# Supplementary material for: Crystal structure of dipotassium N-carbodi­thio­ato-l-prolinate trihydrate
Source: Acta Crystallogr E Crystallogr Commun. 2017 Aug 25;73(Pt 9):1375–8. doi: 10.1107/S2056989017011999 (PMC5588584; doi:10.1107/S2056989017011999)
Supplement: Supplementary file 1 [file e-73-01375-sup1.cif]

##############################################################################
#                                                                            #
# This CIF contains the data in a paper accepted for publication in          #
# Acta Crystallographica Section E. It conforms to the requirements of       #
# Notes for Authors for Acta Crystallographica Section E, and has been       #
# peer reviewed under the auspices of the IUCr Commission on Journals.       #
#                                                                            #
# Full details of the Crystallographic Information File format               #
# are given in the paper "The Crystallographic Information File (CIF):       #
# a New Standard Archive File for Crystallography" by S. R. Hall, F. H.      #
# Allen and I. D. Brown [Acta Cryst. (1991), A47, 655-685].                  #
#                                                                            #
# The current version of the core CIF dictionary is obtainable from          #
# ftp://ftp.iucr.org/pub/cif_core.dic.                                       #
#                                                                            #
# Software is freely available for graphical display of the structure(s)     #
# in this CIF. For information consult the CIF software page                 #
# http://www.iucr.org/resources/cif/software.                                #
#                                                                            #
# This file may be used for bona fide research purposes within the           #
# scientific community so long as proper attribution is given to the journal # 
# article from which it was obtained.                                        #
#                                                                            #
##############################################################################
data_I
_database_code_depnum_ccdc_archive 'CCDC 1569563'
_audit_creation_method     'SHELXL-2016/4'
_journal_date_recd_electronic     2017-08-17
_journal_date_accepted     2017-08-18
_journal_name_full     'Acta Crystallographica, Section E'
_journal_year     2017
_journal_volume     73
_journal_issue      9
_journal_page_first     1375
_journal_page_last     1378
_journal_paper_category     GM
_journal_paper_doi     10.1107/S2056989017011999
_journal_coeditor_code     ZL2712
_publ_contact_author_name     'Phil Liebing'
_publ_contact_author_address
;
ETH Zurich
Laboratory for Inorganic Chemistry
Vladimir-Prelog-Weg 1-5, 10,
8093 Zurich
Switzerland
;
_publ_contact_author_email     liebing@inorg.chem.ethz.ch
_publ_contact_author_fax     '0041 44 633 10 32'
_publ_contact_author_phone     '0041 44 632 28 56'
_publ_section_title
;
Crystal structure of dipotassium <i>N</i>-carbodithioato-<i>L</i>-prolinate
trihydrate
;
loop_
    _publ_author_name
    _publ_author_footnote
    _publ_author_address
    'Liebing, Phil' .
;
ETH Zurich, Laboratory for Inorganic Chemistry, Vladimir-Prelog-Weg 1-5, 10,
8093 Zurich, Switzerland
;
_publ_section_synopsis
;
K~2~(SSC-NC~4~H~7~---COO)\\cdot3H~2~O or C~6~H~13~K~2~NO~5~S~2~ exbibits a
highly complex supramolecular structure in the crystal, which is governed by
bridging O-- and S-atom coordination, as well as hydrogen bonding.
;
_chemical_name_systematic
;
Poly[tri-\m-aqua-(\m-2-carboxylatopyrrolidine-1-carbodithioato)dipotassium]
;
_chemical_name_common     ?
_chemical_formula_moiety     'C6 H13 K2 N O5 S2'
_chemical_formula_sum     'C6 H13 K2 N O5 S2'
_chemical_formula_iupac     '[K2 (C6 H7 N O2 S2) (H2 O)3]'
_chemical_formula_weight     321.49
_chemical_melting_point     ?
_shelx_space_group_comment
;
The symmetry employed for this shelxl refinement is uniquely defined
by the following loop, which should always be used as a source of
symmetry information in preference to the above space-group names.
They are only intended as comments.
;
_space_group_crystal_system     orthorhombic
_space_group_name_H-M_alt     'P 21 21 21'
_space_group_name_Hall     'P 2ac 2ab'
loop_
    _space_group_symop_operation_xyz
    'x, y, z'
    '-x+1/2, -y, z+1/2'
    'x+1/2, -y+1/2, -z'
    '-x, y+1/2, -z+1/2'
_cell_length_a     7.1700(3)
_cell_length_b     8.9723(4)
_cell_length_c     19.8379(7)
_cell_angle_alpha     90
_cell_angle_beta     90
_cell_angle_gamma     90
_cell_volume     1276.20(9)
_cell_formula_units_Z     4
_cell_measurement_reflns_used     10736
_cell_measurement_theta_min     2.491
_cell_measurement_theta_max     29.162
_cell_measurement_temperature     153(2)
_exptl_crystal_description     plate
_exptl_crystal_colour     colorless
_exptl_crystal_size_max     0.440
_exptl_crystal_size_mid     0.100
_exptl_crystal_size_min     0.070
_exptl_crystal_density_diffrn     1.673
_exptl_crystal_density_meas     ?
_exptl_crystal_density_method     ?
_exptl_crystal_F_000     664
_exptl_absorpt_coefficient_mu     1.073
_exptl_absorpt_correction_type     numerical
_exptl_absorpt_process_details
;
(X-AREA and X-RED; Stoe & Cie, 2002)
;
_shelx_estimated_absorpt_T_min     0.650
_shelx_estimated_absorpt_T_max     0.929
_exptl_absorpt_correction_T_min     0.7407
_exptl_absorpt_correction_T_max     0.9353
_diffrn_ambient_temperature     153(2)
_diffrn_radiation_type     MoK\a
_diffrn_radiation_wavelength     0.71073
_diffrn_measurement_device_type     'Stoe IPDS 2T'
_diffrn_measurement_method     'omega scan'
_diffrn_detector_area_resol_mean     6.67
_diffrn_reflns_number     8831
_diffrn_reflns_av_R_equivalents     0.0382
_diffrn_reflns_theta_min     2.491
_diffrn_reflns_theta_max     26.991
_diffrn_reflns_theta_full     25.242
_diffrn_measured_fraction_theta_max     0.999
_diffrn_measured_fraction_theta_full     0.999
_diffrn_reflns_limit_h_min     -9
_diffrn_reflns_limit_h_max     9
_diffrn_reflns_limit_k_min     -11
_diffrn_reflns_limit_k_max     11
_diffrn_reflns_limit_l_min     -22
_diffrn_reflns_limit_l_max     25
_refine_special_details     ?
_reflns_number_total     2794
_reflns_number_gt     2511
_reflns_threshold_expression     'I > 2\s(I)'
_refine_ls_structure_factor_coef     Fsqd
_refine_ls_matrix_type     full
_refine_ls_R_factor_all     0.0293
_refine_ls_R_factor_gt     0.0229
_refine_ls_wR_factor_gt     0.0409
_refine_ls_wR_factor_ref     0.0418
_refine_ls_goodness_of_fit_ref     0.965
_refine_ls_restrained_S_all     0.966
_refine_ls_number_reflns     2794
_refine_ls_number_parameters     164
_refine_ls_number_restraints     6
_refine_ls_hydrogen_treatment     mixed
_refine_ls_weighting_scheme     calc
_refine_ls_weighting_details
                      'w=1/[\s^2^(Fo^2^)+(0.0175P)^2^] where P=(Fo^2^+2Fc^2^)/3'
_atom_sites_solution_hydrogens     mixed
_atom_sites_solution_primary     heavy
_atom_sites_solution_secondary     difmap
_refine_ls_shift/su_max     0.001
_refine_ls_shift/su_mean     0.000
_refine_diff_density_max     0.251
_refine_diff_density_min     -0.217
_refine_ls_extinction_method
;
SHELXL2016 (Sheldrick, 2015)
;
_refine_ls_extinction_coef     0.0051(7)
_refine_ls_extinction_expression
                                  'Fc^*^=kFc[1+0.001xFc^2^\l^3^/sin(2\q)]^-1/4^'
_refine_ls_abs_structure_details
;
Flack <i>x</i> determined using 979 quotients [(I+)-(I-)]/[(I+)+(I-)]
(Parsons <i>et al.</i>,  2013)
;
_refine_ls_abs_structure_Flack     0.00(4)
loop_
    _atom_type_symbol
    _atom_type_description
    _atom_type_scat_dispersion_real
    _atom_type_scat_dispersion_imag
    _atom_type_scat_source
    'C' 'C' 0.0033 0.0016
                         'International Tables Vol C Tables 4.2.6.8 and 6.1.1.4'
    'H' 'H' 0.0000 0.0000
                         'International Tables Vol C Tables 4.2.6.8 and 6.1.1.4'
    'N' 'N' 0.0061 0.0033
                         'International Tables Vol C Tables 4.2.6.8 and 6.1.1.4'
    'O' 'O' 0.0106 0.0060
                         'International Tables Vol C Tables 4.2.6.8 and 6.1.1.4'
    'K' 'K' 0.2009 0.2494
                         'International Tables Vol C Tables 4.2.6.8 and 6.1.1.4'
    'S' 'S' 0.1246 0.1234
                         'International Tables Vol C Tables 4.2.6.8 and 6.1.1.4'
_computing_data_collection
;
X-AREA (Stoe & Cie, 2002)
;
_computing_cell_refinement
;
X-AREA (Stoe & Cie, 2002)
;
_computing_data_reduction
;
X-AREA and X-RED (Stoe & Cie, 2002)
;
_computing_structure_solution
;
SIR97 (Altomare <i>et al.</i>,  1999)
;
_computing_structure_refinement
;
SHELXL2016 (Sheldrick, 2015)
;
_computing_molecular_graphics
;
DIAMOND (Brandenburg, 1999)
;
_computing_publication_material
;
publCIF (Westrip, 2010)
;
loop_
    _atom_site_type_symbol
    _atom_site_label
    _atom_site_fract_x
    _atom_site_fract_y
    _atom_site_fract_z
    _atom_site_U_iso_or_equiv
    _atom_site_adp_type
    _atom_site_calc_flag
    _atom_site_occupancy
    _atom_site_disorder_assembly
    _atom_site_disorder_group
    C C1 0.0231(3) 0.2133(3) 0.89993(13) 0.0120(5) Uani d 1 . .
    C C2 -0.0116(3) 0.3153(3) 0.83918(13) 0.0103(5) Uani d 1 . .
    H H1 -0.098814 0.397715 0.851816 0.012 Uiso calc 1 . .
    C C3 0.2180(4) 0.3035(3) 0.74906(14) 0.0140(6) Uani d 1 . .
    H H3 0.348536 0.268134 0.751636 0.017 Uiso calc 1 . .
    H H2 0.205712 0.372618 0.710395 0.017 Uiso calc 1 . .
    C C4 0.0837(4) 0.1734(3) 0.74238(15) 0.0157(6) Uani d 1 . .
    H H5 0.135307 0.082539 0.763649 0.019 Uiso calc 1 . .
    H H4 0.056006 0.152175 0.694439 0.019 Uiso calc 1 . .
    C C5 -0.0907(4) 0.2267(3) 0.77943(14) 0.0156(6) Uani d 1 . .
    H H6 -0.166526 0.141324 0.795180 0.019 Uiso calc 1 . .
    H H7 -0.168314 0.290872 0.750111 0.019 Uiso calc 1 . .
    C C6 0.2657(3) 0.4759(3) 0.84517(12) 0.0098(5) Uani d 1 . .
    N N 0.1619(3) 0.3766(2) 0.81226(11) 0.0092(4) Uani d 1 . .
    O O1 0.1821(2) 0.1556(2) 0.90730(10) 0.0157(4) Uani d 1 . .
    O O2 -0.1122(2) 0.1894(2) 0.93751(12) 0.0207(4) Uani d 1 . .
    O O3 0.7663(3) 0.5383(3) 0.98964(10) 0.0217(4) Uani d 1 . .
    H H8 0.856(4) 0.512(4) 0.9680(15) 0.033 Uiso d 1 . .
    H H9 0.747(4) 0.471(4) 1.0179(15) 0.033 Uiso d 1 . .
    O O4 0.9025(3) 0.8561(2) 0.92654(13) 0.0280(5) Uani d 1 . .
    H H10 0.999(4) 0.821(4) 0.912(2) 0.042 Uiso d 1 . .
    H H11 0.914(5) 0.943(3) 0.934(2) 0.042 Uiso d 1 . .
    O O5 0.4779(3) 0.0059(2) 0.85399(10) 0.0240(5) Uani d 1 . .
    H H13 0.373(3) 0.038(4) 0.8575(18) 0.036 Uiso d 1 . .
    H H12 0.505(4) -0.005(4) 0.8144(12) 0.036 Uiso d 1 . .
    K K1 0.53230(8) 0.28003(6) 0.93500(3) 0.01712(14) Uani d 1 . .
    K K2 0.54335(7) 0.76029(6) 0.93744(3) 0.01595(13) Uani d 1 . .
    S S1 0.47870(8) 0.52667(8) 0.81344(3) 0.01487(14) Uani d 1 . .
    S S2 0.18705(8) 0.54540(7) 0.92079(3) 0.01487(15) Uani d 1 . .
loop_
    _atom_site_aniso_label
    _atom_site_aniso_U_11
    _atom_site_aniso_U_22
    _atom_site_aniso_U_33
    _atom_site_aniso_U_12
    _atom_site_aniso_U_13
    _atom_site_aniso_U_23
    C1 0.0121(11) 0.0107(12) 0.0133(13) -0.0024(9) -0.0008(10) -0.0016(9)
    C2 0.0068(11) 0.0108(11) 0.0134(13) 0.0003(9) -0.0006(10) 0.0007(9)
    C3 0.0154(14) 0.0153(13) 0.0112(14) -0.0017(10) 0.0030(10) -0.0030(11)
    C4 0.0192(14) 0.0133(13) 0.0145(15) -0.0047(10) -0.0023(10) -0.0031(11)
    C5 0.0151(12) 0.0151(14) 0.0167(15) -0.0028(10) -0.0038(10) -0.0007(11)
    C6 0.0097(10) 0.0096(11) 0.0100(12) 0.0016(10) -0.0005(8) 0.0021(11)
    N 0.0095(9) 0.0086(10) 0.0096(11) -0.0024(8) -0.0003(8) -0.0004(8)
    O1 0.0135(8) 0.0164(9) 0.0171(11) 0.0057(8) 0.0000(8) 0.0034(8)
    O2 0.0127(8) 0.0312(12) 0.0183(11) -0.0002(7) 0.0040(9) 0.0082(10)
    O3 0.0206(9) 0.0208(10) 0.0237(11) 0.0048(8) 0.0084(8) 0.0098(10)
    O4 0.0223(10) 0.0214(11) 0.0403(16) -0.0048(8) 0.0009(10) -0.0010(12)
    O5 0.0233(9) 0.0330(13) 0.0158(10) 0.0126(9) 0.0033(8) 0.0009(9)
    K1 0.0115(2) 0.0201(3) 0.0197(3) 0.0003(2) -0.0003(3) 0.0014(2)
    K2 0.0146(3) 0.0140(3) 0.0192(3) -0.0005(2) -0.0023(3) -0.0006(2)
    S1 0.0125(3) 0.0187(3) 0.0134(3) -0.0058(3) 0.0023(2) -0.0005(3)
    S2 0.0135(3) 0.0182(3) 0.0129(3) -0.0022(3) 0.0020(2) -0.0062(3)
_geom_special_details
;
 All esds (except the esd in the dihedral angle between two l.s. planes)
 are estimated using the full covariance matrix.  The cell esds are taken
 into account individually in the estimation of esds in distances, angles
 and torsion angles; correlations between esds in cell parameters are only
 used when they are defined by crystal symmetry.  An approximate (isotropic)
 treatment of cell esds is used for estimating esds involving l.s. planes.
;
loop_
    _geom_bond_atom_site_label_1
    _geom_bond_atom_site_label_2
    _geom_bond_site_symmetry_2
    _geom_bond_distance
    _geom_bond_publ_flag
    C1 O2 . 1.242(3) ?
    C1 O1 . 1.261(3) ?
    C1 C2 . 1.533(4) ?
    C1 K1 3_457 3.276(3) ?
    C2 N . 1.462(3) ?
    C2 C5 . 1.536(4) ?
    C2 H1 . 1.0000 ?
    C3 N . 1.471(3) ?
    C3 C4 . 1.519(4) ?
    C3 H3 . 0.9900 ?
    C3 H2 . 0.9900 ?
    C4 C5 . 1.527(4) ?
    C4 H5 . 0.9900 ?
    C4 H4 . 0.9900 ?
    C5 H6 . 0.9900 ?
    C5 H7 . 0.9900 ?
    C6 N . 1.332(3) ?
    C6 S1 . 1.714(2) ?
    C6 S2 . 1.719(3) ?
    C6 K1 . 3.150(2) ?
    O1 K1 . 2.8023(19) ?
    O1 K1 3_457 3.358(2) ?
    O2 K1 1_455 2.6758(19) ?
    O2 K1 3_457 2.747(2) ?
    O3 K2 . 2.756(2) ?
    O3 K2 3_567 3.050(2) ?
    O3 K1 . 3.060(2) ?
    O3 H8 . 0.81(2) ?
    O3 H9 . 0.83(2) ?
    O4 K2 . 2.723(2) ?
    O4 K2 3_567 3.065(3) ?
    O4 H10 . 0.81(2) ?
    O4 H11 . 0.80(2) ?
    O5 K2 1_545 2.796(2) ?
    O5 K1 . 2.964(2) ?
    O5 H13 . 0.81(2) ?
    O5 H12 . 0.81(2) ?
    K1 O2 1_655 2.6758(19) ?
    K1 O2 3_557 2.747(2) ?
    K1 C1 3_557 3.276(3) ?
    K1 S1 . 3.2956(9) ?
    K1 O1 3_557 3.358(2) ?
    K1 S2 . 3.4463(8) ?
    K1 H9 . 2.83(4) ?
    K1 H13 . 2.90(4) ?
    K2 O5 1_565 2.796(2) ?
    K2 O3 3_467 3.050(2) ?
    K2 O4 3_467 3.065(3) ?
    K2 S2 . 3.2176(8) ?
    K2 S1 . 3.2650(9) ?
    K2 S2 3_567 3.4656(9) ?
    S2 K2 3_467 3.4656(9) ?
loop_
    _geom_angle_atom_site_label_1
    _geom_angle_atom_site_label_2
    _geom_angle_atom_site_label_3
    _geom_angle_site_symmetry_1
    _geom_angle_site_symmetry_3
    _geom_angle
    _geom_angle_publ_flag
    O2 C1 O1 . . 124.5(2) ?
    O2 C1 C2 . . 116.6(2) ?
    O1 C1 C2 . . 118.9(2) ?
    O2 C1 K1 . 3_457 54.47(14) ?
    O1 C1 K1 . 3_457 82.72(15) ?
    C2 C1 K1 . 3_457 141.07(16) ?
    N C2 C1 . . 111.93(19) ?
    N C2 C5 . . 103.1(2) ?
    C1 C2 C5 . . 110.9(2) ?
    N C2 H1 . . 110.2 ?
    C1 C2 H1 . . 110.2 ?
    C5 C2 H1 . . 110.2 ?
    N C3 C4 . . 104.1(2) ?
    N C3 H3 . . 110.9 ?
    C4 C3 H3 . . 110.9 ?
    N C3 H2 . . 110.9 ?
    C4 C3 H2 . . 110.9 ?
    H3 C3 H2 . . 109.0 ?
    C3 C4 C5 . . 103.7(2) ?
    C3 C4 H5 . . 111.0 ?
    C5 C4 H5 . . 111.0 ?
    C3 C4 H4 . . 111.0 ?
    C5 C4 H4 . . 111.0 ?
    H5 C4 H4 . . 109.0 ?
    C4 C5 C2 . . 103.4(2) ?
    C4 C5 H6 . . 111.1 ?
    C2 C5 H6 . . 111.1 ?
    C4 C5 H7 . . 111.1 ?
    C2 C5 H7 . . 111.1 ?
    H6 C5 H7 . . 109.0 ?
    N C6 S1 . . 119.70(18) ?
    N C6 S2 . . 119.16(17) ?
    S1 C6 S2 . . 121.09(15) ?
    N C6 K1 . . 104.05(16) ?
    S1 C6 K1 . . 79.34(8) ?
    S2 C6 K1 . . 84.71(9) ?
    C6 N C2 . . 123.2(2) ?
    C6 N C3 . . 124.3(2) ?
    C2 N C3 . . 112.12(18) ?
    C1 O1 K1 . . 132.01(16) ?
    C1 O1 K1 . 3_457 75.41(15) ?
    K1 O1 K1 . 3_457 92.03(5) ?
    C1 O2 K1 . 1_455 132.87(17) ?
    C1 O2 K1 . 3_457 103.94(16) ?
    K1 O2 K1 1_455 3_457 110.25(8) ?
    K2 O3 K2 . 3_567 97.35(7) ?
    K2 O3 K1 . . 95.52(6) ?
    K2 O3 K1 3_567 . 166.87(8) ?
    K2 O3 H8 . . 118(2) ?
    K2 O3 H8 3_567 . 85(3) ?
    K1 O3 H8 . . 92(3) ?
    K2 O3 H9 . . 133(2) ?
    K2 O3 H9 3_567 . 103(2) ?
    K1 O3 H9 . . 66(2) ?
    H8 O3 H9 . . 106(3) ?
    K2 O4 K2 . 3_567 97.70(8) ?
    K2 O4 H10 . . 135(3) ?
    K2 O4 H10 3_567 . 84(3) ?
    K2 O4 H11 . . 113(2) ?
    K2 O4 H11 3_567 . 98(3) ?
    H10 O4 H11 . . 111(4) ?
    K2 O5 K1 1_545 . 108.11(6) ?
    K2 O5 H13 1_545 . 113(3) ?
    K1 O5 H13 . . 77(3) ?
    K2 O5 H12 1_545 . 116(3) ?
    K1 O5 H12 . . 126(3) ?
    H13 O5 H12 . . 110(3) ?
    O2 K1 O2 1_655 3_557 111.87(5) ?
    O2 K1 O1 1_655 . 137.40(6) ?
    O2 K1 O1 3_557 . 83.24(6) ?
    O2 K1 O5 1_655 . 83.31(6) ?
    O2 K1 O5 3_557 . 122.17(6) ?
    O1 K1 O5 . . 56.29(5) ?
    O2 K1 O3 1_655 . 72.61(6) ?
    O2 K1 O3 3_557 . 78.76(6) ?
    O1 K1 O3 . . 149.61(6) ?
    O5 K1 O3 . . 153.24(6) ?
    O2 K1 C6 1_655 . 139.31(7) ?
    O2 K1 C6 3_557 . 103.67(6) ?
    O1 K1 C6 . . 64.38(6) ?
    O5 K1 C6 . . 94.38(6) ?
    O3 K1 C6 . . 96.35(6) ?
    O2 K1 C1 1_655 3_557 90.35(7) ?
    O2 K1 C1 3_557 3_557 21.59(6) ?
    O1 K1 C1 . 3_557 100.67(6) ?
    O5 K1 C1 . 3_557 123.68(6) ?
    O3 K1 C1 . 3_557 69.09(6) ?
    C6 K1 C1 . 3_557 122.90(6) ?
    O2 K1 S1 1_655 . 109.19(5) ?
    O2 K1 S1 3_557 . 124.25(4) ?
    O1 K1 S1 . . 91.12(4) ?
    O5 K1 S1 . . 98.34(4) ?
    O3 K1 S1 . . 79.31(4) ?
    C6 K1 S1 . . 30.73(4) ?
    C1 K1 S1 3_557 . 135.80(5) ?
    O2 K1 O1 1_655 3_557 74.35(6) ?
    O2 K1 O1 3_557 3_557 41.03(5) ?
    O1 K1 O1 . 3_557 122.54(5) ?
    O5 K1 O1 . 3_557 133.64(5) ?
    O3 K1 O1 . 3_557 50.52(5) ?
    C6 K1 O1 . 3_557 128.70(6) ?
    C1 K1 O1 3_557 3_557 21.87(5) ?
    S1 K1 O1 . 3_557 127.12(4) ?
    O2 K1 S2 1_655 . 153.59(5) ?
    O2 K1 S2 3_557 . 74.66(4) ?
    O1 K1 S2 . . 67.40(4) ?
    O5 K1 S2 . . 115.75(4) ?
    O3 K1 S2 . . 84.23(4) ?
    C6 K1 S2 . . 29.79(5) ?
    C1 K1 S2 3_557 . 93.14(5) ?
    S1 K1 S2 . . 52.585(17) ?
    O1 K1 S2 3_557 . 100.79(4) ?
    O2 K1 K2 1_655 . 106.61(4) ?
    O2 K1 K2 3_557 . 84.08(4) ?
    O1 K1 K2 . . 114.65(4) ?
    O5 K1 K2 . . 146.95(4) ?
    O3 K1 K2 . . 39.52(4) ?
    C6 K1 K2 . . 57.29(5) ?
    C1 K1 K2 3_557 . 88.33(4) ?
    S1 K1 K2 . . 48.625(16) ?
    O1 K1 K2 3_557 . 79.14(4) ?
    S2 K1 K2 . . 47.420(14) ?
    O2 K1 K1 1_655 3_557 35.39(5) ?
    O2 K1 K1 3_557 3_557 77.43(4) ?
    O1 K1 K1 . 3_557 141.94(4) ?
    O5 K1 K1 . 3_557 108.66(4) ?
    O3 K1 K1 . 3_557 56.26(4) ?
    C6 K1 K1 . 3_557 152.21(5) ?
    C1 K1 K1 3_557 3_557 55.88(5) ?
    S1 K1 K1 . 3_557 126.83(2) ?
    O1 K1 K1 3_557 3_557 39.01(3) ?
    S2 K1 K1 . 3_557 135.23(3) ?
    K2 K1 K1 . 3_557 95.725(18) ?
    O2 K1 H9 1_655 . 69.9(7) ?
    O2 K1 H9 3_557 . 67.0(6) ?
    O1 K1 H9 . . 147.4(6) ?
    O5 K1 H9 . . 152.8(7) ?
    O3 K1 H9 . . 15.6(5) ?
    C6 K1 H9 . . 108.6(6) ?
    C1 K1 H9 3_557 . 54.5(5) ?
    S1 K1 H9 . . 94.6(5) ?
    O1 K1 H9 3_557 . 35.0(5) ?
    S2 K1 H9 . . 91.1(6) ?
    K2 K1 H9 . . 51.5(6) ?
    K1 K1 H9 3_557 . 45.5(6) ?
    O2 K1 H13 1_655 . 99.1(5) ?
    O2 K1 H13 3_557 . 114.5(7) ?
    O1 K1 H13 . . 40.8(5) ?
    O5 K1 H13 . . 15.8(4) ?
    O3 K1 H13 . . 166.5(6) ?
    C6 K1 H13 . . 83.0(6) ?
    C1 K1 H13 3_557 . 122.4(7) ?
    S1 K1 H13 . . 94.0(7) ?
    O1 K1 H13 3_557 . 138.6(7) ?
    S2 K1 H13 . . 101.0(5) ?
    K2 K1 H13 . . 139.7(7) ?
    K1 K1 H13 3_557 . 122.3(6) ?
    H9 K1 H13 . . 167.8(8) ?
    O4 K2 O3 . . 73.12(7) ?
    O4 K2 O5 . 1_565 82.11(7) ?
    O3 K2 O5 . 1_565 152.81(6) ?
    O4 K2 O3 . 3_467 117.80(6) ?
    O3 K2 O3 . 3_467 128.88(4) ?
    O5 K2 O3 1_565 3_467 72.82(6) ?
    O4 K2 O4 . 3_467 119.29(6) ?
    O3 K2 O4 . 3_467 67.29(6) ?
    O5 K2 O4 1_565 3_467 137.28(6) ?
    O3 K2 O4 3_467 3_467 64.51(6) ?
    O4 K2 S2 . . 158.71(6) ?
    O3 K2 S2 . . 93.79(5) ?
    O5 K2 S2 1_565 . 106.15(5) ?
    O3 K2 S2 3_467 . 83.48(4) ?
    O4 K2 S2 3_467 . 67.94(5) ?
    O4 K2 S1 . . 106.09(6) ?
    O3 K2 S1 . . 84.35(5) ?
    O5 K2 S1 1_565 . 92.06(5) ?
    O3 K2 S1 3_467 . 130.18(4) ?
    O4 K2 S1 3_467 . 113.44(5) ?
    S2 K2 S1 . . 54.915(17) ?
    O4 K2 S2 . 3_567 67.95(6) ?
    O3 K2 S2 . 3_567 83.46(5) ?
    O5 K2 S2 1_565 3_567 97.70(5) ?
    O3 K2 S2 3_467 3_567 60.71(4) ?
    O4 K2 S2 3_467 3_567 63.57(5) ?
    S2 K2 S2 . 3_567 128.38(2) ?
    S1 K2 S2 . 3_567 167.58(2) ?
    O4 K2 K1 . . 109.40(5) ?
    O3 K2 K1 . . 44.96(5) ?
    O5 K2 K1 1_565 . 141.10(5) ?
    O3 K2 K1 3_467 . 125.84(4) ?
    O4 K2 K1 3_467 . 70.31(4) ?
    S2 K2 K1 . . 52.061(16) ?
    S1 K2 K1 . . 49.238(17) ?
    S2 K2 K1 3_567 . 121.17(2) ?
    O4 K2 K2 . 3_567 44.10(5) ?
    O3 K2 K2 . 3_567 43.88(5) ?
    O5 K2 K2 1_565 3_567 120.53(5) ?
    O3 K2 K2 3_467 3_567 106.88(4) ?
    O4 K2 K2 3_467 3_567 75.86(5) ?
    S2 K2 K2 . 3_567 133.26(3) ?
    S1 K2 K2 . 3_567 121.19(2) ?
    S2 K2 K2 3_567 3_567 46.809(17) ?
    K1 K2 K2 . 3_567 88.808(18) ?
    O4 K2 K2 . 3_467 146.64(6) ?
    O3 K2 K2 . 3_467 103.43(5) ?
    O5 K2 K2 1_565 3_467 103.43(4) ?
    O3 K2 K2 3_467 3_467 38.77(4) ?
    O4 K2 K2 3_467 3_467 38.20(4) ?
    S2 K2 K2 . 3_467 51.744(13) ?
    S1 K2 K2 . 3_467 106.540(19) ?
    S2 K2 K2 3_567 3_467 78.70(2) ?
    K1 K2 K2 . 3_467 87.075(19) ?
    K2 K2 K2 3_567 3_467 110.46(3) ?
    O4 K2 K1 . 1_565 72.51(5) ?
    O3 K2 K1 . 1_565 137.42(5) ?
    O5 K2 K1 1_565 1_565 37.15(4) ?
    O3 K2 K1 3_467 1_565 53.25(4) ?
    O4 K2 K1 3_467 1_565 110.14(5) ?
    S2 K2 K1 . 1_565 125.77(2) ?
    S1 K2 K1 . 1_565 129.17(2) ?
    S2 K2 K1 3_567 1_565 60.694(17) ?
    K1 K2 K1 . 1_565 177.62(2) ?
    K2 K2 K1 3_567 1_565 93.565(18) ?
    K2 K2 K1 3_467 1_565 91.962(18) ?
    C6 S1 K2 . . 91.16(9) ?
    C6 S1 K1 . . 69.92(8) ?
    K2 S1 K1 . . 82.14(2) ?
    C6 S2 K2 . . 92.67(8) ?
    C6 S2 K1 . . 65.51(8) ?
    K2 S2 K1 . . 80.519(19) ?
    C6 S2 K2 . 3_467 171.04(10) ?
    K2 S2 K2 . 3_467 81.447(18) ?
    K1 S2 K2 . 3_467 119.65(2) ?
loop_
    _geom_torsion_atom_site_label_1
    _geom_torsion_atom_site_label_2
    _geom_torsion_atom_site_label_3
    _geom_torsion_atom_site_label_4
    _geom_torsion_site_symmetry_1
    _geom_torsion_site_symmetry_2
    _geom_torsion_site_symmetry_3
    _geom_torsion_site_symmetry_4
    _geom_torsion
    _geom_torsion_publ_flag
    O2 C1 C2 N . . . . 160.5(2) ?
    O1 C1 C2 N . . . . -21.9(3) ?
    K1 C1 C2 N 3_457 . . . 95.0(3) ?
    O2 C1 C2 C5 . . . . -84.9(3) ?
    O1 C1 C2 C5 . . . . 92.6(3) ?
    K1 C1 C2 C5 3_457 . . . -150.4(2) ?
    N C3 C4 C5 . . . . 28.1(3) ?
    C3 C4 C5 C2 . . . . -37.1(3) ?
    N C2 C5 C4 . . . . 31.5(3) ?
    C1 C2 C5 C4 . . . . -88.5(3) ?
    S1 C6 N C2 . . . . 173.28(17) ?
    S2 C6 N C2 . . . . -4.1(3) ?
    K1 C6 N C2 . . . . 87.7(2) ?
    S1 C6 N C3 . . . . 0.5(3) ?
    S2 C6 N C3 . . . . -176.82(19) ?
    K1 C6 N C3 . . . . -85.1(2) ?
    C1 C2 N C6 . . . . -68.8(3) ?
    C5 C2 N C6 . . . . 171.9(2) ?
    C1 C2 N C3 . . . . 104.8(2) ?
    C5 C2 N C3 . . . . -14.5(3) ?
    C4 C3 N C6 . . . . 165.0(2) ?
    C4 C3 N C2 . . . . -8.5(3) ?
    O2 C1 O1 K1 . . . . -116.4(2) ?
    C2 C1 O1 K1 . . . . 66.3(3) ?
    K1 C1 O1 K1 3_457 . . . -79.32(18) ?
    O2 C1 O1 K1 . . . 3_457 -37.0(2) ?
    C2 C1 O1 K1 . . . 3_457 145.6(2) ?
    O1 C1 O2 K1 . . . 1_455 -176.93(17) ?
    C2 C1 O2 K1 . . . 1_455 0.5(3) ?
    K1 C1 O2 K1 3_457 . . 1_455 135.8(2) ?
    O1 C1 O2 K1 . . . 3_457 47.3(3) ?
    C2 C1 O2 K1 . . . 3_457 -135.35(18) ?
    N C6 S1 K2 . . . . 178.61(19) ?
    S2 C6 S1 K2 . . . . -4.09(15) ?
    K1 C6 S1 K2 . . . . -81.19(4) ?
    N C6 S1 K1 . . . . -100.2(2) ?
    S2 C6 S1 K1 . . . . 77.11(14) ?
    N C6 S2 K2 . . . . -178.53(19) ?
    S1 C6 S2 K2 . . . . 4.15(15) ?
    K1 C6 S2 K2 . . . . 78.32(4) ?
    N C6 S2 K1 . . . . 103.2(2) ?
    S1 C6 S2 K1 . . . . -74.17(14) ?
loop_
    _geom_hbond_atom_site_label_D
    _geom_hbond_atom_site_label_H
    _geom_hbond_atom_site_label_A
    _geom_hbond_site_symmetry_A
    _geom_hbond_distance_DH
    _geom_hbond_distance_HA
    _geom_hbond_distance_DA
    _geom_hbond_angle_DHA
    O3 H9 O1 3_557 0.83(2) 1.93(2) 2.752(3) 170(4)
    O3 H8 S2 1_655 0.81(2) 2.57(2) 3.3123(19) 153(3)
    O4 H11 O2 1_665 0.80(2) 2.22(2) 3.000(3) 166(4)
    O5 H13 O1 . 0.81(2) 1.99(3) 2.724(3) 150(3)
    O5 H12 S1 4_646 0.81(2) 2.55(2) 3.341(2) 163(3)
_shelx_hkl_file
;
   2   0   0 4812.48   39.97   0
  -2   0   0 4766.55   39.68   0
   4   0   0 2617.77   22.65   0
  -4   0   0 2602.53   22.65   0
  -6   0   0  593.99   13.46   0
   6   0   0  552.45   13.76   0
  -8   0   0   21.18   17.83   0
   8   0   0   61.35   17.63   0
  -1   1   0 1169.81   26.25   0
  -1  -1   0 1090.34   23.25   0
   1   1   0 1108.12   24.91   0
   1  -1   0 1111.38   25.77   0
  -2   1   0   61.15   11.02   0
   2  -1   0   46.85   10.87   0
  -2  -1   0   63.09   14.80   0
   2   1   0   42.68   11.14   0
  -3  -1   0   10.31    8.63   0
   3  -1   0   10.84    8.77   0
  -3   1   0   10.05    8.68   0
   3   1   0   13.83    8.86   0
  -4   1   0   87.42    9.16   0
  -4  -1   0   72.46    9.33   0
   4   1   0   72.19    9.61   0
   4  -1   0   72.69    9.33   0
  -5   1   0   57.17   13.53   0
  -5  -1   0   45.56   13.90   0
   5  -1   0   48.41   13.88   0
   5   1   0   42.30   13.56   0
   6   1   0   89.89   14.66   0
  -6   1   0   79.63   15.16   0
  -6  -1   0  114.09   15.04   0
   6  -1   0   96.58   15.06   0
   7  -1   0  159.00   16.21   0
  -7  -1   0  163.55   11.34   0
  -7   1   0  148.55   12.06   0
   7   1   0  191.06   11.42   0
  -8  -1   0   42.47   12.58   0
   8   1   0   46.72   17.91   0
   8  -1   0   39.71   12.71   0
  -8   1   0   61.11   17.69   0
  -9  -1   0   17.23   19.71   0
   9  -1   0   20.83   13.98   0
   9   1   0    9.56   19.72   0
  -9   1   0   24.62   20.11   0
   0   2   0 1252.53   25.49   0
   0  -2   0 1220.48   26.78   0
   1   2   0  180.06   14.00   0
  -1  -2   0  184.27   17.84   0
   1  -2   0  196.04   14.47   0
  -2  -2   0 4213.90   33.64   0
  -2   2   0 4399.57   37.24   0
   2   2   0 4129.09   32.26   0
   2  -2   0 4229.43   35.56   0
   3   2   0  141.71   10.27   0
  -3  -2   0  158.90   10.24   0
  -3   2   0  172.39   13.41   0
   3  -2   0  159.85   13.48   0
  -4  -2   0   94.95   13.50   0
   4  -2   0   92.59    9.66   0
   4   2   0   81.44    9.92   0
  -4   2   0   98.31    9.63   0
   5  -2   0   57.53   14.49   0
  -5  -2   0   49.90   10.36   0
  -5   2   0   57.31   10.31   0
   5   2   0   61.51   14.23   0
  -6   2   0  180.15   11.81   0
   6   2   0  164.69   11.10   0
  -6  -2   0  123.64   15.35   0
   6  -2   0  176.12   15.76   0
   7  -2   0   89.53   11.57   0
  -7   2   0   88.48   16.06   0
   7   2   0   70.02   11.42   0
  -7  -2   0   89.58   16.30   0
  -8   2   0   29.28   13.07   0
  -8  -2   0   36.45   17.91   0
   8  -2   0   40.14   12.74   0
   8   2   0   47.38   12.93   0
   9  -2   0   28.24   14.56   0
   9   2   0   37.76   20.73   0
  -9   2   0   35.91   14.93   0
  -9  -2   0   38.18   20.67   0
   1  -3   0   -7.14   13.67   0
   1   3   0    2.99    9.26   0
  -1  -3   0    6.47    8.77   0
   2  -3   0  439.16   13.67   0
   2   3   0  395.34   12.13   0
  -2  -3   0  404.25   12.30   0
  -3  -3   0    5.44    9.22   0
   3  -3   0    5.69   12.17   0
   3   3   0   31.71   12.64   0
  -3   3   0   10.86   12.26   0
  -4  -3   0  519.12   12.89   0
  -4   3   0  522.24   16.48   0
   4   3   0  478.29   12.57   0
   4  -3   0  497.04   12.64   0
  -5   3   0  120.65   15.29   0
   5   3   0  106.36   14.58   0
   5  -3   0   95.33   11.03   0
  -5  -3   0  110.57   10.65   0
  -6  -3   0   19.41   10.92   0
  -6   3   0   44.40   15.19   0
   6   3   0    7.95   10.05   0
   6  -3   0   29.07   14.97   0
   7   3   0  854.10   18.59   0
   7  -3   0  852.82   19.25   0
  -7   3   0  883.49   19.86   0
  -7  -3   0  851.33   19.13   0
   8   3   0   16.13   17.92   0
  -8  -3   0   20.74   12.30   0
  -8   3   0    8.52   13.44   0
   8  -3   0   24.21   12.88   0
   9  -3   0   67.18   20.81   0
  -9   3   0   56.94   15.91   0
  -9  -3   0   39.60   15.03   0
   9   3   0    6.51   21.57   0
   0  -4   0 5972.25   37.17   0
   0   4   0 6470.34   40.87   0
  -1  -4   0 2007.66   23.34   0
   1   4   0 1966.77   22.00   0
   1  -4   0 2048.99   23.70   0
   2  -4   0 3144.29   28.87   0
  -2  -4   0 2908.52   24.32   0
   2   4   0 2919.12   25.90   0
   3  -4   0 1576.06   21.47   0
  -3  -4   0 1585.73   20.13   0
   3   4   0 1436.59   17.18   0
   4  -4   0 2858.93   25.93   0
   4   4   0 2613.33   21.18   0
  -4  -4   0 2877.86   24.04   0
   5   4   0   71.22   10.55   0
  -5  -4   0   97.83   14.92   0
   5  -4   0   71.46   11.44   0
  -5   4   0  125.87   15.60   0
   6  -4   0   79.68   11.55   0
  -6   4   0   81.94   11.31   0
   6   4   0   61.83   15.31   0
  -6  -4   0   65.38   11.00   0
   7  -4   0   94.61   17.15   0
   7   4   0  119.02   17.10   0
  -7   4   0  108.93   17.81   0
  -7  -4   0  154.60   17.18   0
  -8  -4   0   -8.09   13.24   0
   8   4   0    5.02   12.91   0
  -8   4   0   26.97   19.42   0
   8  -4   0   23.59   18.83   0
  -9   4   0   13.44   16.30   0
   9  -4   0   14.70   22.20   0
   9   4   0   -3.97   22.08   0
  -9  -4   0   27.36   21.77   0
   1  -5   0   10.26    9.05   0
  -1  -5   0   16.24    8.67   0
   1   5   0   21.36    9.01   0
   2  -5   0 1313.90   20.83   0
   2  -5   0 1274.90   21.66   0
  -2  -5   0 1241.45   18.93   0
   2   5   0 1205.57   18.86   0
   3   5   0   55.81    9.65   0
   3  -5   0   49.35   10.27   0
  -3  -5   0   36.29   10.01   0
   4  -5   0  266.62   11.94   0
   4   5   0  241.58   11.48   0
  -4  -5   0  229.79   11.52   0
  -5  -5   0   19.13   10.73   0
   5   5   0   14.65   15.16   0
   5  -5   0    3.93   15.12   0
   6  -5   0   18.09   11.21   0
  -6  -5   0   53.64   15.77   0
   6   5   0   33.19   16.00   0
  -7  -5   0  153.09   17.60   0
   7  -5   0  135.41   13.05   0
   7   5   0  124.64   12.57   0
  -8  -5   0   84.30   14.29   0
   8  -5   0   59.41   20.39   0
   8   5   0   84.53   13.88   0
   0   6   0  126.08   11.63   0
   0  -6   0  137.67   13.89   0
  -1  -6   0  985.96   18.08   0
   1  -6   0 1008.01   18.74   0
   1   6   0  999.18   15.86   0
  -2  -6   0  145.08   14.10   0
   2  -6   0  121.33   12.43   0
   2   6   0  129.63   14.57   0
   2  -6   0  135.77   11.40   0
   3  -6   0  229.13   12.25   0
   3  -6   0  248.46   12.61   0
   3   6   0  211.81   15.09   0
  -3  -6   0  238.42   11.40   0
  -4  -6   0   40.32   14.71   0
   4  -6   0   16.60   15.76   0
   4   6   0    4.25   10.55   0
   5  -6   0   15.69   11.52   0
  -5  -6   0   10.28   10.73   0
   5   6   0   27.41   15.04   0
   6  -6   0   -6.40   12.05   0
  -6  -6   0   11.97   16.48   0
   6   6   0   12.22   11.70   0
   7   6   0  118.93   18.10   0
  -7  -6   0  102.91   13.07   0
   7  -6   0  111.03   14.00   0
  -8  -6   0  147.70   22.09   0
   8  -6   0  126.60   21.59   0
   8   6   0  121.54   15.58   0
   1   7   0   40.33   14.95   0
   1  -7   0   38.11   15.29   0
  -1  -7   0   28.08   10.33   0
  -2  -7   0   14.76   14.70   0
   2   7   0    9.22   10.20   0
   2  -7   0   -1.32   11.30   0
   3   7   0   37.01   11.09   0
  -3  -7   0   57.77   11.14   0
   3  -7   0   33.54   16.60   0
   3  -7   0   29.85   15.95   0
   4   7   0  780.78   14.04   0
   4  -7   0  821.78   16.27   0
   4  -7   0  811.55   19.37   0
  -4  -7   0  783.35   17.81   0
   5  -7   0   92.19   12.15   0
   5   7   0   83.92   16.10   0
  -5  -7   0   78.88   12.12   0
   6  -7   0  180.91   13.71   0
   6   7   0  166.36   13.08   0
  -6  -7   0  207.00   17.72   0
   7  -7   0   16.88   14.28   0
  -7  -7   0   38.95   19.54   0
   7   7   0   -5.40   14.20   0
   8   7   0   28.53   22.91   0
  -8  -7   0   26.77   16.11   0
   8  -7   0   32.94   23.13   0
   0  -8   0   60.54   11.03   0
   1   8   0 1289.96   17.50   0
  -1  -8   0 1245.73   16.71   0
   1  -8   0 1294.04   20.42   0
  -2  -8   0  397.34   17.16   0
   2   8   0  379.94   13.04   0
   2  -8   0  397.74   13.21   0
   3  -8   0 2064.77   21.13   0
  -3  -8   0 2018.46   19.15   0
   3   8   0 2041.29   22.79   0
   3  -8   0 2079.13   25.63   0
   4  -8   0   25.27   18.07   0
   4   8   0   32.77   11.42   0
   4  -8   0   30.34   17.97   0
  -4  -8   0   39.04   11.89   0
   5  -8   0    7.28   18.44   0
   5  -8   0   19.80   19.25   0
   5   8   0    5.66   12.33   0
  -5  -8   0   15.74   12.20   0
   6   8   0    6.42   13.99   0
   6  -8   0    9.96   19.45   0
  -6  -8   0   -2.45   19.37   0
  -7  -8   0  166.34   21.79   0
   7   8   0  144.41   15.64   0
   7  -8   0  163.70   22.14   0
   1   9   0    6.22   12.10   0
  -1  -9   0   -5.74   11.33   0
   1  -9   0   -5.48   11.94   0
   2  -9   0   -2.27   12.22   0
   2  -9   0    8.01   14.23   0
   2   9   0   -7.07   12.26   0
  -2  -9   0    6.99   11.58   0
   3   9   0   -2.75   12.32   0
   3  -9   0  -11.85   19.42   0
  -3  -9   0   22.10   11.95   0
   3  -9   0    0.97   17.38   0
  -4  -9   0   10.58   17.66   0
   4  -9   0   -3.57   13.46   0
   4   9   0   11.89   18.21   0
   4  -9   0   12.96   18.73   0
   5   9   0    5.32   13.65   0
   5  -9   0   19.67   19.97   0
   5  -9   0    4.20   14.06   0
  -5  -9   0   14.71   13.31   0
   6   9   0  135.01   21.74   0
  -6  -9   0  143.38   15.59   0
   6  -9   0  143.11   22.22   0
   6  -9   0  149.13   16.66   0
   0 -10   0  237.67   13.41   0
   1 -10   0   70.46   18.42   0
  -1 -10   0   71.70   17.82   0
   2  10   0   67.03   19.29   0
   2 -10   0   56.57   21.18   0
   2 -10   0   54.69   13.55   0
  -2 -10   0   43.48   13.18   0
  -3 -10   0   85.40   19.00   0
   3 -10   0   81.71   14.20   0
   3 -10   0   71.29   21.00   0
   3  10   0   71.99   14.22   0
  -4 -10   0   12.38   13.79   0
   4  10   0   12.09   14.24   0
   4 -10   0   13.21   21.27   0
   4 -10   0   44.00   20.64   0
  -5 -10   0   36.97   15.08   0
   5  10   0   39.98   21.70   0
   5 -10   0   45.91   22.46   0
   5 -10   0   37.07   22.20   0
  -1 -11   0   95.92   14.40   0
   1 -11   0  104.02   20.19   0
   2 -11   0   41.81   15.07   0
   2  11   0   41.63   15.59   0
  -2 -11   0   58.87   14.50   0
   2 -11   0   31.98   23.10   0
   3 -11   0   19.74   15.69   0
   3 -11   0   25.12   17.19   0
  -3 -11   0   37.31   15.12   0
   3  11   0   27.99   22.68   0
   4 -11   0  147.59   17.52   0
  -4 -11   0  146.72   16.50   0
   4  11   0  152.26   23.76   0
   4 -11   0  148.50   16.73   0
   0 -12   0  159.42   22.61   0
   1 -12   0  520.64   18.50   0
  -1 -12   0  586.43   24.08   0
  -2 -12   0   43.80   23.28   0
   2 -12   0   57.58   18.83   0
   2 -12   0   53.30   23.28   0
  -1   0   1   10.33    5.45   0
   1   0  -1    4.20    5.86   0
  -1   0  -1    4.99    4.66   0
   1   0   1    4.12    5.60   0
   2   0   1  394.89   18.89   0
  -2   0  -1  414.74   14.95   0
  -2   0   1  399.62   15.93   0
   2   0  -1  390.48   15.92   0
  -3   0  -1 5027.34   33.15   0
  -3   0   1 5063.91   34.36   0
   3   0   1 5163.34   34.59   0
   3   0  -1 5273.99   35.79   0
   4   0  -1    3.22    8.45   0
  -4   0   1    5.99   12.38   0
   4   0   1   -4.92    9.31   0
  -4   0  -1    6.07   13.06   0
  -5   0   1  214.41   10.99   0
   5   0  -1  219.83   14.51   0
   5   0   1  214.04   14.83   0
  -5   0  -1  215.63   14.47   0
   6   0   1 1605.40   17.55   0
   6   0  -1 1681.48   20.69   0
  -6   0   1 1624.99   20.51   0
  -6   0  -1 1692.74   18.00   0
   7   0   1  123.81   11.38   0
   7   0  -1  128.25   16.20   0
  -7   0   1  147.77   16.23   0
  -7   0  -1  110.87   11.43   0
  -8   0  -1  767.42   15.33   0
   8   0  -1  766.50   19.65   0
   8   0   1  765.93   19.92   0
  -8   0   1  781.03   15.58   0
  -9   0   1    9.77   13.81   0
   9   0  -1   -2.99   19.90   0
   9   0   1   -6.39   19.57   0
  -9   0  -1    8.19   19.63   0
   0   1   1  434.38   21.56   0
   0   1  -1  458.06   18.29   0
   0  -1   1  449.36   17.81   0
   1   1   1  580.55   18.19   0
  -1  -1   1  594.66   19.49   0
  -1   1  -1  633.50   20.26   0
   1   1  -1  576.51   19.54   0
   1  -1   1  593.58   18.42   0
   1  -1  -1  616.54   22.59   0
  -1   1   1  605.12   21.32   0
  -1  -1  -1  592.19   18.10   0
  -2   1   1  200.50   12.95   0
   2  -1   1  199.35   16.47   0
  -2  -1   1  181.31   12.73   0
  -2  -1  -1  202.05   12.24   0
   2  -1  -1  192.82   16.39   0
  -2   1  -1  201.63   12.54   0
   2   1  -1  198.20   16.40   0
   2   1   1  209.14   16.54   0
  -3  -1   1  406.67   12.49   0
   3   1  -1  401.90   15.06   0
   3  -1   1  408.24   12.62   0
   3   1   1  400.79   15.15   0
  -3  -1  -1  426.99   15.00   0
   3  -1  -1  401.04   12.63   0
  -3   1   1  425.96   14.99   0
  -3   1  -1  408.47   12.34   0
  -4  -1   1  265.86   14.54   0
  -4  -1  -1  271.60   11.22   0
   4   1  -1  254.96   14.49   0
   4  -1  -1  268.30   10.87   0
  -4   1   1  270.05   14.00   0
  -4   1  -1  286.01   10.99   0
   4   1   1  275.93   11.28   0
   4  -1   1  271.62   14.28   0
  -5   1  -1  234.94   14.18   0
   5  -1  -1  198.77   10.85   0
  -5  -1  -1  235.20   10.87   0
   5  -1   1  240.63   11.13   0
  -5  -1   1  244.87   15.23   0
   5   1   1  244.48   10.96   0
   5   1  -1  222.23   10.97   0
  -5   1   1  224.39   14.67   0
  -6  -1   1  162.71   15.30   0
  -6   1   1  193.29   15.88   0
   6  -1   1  170.26   15.71   0
  -6   1  -1  182.17   11.37   0
  -6  -1  -1  191.64   14.77   0
   6   1  -1  162.55   11.06   0
   6   1   1  192.61   11.28   0
   6  -1  -1  189.50   11.91   0
  -7   1  -1   42.28   16.02   0
  -7  -1   1   38.95   15.72   0
  -7   1   1   35.28   11.36   0
   7   1  -1   30.14   11.27   0
   7  -1   1   20.64   15.84   0
  -7  -1  -1   39.57   10.92   0
   7  -1  -1   29.95   11.53   0
   7   1   1   23.76   11.22   0
   8  -1  -1  112.38   12.72   0
   8  -1   1  132.71   12.88   0
  -8   1  -1  108.34   13.05   0
   8   1   1  124.70   18.41   0
  -8  -1   1  124.85   13.22   0
  -8  -1  -1  131.76   17.86   0
  -8   1   1  122.45   13.30   0
   8   1  -1  126.40   13.01   0
   9  -1  -1   37.51   14.37   0
   9  -1   1   37.10   14.60   0
   9   1  -1   30.36   20.32   0
   9   1   1   27.72   20.59   0
  -9   1  -1   35.89   14.57   0
  -9  -1   1   30.34   14.44   0
  -9   1   1   35.62   14.67   0
  -9  -1  -1   33.66   14.50   0
   0  -2   1   16.71   15.47   0
   0   2   1   13.64   11.27   0
   0   2  -1   18.79   11.22   0
   1   2  -1 2028.75   29.33   0
   1   2   1 1948.89   27.99   0
   1  -2  -1 2066.24   34.77   0
  -1  -2  -1 1995.02   30.26   0
  -1  -2   1 1962.19   29.12   0
   1  -2   1 2144.06   30.55   0
  -2  -2  -1  202.28   14.60   0
   2   2   1  219.22   11.34   0
   2  -2   1  218.23   14.97   0
   2   2  -1  207.61   11.49   0
   2  -2  -1  219.05   11.92   0
  -2   2  -1  229.78   15.02   0
  -2  -2   1  215.36   11.54   0
  -2   2   1  221.76   12.02   0
  -3  -2  -1  488.63   15.50   0
   3   2   1  480.93   15.67   0
   3   2  -1  468.50   12.74   0
   3  -2  -1  472.89   15.49   0
  -3   2  -1  496.50   15.95   0
  -3   2   1  515.15   15.87   0
   3  -2   1  493.31   13.05   0
  -3  -2   1  481.70   12.68   0
   4   2  -1 1927.37   19.46   0
   4   2   1 1971.79   21.53   0
  -4   2   1 2096.87   21.51   0
  -4   2  -1 2110.35   22.58   0
  -4  -2   1 1975.54   19.68   0
   4  -2   1 2037.60   22.14   0
  -4  -2  -1 2027.78   19.84   0
   4  -2  -1 2111.31   23.25   0
   5  -2  -1   66.37   10.12   0
   5   2   1   68.96   10.55   0
  -5  -2  -1   85.80   10.55   0
  -5   2   1   93.83   10.05   0
   5  -2   1   83.54    9.96   0
  -5   2  -1   80.39   14.07   0
   5   2  -1   86.20   10.33   0
  -5  -2   1   70.96   14.41   0
  -6  -2  -1 1297.80   19.20   0
   6   2  -1 1295.24   19.32   0
  -6   2   1 1307.86   20.18   0
  -6   2  -1 1408.31   19.74   0
   6  -2  -1 1298.24   17.21   0
   6   2   1 1282.99   16.18   0
  -6  -2   1 1295.57   16.29   0
   6  -2   1 1259.62   16.53   0
  -7  -2   1  398.81   13.11   0
  -7  -2  -1  408.36   17.01   0
   7  -2  -1  374.30   13.18   0
   7   2  -1  363.43   12.78   0
   7   2   1  397.79   13.04   0
   7  -2   1  347.33   12.98   0
  -7   2  -1  406.92   13.53   0
  -7   2   1  419.28   13.26   0
   8  -2  -1  673.89   15.64   0
  -8  -2  -1  695.12   20.05   0
  -8   2   1  715.16   20.33   0
   8   2  -1  673.61   15.09   0
   8  -2   1  685.45   15.37   0
  -8  -2   1  695.66   15.58   0
   8   2   1  638.60   15.06   0
  -8   2  -1  684.07   15.47   0
  -9  -2   1  224.80   15.40   0
  -9   2  -1  217.74   21.29   0
   9  -2  -1  233.73   15.47   0
  -9  -2  -1  253.68   15.86   0
   9  -2   1  245.76   15.26   0
   9   2  -1  233.26   20.94   0
  -9   2   1  226.18   15.63   0
   9   2   1  244.86   21.30   0
   0   3  -1 1399.62   24.43   0
   0  -3   1 1316.13   21.22   0
   0   3   1 1379.54   23.17   0
   0  -3  -1 1331.62   23.65   0
  -1  -3  -1 1334.76   22.15   0
   1   3  -1 1350.57   22.11   0
   1  -3  -1 1406.25   23.25   0
  -1  -3   1 1320.17   21.68   0
   1   3   1 1315.03   22.59   0
   2  -3  -1   32.34    9.29   0
  -2  -3  -1   38.41    9.01   0
   2   3   1   49.81   12.38   0
   2  -3   1   42.90   13.00   0
   2   3  -1   35.42    9.10   0
  -2  -3   1   29.88    9.34   0
   3  -3   1  364.56   14.80   0
  -3  -3  -1  364.31   12.18   0
   3   3   1  355.63   15.70   0
   3   3  -1  351.17   15.05   0
  -3  -3   1  371.40   11.91   0
   3  -3  -1  373.84   11.91   0
  -3   3   1  382.20   15.03   0
  -3   3  -1  388.90   12.29   0
  -4  -3   1   96.92   13.77   0
  -4   3  -1   83.58    9.84   0
  -4   3   1   88.57    9.91   0
   4   3   1   66.92    9.95   0
   4   3  -1   90.68   13.10   0
  -4  -3  -1   94.88   13.81   0
   4  -3   1   70.86    9.98   0
   4  -3  -1   94.12   13.01   0
  -5   3  -1  109.87   10.53   0
   5  -3   1  101.03   10.39   0
   5   3  -1   86.32   10.29   0
   5   3   1   87.83   10.67   0
   5  -3  -1  100.80   15.02   0
  -5  -3   1  140.22   14.83   0
  -5  -3  -1   94.68   10.50   0
  -5   3   1  104.51   11.17   0
   6  -3  -1   91.00   10.81   0
   6   3  -1  114.65   14.89   0
  -6  -3  -1   88.31   11.01   0
  -6   3   1  104.84   11.37   0
  -6  -3   1   77.49   10.98   0
  -6   3  -1   92.63   11.67   0
   6  -3   1   83.93   15.19   0
   6   3   1   90.89   10.56   0
   7   3   1  173.52   16.65   0
  -7  -3   1  162.82   17.13   0
  -7   3  -1  170.24   12.71   0
   7  -3   1  165.65   16.81   0
  -7   3   1  167.71   12.60   0
   7   3  -1  159.19   13.06   0
  -7  -3  -1  158.46   16.34   0
   7  -3  -1  161.08   12.30   0
  -8  -3  -1   18.73   18.47   0
   8   3   1   40.39   18.81   0
  -8  -3   1   24.29   13.35   0
   8  -3  -1    3.41   18.46   0
  -8   3  -1   27.47   18.50   0
   8  -3   1   15.03   13.16   0
   8   3  -1   17.05   18.09   0
  -8   3   1   17.14   13.45   0
   9   3  -1   46.93   20.97   0
  -9   3   1   -2.54   15.14   0
   9  -3   1   28.37   21.20   0
  -9  -3   1    9.13   14.80   0
  -9  -3  -1   11.77   20.68   0
   9  -3  -1   16.11   21.37   0
   9   3   1   15.37   21.24   0
  -9   3  -1   25.12   21.52   0
   0   4  -1  717.66   15.60   0
   0  -4  -1  676.49   17.21   0
   0   4   1  686.80   15.86   0
   0  -4   1  672.59   14.77   0
   1   4   1 2287.25   23.51   0
  -1  -4   1 2300.30   24.14   0
   1   4  -1 2300.77   22.76   0
   1  -4  -1 2404.94   27.30   0
   1  -4   1 2390.10   24.59   0
  -1  -4  -1 2276.41   23.03   0
  -2  -4  -1  486.26   13.01   0
  -2  -4   1  469.17   12.69   0
   2   4  -1  492.57   16.00   0
   2  -4  -1  500.45   14.11   0
   2  -4   1  503.67   13.79   0
   2   4   1  474.87   12.61   0
  -3  -4   1  388.70   12.21   0
   3   4  -1  353.01   12.16   0
   3  -4   1  368.84   12.24   0
   3   4   1  367.90   15.32   0
   3  -4  -1  418.14   15.94   0
  -3  -4  -1  406.96   15.30   0
  -4  -4  -1 1198.83   16.39   0
   4  -4  -1 1181.96   17.47   0
  -4  -4   1 1132.06   16.20   0
   4  -4   1 1211.22   19.46   0
   4   4   1 1140.51   18.59   0
   4   4  -1 1152.81   18.64   0
  -5  -4  -1  772.40   13.93   0
  -5  -4   1  819.28   17.86   0
   5  -4  -1  782.56   14.76   0
  -5   4   1  817.37   19.12   0
  -5   4  -1  817.85   15.44   0
   5   4   1  731.87   13.84   0
   5   4  -1  765.77   17.20   0
   5  -4   1  791.10   15.20   0
   6  -4   1  638.87   13.92   0
  -6   4   1  671.57   14.85   0
   6   4  -1  644.00   17.23   0
   6   4   1  587.36   17.03   0
  -6   4  -1  647.57   18.08   0
  -6  -4  -1  639.15   13.41   0
   6  -4  -1  648.91   18.13   0
  -6  -4   1  636.90   13.86   0
  -7  -4  -1   85.34   16.64   0
   7   4  -1   79.14   16.64   0
   7   4   1   78.69   16.58   0
   7  -4  -1   81.42   12.81   0
  -7   4  -1   72.82   12.79   0
  -7  -4   1   79.62   12.17   0
  -7   4   1  100.27   18.49   0
   7  -4   1   95.86   17.36   0
  -8  -4  -1  133.98   13.28   0
  -8   4  -1  138.98   14.74   0
   8  -4   1  141.39   19.81   0
   8   4   1  118.43   13.33   0
  -8   4   1  138.25   19.96   0
  -8  -4   1  134.78   19.25   0
   8   4  -1  161.21   13.64   0
   8  -4  -1  137.89   19.38   0
   9  -4  -1  169.30   22.65   0
  -9  -4   1  169.06   16.05   0
  -9  -4  -1  177.24   16.34   0
   9  -4   1  190.43   22.45   0
   9   4  -1  173.76   22.64   0
  -9   4   1  184.38   17.08   0
   9   4   1  174.89   15.76   0
  -9   4  -1  170.12   23.34   0
   0  -5   1 1413.23   18.10   0
   0   5   1 1510.39   22.31   0
   0   5  -1 1555.91   19.57   0
   0  -5  -1 1481.90   20.80   0
  -1  -5  -1  644.67   13.66   0
   1  -5  -1  641.26   16.89   0
   1   5  -1  663.36   13.96   0
   1  -5   1  637.94   14.19   0
   1   5   1  644.50   16.57   0
  -1  -5   1  647.17   16.38   0
   2  -5   1  200.37   11.93   0
   2   5  -1  182.85   10.54   0
   2  -5   1  194.83   15.82   0
   2   5   1  188.68   10.92   0
   2  -5  -1  208.90   15.69   0
  -2  -5  -1  187.34   10.54   0
  -2  -5   1  206.31   14.15   0
   2  -5  -1  205.60   12.17   0
  -3  -5   1  106.75   10.75   0
  -3  -5  -1  137.08   10.45   0
   3   5   1  111.18   10.50   0
   3  -5  -1  113.09   11.19   0
   3  -5   1  140.51   15.28   0
   3   5  -1  120.89   14.74   0
  -4  -5  -1   51.98   14.84   0
   4   5  -1   43.61   10.45   0
   4   5   1   57.34   14.81   0
   4  -5   1   36.19   15.33   0
  -4  -5   1   56.02   10.64   0
   4  -5  -1   45.95   10.55   0
  -5  -5   1   24.63   10.64   0
   5  -5  -1   12.85   14.84   0
   5  -5   1   13.98   10.56   0
   5   5  -1   29.09   10.47   0
  -5  -5  -1   30.74   14.86   0
   5   5   1   18.28   14.68   0
   6   5  -1  127.50   16.11   0
   6  -5  -1  108.56   16.76   0
  -6  -5   1  138.11   16.24   0
   6   5   1  116.34   16.19   0
   6  -5   1  113.80   12.42   0
  -6  -5  -1  117.89   16.01   0
   7   5   1  114.30   12.32   0
  -7  -5   1  155.03   18.45   0
  -7  -5  -1  152.80   17.33   0
   7   5  -1  130.13   12.46   0
   7  -5  -1  141.17   13.14   0
   7  -5   1  120.81   12.96   0
  -8  -5  -1  246.28   14.93   0
   8   5  -1  243.39   14.79   0
   8  -5  -1  252.24   20.54   0
   8   5   1  198.09   14.30   0
   8  -5   1  278.66   20.52   0
  -8  -5   1  236.27   20.58   0
   0   6  -1  330.79   12.71   0
   0  -6  -1  303.00   11.89   0
   0   6   1  327.94   13.03   0
   0  -6   1  310.33   11.98   0
   1   6  -1   54.40   10.23   0
   1  -6   1   65.08   13.93   0
  -1  -6  -1   58.30    9.63   0
   1  -6  -1   59.54   10.86   0
   1   6   1   49.80   10.24   0
  -1  -6   1   49.44    9.93   0
  -2  -6  -1  372.19   12.10   0
  -2  -6   1  406.14   12.66   0
   2  -6   1  419.66   14.08   0
   2  -6   1  411.14   16.57   0
   2   6   1  368.50   12.33   0
   2   6  -1  393.98   15.91   0
   2  -6  -1  437.41   18.46   0
   2  -6  -1  392.64   16.99   0
   3  -6  -1  151.81   15.78   0
  -3  -6  -1  156.27   15.19   0
   3   6  -1  162.21   14.82   0
  -3  -6   1  153.44   15.21   0
   3   6   1  132.76   11.16   0
   3  -6   1  151.88   16.68   0
   3  -6  -1  153.52   12.02   0
  -4  -6  -1  619.76   13.44   0
   4  -6  -1  668.51   17.95   0
  -4  -6   1  613.80   14.03   0
   4   6   1  587.87   13.42   0
   4  -6   1  629.62   14.52   0
   4   6  -1  622.53   13.29   0
   5   6  -1  161.22   15.81   0
  -5  -6  -1  157.41   15.60   0
   5   6   1  144.71   15.85   0
   5  -6   1  173.00   12.06   0
  -5  -6   1  153.37   11.68   0
   5  -6  -1  152.55   12.18   0
  -6  -6  -1  370.75   13.40   0
   6  -6   1  335.45   14.07   0
   6  -6  -1  372.14   14.47   0
   6   6  -1  335.54   13.54   0
   6   6   1  335.83   13.36   0
  -6  -6   1  335.07   13.00   0
   7   6  -1 1016.56   20.95   0
   7  -6   1 1137.56   17.80   0
  -7  -6   1 1152.13   17.35   0
   7  -6  -1 1090.73   18.21   0
   7   6   1 1154.66   21.65   0
  -7  -6  -1 1188.89   21.29   0
   8  -6  -1  171.41   21.80   0
   8   6  -1  131.71   15.74   0
   8   6   1  179.89   21.58   0
  -8  -6   1  173.42   21.74   0
  -8  -6  -1  151.71   15.68   0
   8  -6   1  167.79   22.20   0
   0   7   1    8.77   11.84   0
   0  -7  -1   12.65   10.63   0
   0  -7   1    8.15   10.41   0
   1   7  -1   34.52   14.88   0
   1  -7  -1   47.70   10.48   0
   1   7   1   42.07   10.91   0
  -1  -7  -1   48.39   14.55   0
   1  -7   1   50.36   14.99   0
  -1  -7   1   36.28   10.98   0
  -2  -7   1  282.46   11.95   0
   2   7  -1  289.05   12.02   0
   2  -7  -1  309.99   17.16   0
  -2  -7  -1  275.14   11.75   0
   2  -7   1  306.87   17.02   0
   2   7   1  267.96   12.05   0
   3   7   1  350.46   12.11   0
   3  -7  -1  358.48   17.44   0
   3  -7  -1  324.53   13.73   0
   3   7  -1  341.71   12.47   0
   3  -7   1  351.16   13.19   0
   3  -7   1  336.23   14.07   0
  -3  -7   1  329.31   12.34   0
  -3  -7  -1  357.91   16.26   0
   4   7  -1    2.96   10.60   0
   4  -7   1    9.08   11.27   0
   4   7   1   13.66   10.69   0
   4  -7  -1   -0.17   16.19   0
  -4  -7   1   12.18   10.48   0
   4  -7  -1    8.24   12.09   0
  -4  -7  -1    5.23   14.84   0
   5  -7  -1    9.00   12.02   0
   5  -7   1    9.10   16.78   0
   5   7   1   10.69   16.05   0
  -5  -7   1    7.69   11.20   0
   5   7  -1    7.53   11.50   0
  -5  -7  -1    7.90   11.20   0
   6  -7  -1   75.67   13.29   0
   6   7  -1   72.79   17.88   0
   6  -7   1   77.38   13.16   0
  -6  -7  -1   88.90   17.88   0
   6   7   1   64.57   12.66   0
  -6  -7   1  101.52   17.68   0
   7  -7   1  323.11   15.57   0
   7   7   1  290.65   14.81   0
  -7  -7   1  344.22   20.72   0
   7   7  -1  340.16   20.81   0
   7  -7  -1  324.24   15.27   0
  -7  -7  -1  308.05   14.97   0
  -8  -7   1   26.55   22.98   0
   8  -7   1    5.99   16.04   0
   8  -7  -1    8.59   22.88   0
  -8  -7  -1   21.80   16.17   0
   8   7  -1  -15.98   16.25   0
   8   7   1   11.60   16.06   0
   0  -8  -1  544.15   17.15   0
   0  -8   1  533.49   13.93   0
   1   8  -1  280.02   13.22   0
  -1  -8   1  277.94   12.03   0
   1  -8   1  265.34   12.49   0
   1   8   1  304.62   17.61   0
   1  -8  -1  283.51   16.93   0
  -1  -8  -1  268.96   12.01   0
   2   8  -1  181.72   16.32   0
  -2  -8  -1  165.12   11.84   0
   2  -8  -1  174.27   12.33   0
   2   8   1  172.52   11.72   0
   2  -8   1  166.66   11.94   0
  -2  -8   1  188.96   16.11   0
  -3  -8  -1  140.21   12.01   0
   3   8   1  146.64   12.27   0
   3   8  -1  160.70   16.76   0
   3  -8   1  142.68   12.25   0
   3  -8   1  182.83   18.92   0
   3  -8  -1  168.36   13.35   0
  -3  -8   1  139.69   11.83   0
   3  -8  -1  155.58   17.14   0
   4   8  -1  331.70   13.00   0
   4  -8  -1  341.79   19.18   0
   4   8   1  329.65   18.40   0
   4  -8   1  355.13   14.15   0
   4  -8   1  336.35   14.10   0
  -4  -8   1  333.93   17.95   0
  -4  -8  -1  323.39   13.27   0
   4  -8  -1  361.77   14.54   0
  -5  -8   1  528.89   14.98   0
   5  -8   1  526.49   15.68   0
   5   8  -1  544.75   18.88   0
   5   8   1  511.90   14.61   0
  -5  -8  -1  518.09   14.39   0
   5  -8   1  561.76   16.12   0
   5  -8  -1  567.91   20.58   0
   5  -8  -1  568.61   16.62   0
  -6  -8   1  184.64   19.97   0
   6   8  -1  135.87   14.58   0
   6  -8   1  210.16   20.34   0
   6  -8  -1  156.38   20.36   0
  -6  -8  -1  198.05   19.94   0
   6   8   1  172.13   19.76   0
   7  -8  -1    8.17   21.12   0
  -7  -8   1   42.05   21.74   0
   7  -8   1   28.61   15.80   0
   7   8   1    8.83   22.43   0
  -7  -8  -1   21.19   15.46   0
   7   8  -1   24.43   15.40   0
   0  -9  -1  752.51   15.53   0
   0  -9   1  790.02   15.32   0
   1  -9  -1   57.41   12.20   0
   1   9   1   64.37   12.61   0
   1   9  -1   50.39   12.89   0
   1  -9   1   46.11   11.65   0
  -1  -9  -1   41.99   16.19   0
  -1  -9   1   46.40   12.40   0
   2  -9   1  231.36   13.18   0
  -2  -9   1  189.78   13.03   0
  -2  -9  -1  238.33   17.28   0
   2  -9   1  257.79   15.21   0
   2   9  -1  223.97   18.20   0
   2  -9  -1  216.82   12.91   0
   2   9   1  233.30   13.16   0
   2  -9  -1  194.80   15.15   0
   3  -9  -1    0.84   17.85   0
  -3  -9  -1    9.54   12.37   0
   3  -9   1   13.01   14.25   0
   3  -9   1   -5.52   12.86   0
   3   9  -1   36.80   17.82   0
  -3  -9   1    8.89   12.02   0
   3  -9  -1    1.37   13.00   0
   3   9   1  -10.42   12.26   0
   4  -9  -1  107.03   19.33   0
  -4  -9   1  104.40   18.34   0
   4  -9   1  122.31   20.34   0
   4   9  -1  123.30   13.32   0
   4  -9   1  109.19   14.32   0
   4   9   1  120.09   13.44   0
  -4  -9  -1  116.52   18.12   0
   4  -9  -1  120.82   19.49   0
   5  -9   1  132.90   15.21   0
   5   9  -1  136.40   14.33   0
   5  -9  -1  158.59   20.24   0
   5  -9  -1  146.22   20.90   0
   5   9   1  127.36   19.92   0
  -5  -9   1  143.16   14.05   0
  -5  -9  -1  120.77   14.30   0
   5  -9   1  138.85   20.64   0
   6  -9   1    5.79   22.88   0
   6  -9  -1   16.20   15.12   0
  -6  -9  -1    0.81   15.09   0
   6  -9   1   -1.19   15.97   0
   6   9  -1   -8.19   15.81   0
   6  -9  -1    8.98   15.93   0
   6   9   1   20.87   15.24   0
  -6  -9   1   15.27   15.25   0
   0 -10   1   10.24   12.99   0
   0 -10  -1    5.27   12.48   0
   1 -10   1   27.42   18.00   0
   1 -10  -1   18.17   18.10   0
  -1 -10  -1   43.19   17.69   0
  -1 -10   1    5.63   17.55   0
   2  10  -1  170.45   14.62   0
  -2 -10   1  157.34   13.80   0
  -2 -10  -1  139.85   13.35   0
   2 -10   1  129.37   13.86   0
   2  10   1  167.27   14.37   0
   2 -10  -1  170.34   21.53   0
   2 -10  -1  162.47   13.77   0
   2 -10   1  172.91   21.78   0
   3 -10   1  277.71   14.96   0
  -3 -10  -1  267.76   19.26   0
  -3 -10   1  307.15   19.94   0
   3 -10  -1  274.86   16.13   0
   3 -10   1  264.74   22.38   0
   3  10  -1  255.72   20.19   0
   3 -10  -1  303.45   15.06   0
   3  10   1  273.19   15.28   0
   4  10  -1   62.91   20.89   0
   4 -10  -1   81.33   15.10   0
   4  10   1   78.50   14.78   0
  -4 -10   1   55.97   14.40   0
   4 -10   1   81.01   21.90   0
   4 -10   1   95.88   14.87   0
  -4 -10  -1   75.61   14.24   0
   4 -10  -1   76.33   20.85   0
   5  10   1  131.65   16.33   0
   5 -10  -1  146.24   16.53   0
  -5 -10   1  165.04   15.57   0
  -5 -10  -1  139.62   15.42   0
   5  10  -1  145.53   16.28   0
   5 -10  -1  124.12   22.85   0
   5 -10   1  135.72   16.96   0
   5 -10   1  147.77   16.55   0
   0 -11   1  134.57   14.72   0
   0 -11  -1  156.30   14.51   0
   1 -11   1   19.61   14.15   0
  -1 -11  -1    5.80   14.07   0
  -1 -11   1    7.82   14.06   0
   1 -11  -1   37.17   19.80   0
   2 -11   1  148.93   15.79   0
   2  11  -1  204.30   22.36   0
   2  11   1  179.54   16.25   0
   2 -11  -1  152.64   15.55   0
  -2 -11   1  158.02   14.56   0
   2 -11   1  160.17   24.48   0
  -2 -11  -1  155.67   15.13   0
   2 -11  -1  173.85   23.89   0
  -3 -11  -1  255.41   15.48   0
   3 -11  -1  251.41   24.33   0
   3  11   1  294.33   17.22   0
  -3 -11   1  269.39   15.92   0
   3 -11   1  258.36   18.04   0
   3 -11   1  272.20   22.77   0
   3 -11  -1  259.53   16.92   0
   3  11  -1  274.83   16.93   0
   4 -11  -1   28.99   16.19   0
  -4 -11  -1   26.00   15.76   0
  -4 -11   1   22.98   16.00   0
   4 -11   1   32.79   23.16   0
   4 -11  -1   32.29   23.81   0
   4  11  -1   21.21   16.82   0
   4  11   1   32.60   16.25   0
   4 -11   1   55.04   24.23   0
   0 -12  -1   30.68   22.77   0
   0 -12   1   25.55   16.08   0
   1 -12  -1   53.09   16.53   0
   1 -12   1   66.81   16.70   0
  -1 -12   1   87.24   22.76   0
  -1 -12  -1  103.26   23.07   0
  -2 -12   1  194.88   23.74   0
  -2 -12  -1  193.46   23.03   0
   2 -12   1  157.68   26.66   0
   2 -12  -1  184.69   18.78   0
   2 -12   1  196.59   23.97   0
   2 -12  -1  181.19   23.68   0
   0   0   2  164.66   15.98   0
   1   0   2  922.18   23.24   0
   1   0  -2  907.89   26.73   0
  -1   0   2  916.33   26.86   0
  -1   0  -2  908.94   22.67   0
  -2   0   2    0.12   14.57   0
   2   0  -2    5.43   14.85   0
   2   0   2    6.02   10.68   0
  -2   0  -2   10.80    9.77   0
  -3   0  -2 2661.99   24.34   0
   3   0  -2 2731.37   27.45   0
   3   0   2 2674.87   25.96   0
  -3   0   2 2664.36   25.95   0
   4   0  -2   52.04    8.93   0
  -4   0  -2   57.93    9.55   0
  -4   0   2   57.50    9.04   0
   4   0   2   62.93   13.49   0
   5   0  -2  554.63   16.58   0
  -5   0  -2  587.82   16.21   0
  -5   0   2  544.05   13.08   0
   5   0   2  540.79   13.16   0
   6   0  -2   -2.39   10.79   0
  -6   0   2   -0.83   15.12   0
  -6   0  -2   15.06    9.89   0
   6   0   2   20.17   14.34   0
  -7   0  -2  125.01   11.35   0
  -7   0   2  140.71   11.79   0
   7   0   2  134.65   11.54   0
   7   0  -2  118.03   11.38   0
  -8   0   2  156.28   18.07   0
   8   0  -2  158.90   17.97   0
  -8   0  -2  129.70   12.93   0
   8   0   2  139.32   18.32   0
   9   0  -2   49.56   20.35   0
  -9   0   2  105.77   14.84   0
   9   0   2   86.47   14.80   0
  -9   0  -2   69.26   14.88   0
   0   1  -2 1260.20   28.50   0
   0   1   2 1151.13   38.61   0
   0  -1   2 1227.70   28.05   0
  -1   1   2 1051.02   31.79   0
  -1   1  -2 1076.55   22.77   0
   1   1   2  997.63   22.94   0
   1  -1  -2 1051.17   31.58   0
  -1  -1   2 1003.07   24.24   0
   1  -1   2 1085.40   24.80   0
   1   1  -2 1002.66   24.54   0
  -1  -1  -2 1035.53   24.94   0
   2   1  -2  387.47   17.66   0
   2  -1  -2  368.94   17.44   0
  -2  -1  -2  398.18   14.17   0
   2   1   2  383.79   17.76   0
  -2   1   2  389.04   17.46   0
   2  -1   2  390.17   14.08   0
  -2  -1   2  388.37   14.52   0
  -2   1  -2  407.84   13.87   0
   3   1   2  256.38   14.79   0
  -3  -1  -2  263.39   11.14   0
  -3   1   2  268.25   11.64   0
   3  -1   2  261.49   11.05   0
   3  -1  -2  265.75   11.48   0
  -3  -1   2  264.48   11.22   0
  -3   1  -2  265.41   13.82   0
   3   1  -2  260.11   11.16   0
   4   1   2  316.78   11.51   0
  -4  -1   2  315.63   11.29   0
   4   1  -2  304.95   11.36   0
   4  -1  -2  302.03   14.14   0
  -4   1  -2  337.56   11.38   0
   4  -1   2  308.69   11.20   0
  -4   1   2  321.86   14.16   0
  -4  -1  -2  340.05   14.60   0
   5  -1  -2  212.65   11.51   0
   5   1  -2  228.14   10.99   0
  -5   1  -2  226.42   14.35   0
   5  -1   2  237.24   11.19   0
  -5   1   2  258.93   15.14   0
   5   1   2  251.06   14.95   0
  -5  -1  -2  217.16   11.07   0
  -5  -1   2  210.37   11.08   0
   6   1  -2  189.59   15.92   0
  -6  -1  -2  188.10   14.81   0
  -6   1  -2  176.40   11.25   0
   6  -1  -2  179.19   15.84   0
  -6  -1   2  206.04   15.64   0
   6   1   2  175.51   11.27   0
  -6   1   2  175.74   11.96   0
   6  -1   2  162.83   11.46   0
   7   1   2   18.28   11.17   0
   7   1  -2   21.44   15.77   0
  -7   1   2   25.05   15.47   0
  -7   1  -2   23.36   11.22   0
  -7  -1   2   -7.46   15.61   0
   7  -1  -2   15.64   11.32   0
  -7  -1  -2   23.33   11.07   0
   7  -1   2   11.88   15.85   0
   8   1  -2   17.21   12.32   0
  -8  -1  -2   32.33   16.78   0
  -8   1  -2   51.89   17.70   0
   8  -1  -2   23.39   17.39   0
  -8   1   2   24.75   17.89   0
   8  -1   2   16.12   12.82   0
   8   1   2   13.25   12.74   0
  -8  -1   2   -6.63   17.80   0
  -9   1  -2  168.99   21.24   0
  -9   1   2  212.84   21.43   0
   9  -1   2  206.09   15.24   0
  -9  -1   2  213.49   21.08   0
   9  -1  -2  193.89   15.28   0
   9   1   2  232.90   21.11   0
   9   1  -2  199.21   21.09   0
  -9  -1  -2  197.60   14.64   0
   0  -2   2 1078.27   22.86   0
   0   2   2 1074.83   28.75   0
   0   2  -2 1153.64   26.34   0
   1  -2  -2 2673.08   40.41   0
   1   2  -2 2484.49   29.23   0
  -1  -2  -2 2625.04   33.74   0
   1   2   2 2584.53   33.76   0
  -1  -2   2 2581.68   31.47   0
   1  -2   2 2680.05   31.76   0
  -2  -2  -2 5848.74   37.87   0
   2   2   2 5805.52   38.92   0
   2   2  -2 5655.24   37.24   0
  -2  -2   2 5637.55   37.16   0
  -2   2  -2 5946.26   39.25   0
   2  -2   2 5940.64   39.99   0
  -2   2   2 6027.93   46.90   0
   2  -2  -2 5923.32   45.65   0
   3  -2  -2 1105.16   20.02   0
  -3   2   2 1197.16   20.49   0
  -3  -2   2 1119.83   16.81   0
   3   2  -2 1161.14   19.08   0
   3  -2   2 1166.67   19.26   0
  -3   2  -2 1161.88   19.27   0
  -3  -2  -2 1100.48   19.00   0
   3   2   2 1123.63   19.12   0
   4  -2  -2  817.35   17.52   0
  -4  -2  -2  771.57   14.29   0
   4   2   2  785.60   14.31   0
  -4   2   2  805.16   15.48   0
  -4   2  -2  817.75   17.05   0
   4   2  -2  760.47   14.18   0
  -4  -2   2  794.14   16.94   0
   4  -2   2  752.94   14.35   0
  -5  -2   2 1634.11   17.84   0
  -5  -2  -2 1677.53   20.39   0
   5   2  -2 1531.25   17.67   0
   5   2   2 1538.90   17.29   0
  -5   2  -2 1637.61   20.41   0
   5  -2   2 1589.88   17.76   0
   5  -2  -2 1596.92   18.69   0
  -5   2   2 1670.29   21.84   0
   6  -2  -2  143.47   15.73   0
  -6  -2   2  156.38   15.04   0
  -6   2   2  186.99   11.69   0
  -6  -2  -2  196.70   15.29   0
   6   2   2  147.25   15.40   0
   6  -2   2  160.34   11.04   0
  -6   2  -2  154.60   10.82   0
   6   2  -2  141.75   11.01   0
   7   2  -2  812.10   15.07   0
  -7  -2  -2  849.36   18.45   0
   7  -2  -2  885.53   19.34   0
   7   2   2  870.50   14.96   0
  -7  -2   2  878.55   15.45   0
  -7   2   2  912.68   20.02   0
  -7   2  -2  859.44   15.45   0
   7  -2   2  830.19   15.17   0
  -8   2   2   77.16   13.17   0
   8   2  -2   69.00   13.04   0
   8   2   2   74.88   12.53   0
  -8  -2   2   77.37   13.25   0
  -8   2  -2   49.60   17.97   0
   8  -2   2   58.16   13.16   0
   8  -2  -2   75.51   18.14   0
  -8  -2  -2   56.76   12.98   0
  -9  -2  -2  189.10   14.78   0
  -9   2   2  222.34   21.80   0
  -9   2  -2  203.99   15.52   0
   9   2   2  192.12   15.63   0
   9   2  -2  195.62   21.00   0
   9  -2   2  200.87   15.26   0
  -9  -2   2  207.70   21.38   0
   9  -2  -2  202.76   21.38   0
   0   3   2 1744.33   26.20   0
   0   3  -2 1900.50   26.24   0
   0  -3   2 1733.37   23.09   0
   0  -3  -2 1692.20   24.96   0
   1   3   2  214.28   11.83   0
   1   3  -2  229.28   11.58   0
  -1  -3  -2  217.11   11.41   0
  -1  -3   2  216.12   14.30   0
   2  -3  -2  630.86   18.10   0
  -2  -3  -2  612.31   16.16   0
   2   3  -2  583.32   16.48   0
  -2  -3   2  581.04   13.79   0
   2  -3   2  613.51   14.76   0
   2   3   2  575.43   16.11   0
   3   3   2  277.76   11.52   0
   3  -3  -2  298.98   11.60   0
  -3   3  -2  309.45   15.15   0
  -3   3   2  288.03   14.83   0
  -3  -3   2  318.25   14.86   0
   3  -3   2  267.65   14.13   0
  -3  -3  -2  295.92   11.42   0
   3   3  -2  265.78   14.90   0
  -4  -3  -2   47.75   13.63   0
   4  -3   2   48.07    9.87   0
  -4   3   2   37.21    9.82   0
   4   3  -2   54.52    9.51   0
  -4   3  -2   43.42   13.57   0
  -4  -3   2   51.86    9.81   0
   4  -3  -2   45.31   13.59   0
   4   3   2   54.47   10.26   0
  -5   3  -2  117.04   15.14   0
  -5  -3   2  113.02   10.96   0
   5   3  -2  107.83   14.86   0
   5   3   2  104.92   10.81   0
   5  -3  -2  118.43   11.02   0
  -5   3   2  131.58   14.86   0
   5  -3   2  131.61   11.03   0
  -5  -3  -2  134.87   14.96   0
  -6  -3   2   25.67   10.91   0
  -6  -3  -2    8.08   10.63   0
   6   3   2   18.01   10.55   0
  -6   3   2    8.85   10.80   0
   6   3  -2    4.38   10.73   0
  -6   3  -2   -4.61   15.85   0
   6  -3  -2    4.64   15.04   0
   6  -3   2    5.33   15.36   0
   7   3  -2  224.62   12.30   0
  -7   3   2  244.65   13.11   0
  -7   3  -2  239.41   17.19   0
  -7  -3  -2  230.85   12.31   0
   7   3   2  221.06   16.61   0
   7  -3  -2  220.56   12.71   0
  -7  -3   2  219.57   17.48   0
   7  -3   2  253.64   18.26   0
  -8   3  -2  110.37   13.88   0
   8  -3   2   57.42   18.74   0
  -8  -3   2   85.91   13.04   0
   8   3   2  113.72   18.72   0
   8   3  -2  108.51   18.44   0
  -8   3   2   84.60   19.24   0
   8  -3  -2   91.72   18.62   0
  -8  -3  -2   67.87   18.52   0
   9   3   2   46.63   14.77   0
   9  -3  -2   40.48   15.57   0
  -9   3  -2   51.22   15.47   0
  -9  -3   2   46.90   20.92   0
   9  -3   2   50.10   15.00   0
   9   3  -2   44.37   21.08   0
  -9   3   2   38.49   22.24   0
  -9  -3  -2   42.90   14.85   0
   0  -4   2  626.55   14.38   0
   0   4   2  623.97   15.70   0
   0  -4  -2  611.47   15.02   0
   0   4  -2  652.78   14.89   0
  -1  -4   2   22.59    8.75   0
  -1  -4  -2   20.52   11.73   0
   1  -4   2   21.22    9.03   0
   1   4   2   27.18   12.22   0
   1   4  -2   19.24   12.58   0
   1  -4  -2   19.01   12.70   0
   2   4  -2  237.21   10.87   0
  -2  -4  -2  248.87   14.23   0
   2  -4  -2  280.30   15.08   0
   2  -4   2  233.76   11.79   0
  -2  -4   2  240.60   14.70   0
   2   4   2  239.25   10.95   0
   3  -4  -2  222.12   11.61   0
   3   4   2  216.63   10.72   0
  -3  -4   2  207.57   10.99   0
   3  -4   2  218.27   14.77   0
   3   4  -2  197.70   14.42   0
  -3  -4  -2  220.98   14.00   0
   4   4   2   58.45   14.37   0
   4  -4   2   75.94   10.59   0
  -4  -4   2   82.16   10.74   0
   4   4  -2   93.82   10.67   0
  -4  -4  -2   77.44   10.46   0
   4  -4  -2   81.36   14.01   0
  -5   4   2   15.80   15.25   0
   5  -4   2   18.75   10.53   0
  -5  -4  -2   23.81   10.21   0
   5  -4  -2   32.90   14.69   0
   5   4  -2    9.94   10.32   0
   5   4   2   19.39   10.02   0
  -5   4  -2   22.89   10.66   0
  -5  -4   2   27.48   10.56   0
  -6  -4   2   32.38   10.62   0
   6   4  -2   36.32   10.46   0
   6   4   2   27.18   14.76   0
  -6   4   2   34.80   11.12   0
  -6   4  -2   17.28   15.67   0
   6  -4   2   24.32   11.49   0
  -6  -4  -2   37.44   10.55   0
   6  -4  -2   47.17   15.91   0
  -7   4  -2  125.85   13.10   0
   7   4   2  136.21   16.85   0
   7   4  -2  111.26   17.16   0
  -7  -4  -2  109.20   16.90   0
   7  -4  -2  114.45   12.79   0
  -7  -4   2  106.32   12.21   0
  -7   4   2  109.42   18.35   0
   7  -4   2  122.01   12.65   0
  -8   4   2  113.13   19.94   0
   8   4  -2   81.30   13.77   0
   8  -4  -2  101.44   13.86   0
  -8   4  -2  125.10   14.53   0
  -8  -4  -2  104.70   13.84   0
  -8  -4   2   98.89   13.67   0
   8  -4   2   79.60   13.81   0
   8   4   2  114.06   13.37   0
  -9   4  -2    1.88   22.60   0
   9   4   2   29.66   15.55   0
  -9  -4   2   17.85   16.06   0
   9   4  -2   25.63   22.23   0
  -9   4   2   -8.71   16.82   0
   9  -4  -2   35.29   22.49   0
   9  -4   2   20.55   21.81   0
  -9  -4  -2   22.55   15.56   0
   0  -5   2   28.81    9.74   0
   0   5  -2   34.43    9.90   0
   0   5   2   33.99   13.11   0
   0  -5  -2   27.21    9.10   0
  -1  -5  -2   90.15    9.55   0
   1  -5  -2   91.10   13.21   0
   1  -5   2   89.65    9.92   0
   1   5  -2   91.74   13.65   0
   1   5   2   91.32    9.84   0
  -1  -5   2   78.69    9.72   0
   2  -5  -2   68.35   14.36   0
   2  -5  -2   70.45   14.29   0
   2   5   2   73.12   13.46   0
   2  -5   2   68.87   15.17   0
  -2  -5   2   62.37    9.80   0
   2   5  -2   71.20    9.97   0
  -2  -5  -2   65.75    9.55   0
   2  -5   2   70.66   10.31   0
   3  -5  -2 1065.93   17.58   0
   3  -5   2 1055.04   16.36   0
  -3  -5  -2 1066.90   18.72   0
  -3  -5   2 1088.55   18.78   0
   3   5   2  994.23   18.59   0
   3   5  -2 1000.71   15.31   0
   4  -5   2  270.08   16.35   0
   4  -5  -2  260.00   16.00   0
  -4  -5   2  257.99   15.59   0
  -4  -5  -2  219.33   11.64   0
   4   5   2  233.40   15.33   0
   4   5  -2  233.11   15.29   0
   5   5   2  444.50   16.31   0
   5   5  -2  431.31   12.65   0
  -5  -5   2  463.71   12.93   0
  -5  -5  -2  446.47   16.76   0
   5  -5   2  448.10   13.81   0
   5  -5  -2  449.14   13.24   0
   6  -5  -2  177.71   17.02   0
  -6  -5   2  184.62   16.15   0
   6  -5   2  157.42   16.99   0
   6   5  -2  169.74   15.97   0
   6   5   2  156.06   16.16   0
  -6  -5  -2  176.50   11.96   0
   7   5  -2   15.73   11.94   0
  -7  -5  -2    5.00   17.05   0
   7   5   2   13.35   12.09   0
  -7  -5   2   32.09   12.24   0
   7  -5  -2   17.35   18.03   0
   7  -5   2   18.19   12.61   0
   8  -5  -2  119.49   19.63   0
  -8  -5   2  109.54   20.33   0
   8   5  -2   75.66   14.87   0
   8  -5   2   84.66   20.54   0
  -8  -5  -2  104.59   14.59   0
   8   5   2  122.89   19.93   0
   0  -6   2  613.43   13.74   0
   0  -6  -2  612.57   14.40   0
   0   6   2  658.52   18.92   0
  -1  -6   2 1201.71   18.96   0
   1  -6  -2 1206.60   20.39   0
   1   6  -2 1197.92   16.58   0
  -1  -6  -2 1166.76   16.55   0
   1   6   2 1177.81   17.13   0
   1  -6   2 1239.12   19.72   0
  -2  -6  -2  614.41   14.06   0
  -2  -6   2  595.96   13.37   0
   2   6   2  584.05   13.47   0
   2  -6  -2  672.57   18.19   0
   2   6  -2  596.34   16.79   0
   2  -6  -2  664.78   19.83   0
   2  -6   2  622.82   15.73   0
   2  -6   2  629.56   14.13   0
   3   6  -2  253.35   11.48   0
   3  -6  -2  271.26   17.21   0
   3  -6  -2  271.39   12.50   0
  -3  -6  -2  238.14   11.85   0
  -3  -6   2  247.99   11.61   0
   3  -6   2  266.79   13.06   0
   3   6   2  245.30   11.97   0
   4   6   2 1204.34   15.83   0
   4  -6   2 1307.17   20.92   0
   4  -6  -2 1272.57   21.07   0
  -4  -6   2 1266.97   16.27   0
  -4  -6  -2 1283.99   16.22   0
   4   6  -2 1218.42   15.91   0
  -5  -6  -2  742.43   14.03   0
  -5  -6   2  748.35   14.43   0
   5  -6   2  753.73   19.05   0
   5   6  -2  704.43   14.06   0
   5  -6  -2  748.86   15.42   0
   5   6   2  708.31   17.75   0
   6   6   2   52.03   16.90   0
  -6  -6   2   49.74   11.98   0
   6  -6  -2   54.97   12.56   0
   6   6  -2   63.77   11.74   0
  -6  -6  -2   66.05   11.85   0
   6  -6   2   67.94   12.33   0
  -7  -6  -2  248.65   18.47   0
   7  -6  -2  262.65   14.78   0
   7  -6   2  255.51   14.86   0
  -7  -6   2  248.05   13.80   0
   7   6   2  214.46   14.14   0
   7   6  -2  244.05   18.86   0
   8  -6   2   79.96   21.36   0
   8   6   2   62.28   15.09   0
  -8  -6   2   84.57   15.45   0
   8   6  -2   87.21   15.24   0
   8  -6  -2   80.98   21.66   0
  -8  -6  -2   68.48   15.51   0
   0   7   2  100.05   16.54   0
   0  -7   2  117.16   11.14   0
   0  -7  -2  129.16   15.45   0
  -1  -7   2   17.27   14.21   0
   1   7   2    2.29   10.96   0
   1  -7  -2    6.14   14.35   0
   1  -7   2   -5.26   15.51   0
   1   7  -2  -10.41   15.06   0
  -1  -7  -2   -0.88   10.45   0
   2   7  -2   35.43   10.44   0
   2  -7  -2   52.53   15.53   0
   2   7   2   53.88   11.46   0
  -2  -7  -2   44.66   15.49   0
   2  -7   2   46.74   15.58   0
  -2  -7   2   38.21   10.12   0
   3  -7   2  278.53   16.80   0
   3   7   2  253.50   16.13   0
  -3  -7  -2  257.51   11.81   0
  -3  -7   2  232.57   11.72   0
   3  -7  -2  256.71   16.90   0
   3   7  -2  242.93   11.92   0
   3  -7   2  278.49   13.84   0
   3  -7  -2  249.92   16.58   0
   4   7   2    7.40   11.20   0
   4  -7  -2    9.14   16.87   0
  -4  -7  -2  -11.27   10.77   0
   4  -7   2    3.06   16.33   0
  -4  -7   2    6.56   10.67   0
   4   7  -2    5.73   10.61   0
   4  -7  -2    0.13   11.37   0
  -5  -7  -2   97.28   16.63   0
  -5  -7   2   87.83   11.91   0
   5   7  -2   78.21   11.59   0
   5   7   2   66.20   16.43   0
   5  -7  -2   80.70   12.56   0
   5  -7   2   79.71   12.54   0
   6  -7  -2   27.09   13.16   0
   6   7  -2   27.03   17.46   0
  -6  -7  -2   46.50   17.33   0
  -6  -7   2   34.34   17.39   0
   6  -7   2   21.57   18.67   0
   6   7   2   22.50   12.53   0
   7   7  -2  114.70   20.29   0
   7  -7  -2  125.67   15.20   0
  -7  -7  -2  108.71   14.15   0
  -7  -7   2  118.56   14.59   0
   7  -7   2  124.61   21.34   0
   7   7   2  115.28   14.62   0
   8   7   2   49.19   16.25   0
  -8  -7  -2   49.33   16.14   0
   8   7  -2   32.69   16.28   0
   8  -7   2   49.26   17.14   0
   8  -7  -2   37.17   16.00   0
  -8  -7   2   38.12   22.62   0
   0  -8  -2   10.08   10.52   0
   0  -8   2    9.82   10.70   0
   1   8  -2   69.33   16.12   0
  -1  -8  -2   57.77   10.70   0
   1  -8  -2   44.05   11.43   0
   1  -8   2   52.12   15.93   0
  -1  -8   2   44.88   11.63   0
   1   8   2   58.15   11.43   0
  -2  -8   2  362.86   16.90   0
   2  -8   2  336.55   13.27   0
   2   8  -2  375.60   17.51   0
   2  -8  -2  359.04   13.56   0
  -2  -8  -2  366.18   16.22   0
   2   8   2  392.65   17.99   0
  -3  -8   2  101.04   15.91   0
   3  -8  -2  118.86   12.52   0
  -3  -8  -2  114.10   16.10   0
   3  -8   2  105.01   13.83   0
   3   8  -2  102.46   11.63   0
   3  -8  -2  119.52   17.85   0
   3   8   2  101.42   11.89   0
   3  -8   2  140.10   16.89   0
  -4  -8   2   50.37   11.53   0
   4  -8  -2   48.64   12.72   0
   4  -8  -2   49.02   18.04   0
   4  -8   2   45.66   18.56   0
   4   8  -2   63.07   11.62   0
   4   8   2   49.60   12.30   0
  -4  -8  -2   47.95   12.10   0
   4  -8   2   78.34   17.97   0
   5  -8   2   81.77   19.86   0
   5  -8  -2   70.95   19.71   0
  -5  -8  -2   81.61   17.88   0
  -5  -8   2   66.36   17.81   0
   5  -8   2   80.51   19.00   0
   5   8  -2   69.73   17.86   0
   5  -8  -2   62.21   18.63   0
   5   8   2   63.75   18.44   0
   6  -8  -2  158.68   16.34   0
   6   8  -2  127.64   13.81   0
  -6  -8   2  178.95   13.68   0
  -6  -8  -2  167.87   19.98   0
   6   8   2  177.30   20.38   0
   6  -8   2  153.88   15.20   0
   6  -8  -2  145.27   20.56   0
   7  -8   2   60.13   16.07   0
   7   8   2   46.67   15.93   0
   7  -8  -2   69.53   21.77   0
  -7  -8   2   51.57   15.72   0
   7   8  -2   67.05   21.99   0
  -7  -8  -2   64.94   15.19   0
   0  -9  -2   43.15   16.35   0
   0  -9   2   35.36   11.68   0
   1   9  -2  125.76   13.11   0
  -1  -9  -2  143.74   16.66   0
   1  -9   2  122.29   12.39   0
   1   9   2  146.63   12.92   0
  -1  -9   2  134.47   12.97   0
   1  -9  -2  116.97   17.19   0
   2   9  -2   21.37   12.21   0
   2  -9  -2   -3.03   13.78   0
  -2  -9   2   23.53   11.53   0
  -2  -9  -2   17.92   16.19   0
   2  -9  -2   18.82   11.98   0
   2   9   2    9.43   17.32   0
   2  -9   2    4.26   17.13   0
   2  -9   2   -1.37   13.87   0
   3   9   2  216.30   18.35   0
   3   9  -2  178.90   13.20   0
   3  -9  -2  200.90   19.18   0
   3  -9   2  173.70   15.66   0
  -3  -9   2  200.61   12.80   0
  -3  -9  -2  182.02   17.38   0
   3  -9  -2  216.66   18.51   0
   3  -9   2  174.77   13.80   0
  -4  -9   2  119.56   18.22   0
   4  -9  -2   54.85   13.42   0
  -4  -9  -2   87.82   13.21   0
   4   9   2   74.97   13.38   0
   4  -9  -2   68.22   18.81   0
   4   9  -2   71.94   13.22   0
   4  -9   2   61.14   14.67   0
   4  -9   2   91.22   19.56   0
  -5  -9   2   26.25   13.01   0
   5  -9  -2   21.06   14.47   0
  -5  -9  -2   22.06   13.24   0
   5  -9   2   14.18   20.48   0
   5  -9  -2   14.26   19.62   0
   5   9   2   -3.14   13.55   0
   5   9  -2  -11.53   19.45   0
   5  -9   2    7.51   14.80   0
   6  -9  -2  157.18   22.78   0
   6  -9   2  141.89   16.60   0
  -6  -9  -2  151.09   15.99   0
   6   9  -2  156.73   15.86   0
   6  -9   2  179.82   23.61   0
   6   9   2  128.48   15.48   0
   6  -9  -2  135.31   15.74   0
  -6  -9   2  142.24   15.76   0
   0 -10   2  224.80   14.11   0
   0 -10  -2  240.25   13.86   0
   1 -10  -2  401.88   19.95   0
   1 -10   2  429.22   19.76   0
  -1 -10   2  421.39   19.39   0
  -1 -10  -2  388.75   14.33   0
   2 -10  -2   60.53   15.07   0
  -2 -10  -2   69.62   18.20   0
  -2 -10   2   71.76   13.36   0
   2 -10   2   61.85   21.87   0
   2  10  -2   54.32   19.51   0
   2 -10   2   57.62   13.40   0
   2  10   2   96.00   19.50   0
   2 -10  -2   68.51   13.48   0
   3  10   2  216.74   14.98   0
   3  10  -2  245.17   14.68   0
  -3 -10   2  227.99   19.48   0
  -3 -10  -2  215.27   19.36   0
   3 -10  -2  208.42   15.02   0
   3 -10   2  255.80   22.71   0
   3 -10   2  241.58   20.14   0
   3 -10  -2  222.01   20.82   0
   4  10  -2  163.70   15.06   0
   4 -10   2  128.65   15.53   0
   4  10   2  180.51   20.86   0
  -4 -10   2  152.27   14.37   0
   4 -10   2  166.05   16.71   0
   4 -10  -2  167.74   21.05   0
   4 -10  -2  162.61   15.73   0
  -4 -10  -2  172.73   14.38   0
   5 -10   2  206.61   23.62   0
   5  10  -2  217.63   22.38   0
  -5 -10   2  185.88   15.82   0
   5 -10  -2  182.02   16.66   0
  -5 -10  -2  205.14   16.04   0
   5 -10  -2  197.60   16.39   0
   5  10   2  184.88   16.03   0
   5 -10   2  238.12   23.76   0
   0 -11   2   64.42   14.30   0
   0 -11  -2   50.01   14.12   0
  -1 -11   2   -1.84   14.15   0
  -1 -11  -2   -9.82   14.24   0
   1 -11   2    0.72   14.18   0
   1 -11  -2    6.91   14.06   0
   2 -11  -2   46.54   14.66   0
   2  11  -2   39.45   15.47   0
   2 -11  -2   39.47   15.98   0
   2 -11   2   35.67   23.59   0
  -2 -11   2   38.35   14.38   0
   2  11   2   43.11   22.08   0
  -2 -11  -2   27.46   14.30   0
   2 -11   2   49.78   14.61   0
   3 -11  -2   43.29   15.98   0
   3 -11   2   38.24   17.83   0
   3  11  -2   40.60   22.32   0
  -3 -11   2   46.26   21.07   0
  -3 -11  -2   37.28   14.89   0
   3  11   2   36.66   15.93   0
   3 -11  -2   11.70   15.91   0
   3 -11   2   27.61   21.88   0
  -4 -11  -2   75.28   15.88   0
  -4 -11   2   85.92   22.69   0
   4 -11  -2   69.49   16.29   0
   4 -11   2   69.07   18.16   0
   4 -11  -2   65.32   17.00   0
   4 -11   2   81.58   23.39   0
   4  11  -2   73.80   16.48   0
   4  11   2   55.12   16.79   0
   0 -12   2    9.28   16.32   0
   0 -12  -2   -5.92   16.31   0
  -1 -12   2   63.14   22.94   0
  -1 -12  -2   52.89   22.69   0
   1 -12   2   61.95   16.45   0
   1 -12  -2   41.09   16.04   0
   2 -12  -2   24.56   23.78   0
  -2 -12  -2   19.81   23.43   0
   2 -12  -2   17.86   18.00   0
   2 -12   2   29.40   16.89   0
   1   0   3  833.67   20.93   0
  -1   0   3  814.61   27.62   0
  -1   0  -3  856.09   21.08   0
   1   0  -3  802.46   27.53   0
   2   0  -3  141.17   14.83   0
  -2   0  -3  143.73   11.13   0
   2   0   3  152.40   15.37   0
  -2   0   3  144.09   11.84   0
   3   0  -3 3395.58   29.44   0
  -3   0  -3 3452.99   27.21   0
  -3   0   3 3427.24   29.51   0
   3   0   3 3363.77   27.22   0
  -4   0   3 1292.30   17.65   0
   4   0  -3 1271.20   19.58   0
  -4   0  -3 1336.39   16.90   0
   4   0   3 1319.36   17.01   0
  -5   0   3   17.58   10.12   0
  -5   0  -3   15.57    9.83   0
   5   0   3    6.74   10.17   0
   5   0  -3   26.17   14.03   0
  -6   0   3  783.40   18.35   0
   6   0   3  770.24   17.34   0
  -6   0  -3  795.49   14.05   0
   6   0  -3  803.21   14.70   0
   7   0  -3   48.17   11.33   0
  -7   0   3   48.49   16.07   0
   7   0   3   52.70   11.10   0
  -7   0  -3   40.32   11.02   0
  -8   0  -3  315.01   18.00   0
   8   0  -3  299.18   14.04   0
   8   0   3  312.96   18.40   0
  -8   0   3  279.64   14.13   0
   9   0  -3   91.01   14.94   0
  -9   0   3   89.74   20.85   0
  -9   0  -3   94.01   21.01   0
   9   0   3   65.47   15.13   0
   0   1   3  925.50   36.57   0
   0  -1   3  969.45   24.27   0
   0  -1  -3  951.92   36.50   0
  -1   1   3   54.26   16.48   0
  -1  -1   3   53.39   16.44   0
   1  -1  -3   58.48   17.20   0
   1   1  -3   52.93   11.82   0
  -1   1  -3   61.38   11.56   0
  -1  -1  -3   54.15   15.66   0
   1   1   3   61.41   12.27   0
   1  -1   3   55.57   16.44   0
   2   1   3  865.42   18.04   0
   2  -1   3  895.41   19.94   0
  -2  -1   3  879.56   18.49   0
   2  -1  -3  874.71   22.39   0
  -2   1  -3  914.80   17.62   0
  -2   1   3  889.85   22.49   0
   2   1  -3  858.94   20.55   0
  -2  -1  -3  904.16   19.89   0
  -3  -1   3  127.38    9.97   0
   3   1   3  117.49   13.10   0
  -3  -1  -3  125.29    9.54   0
  -3   1   3  139.36   13.36   0
   3  -1  -3  139.34   13.27   0
   3   1  -3  122.25   10.28   0
   3  -1   3  126.15   13.46   0
  -3   1  -3  131.96   10.05   0
   4  -1   3   18.99    9.11   0
  -4   1  -3   32.40   12.65   0
   4   1  -3   19.68    9.01   0
   4   1   3   23.34    9.19   0
   4  -1  -3   18.94    8.70   0
  -4   1   3   16.42   12.38   0
  -4  -1   3   19.53   12.23   0
  -4  -1  -3   19.87   12.81   0
   5  -1  -3  212.30   11.71   0
  -5   1   3  199.68   15.20   0
   5   1  -3  201.87   14.71   0
  -5  -1  -3  227.97   14.62   0
   5  -1   3  212.44   11.30   0
   5   1   3  222.67   10.88   0
  -5   1  -3  203.33   14.46   0
  -5  -1   3  221.46   11.35   0
   6  -1   3  119.36   10.73   0
   6   1   3  108.04   10.78   0
  -6  -1   3   83.29   15.51   0
  -6  -1  -3  109.11   10.83   0
  -6   1   3  110.38   15.18   0
   6   1  -3  111.08   10.99   0
   6  -1  -3  108.14   15.23   0
  -6   1  -3  101.92   11.03   0
  -7  -1   3    5.61   11.31   0
   7   1  -3    6.44   11.09   0
   7  -1  -3    3.65   15.71   0
  -7  -1  -3    7.52   11.19   0
  -7   1  -3   29.12   10.61   0
   7   1   3    2.92   10.97   0
   7  -1   3   15.20   16.03   0
  -7   1   3    4.02   11.33   0
  -8   1   3   -0.59   12.84   0
   8   1   3   22.31   12.01   0
   8  -1  -3   10.98   12.69   0
   8   1  -3   14.26   12.72   0
  -8   1  -3   -0.12   17.70   0
   8  -1   3   10.09   17.29   0
  -8  -1   3   13.98   12.89   0
  -8  -1  -3    6.90   12.41   0
  -9   1  -3   50.65   14.55   0
   9   1  -3   61.63   14.56   0
   9  -1   3   50.60   14.72   0
   9  -1  -3   47.71   14.38   0
  -9  -1  -3   74.25   20.35   0
  -9  -1   3   35.83   14.79   0
  -9   1   3   43.79   14.91   0
   9   1   3   35.25   14.66   0
   0  -2   3   74.61   16.91   0
   0   2  -3   66.31   12.22   0
   0   2   3   61.09   16.66   0
   1   2   3 4091.49   38.63   0
   1   2  -3 4093.96   37.33   0
   1  -2  -3 4303.19   53.94   0
  -1  -2   3 4012.59   35.51   0
  -1  -2  -3 4262.94   40.45   0
   1  -2   3 4386.14   39.64   0
   2   2   3 2184.85   24.12   0
  -2   2   3 2286.81   31.97   0
   2   2  -3 2137.95   23.72   0
  -2  -2  -3 2207.21   24.21   0
  -2   2  -3 2279.94   24.60   0
   2  -2  -3 2193.43   30.64   0
  -2  -2   3 2138.64   23.77   0
   2  -2   3 2251.33   26.39   0
   3   2  -3  478.76   13.03   0
   3   2   3  489.77   12.91   0
   3  -2  -3  497.02   16.84   0
   3  -2   3  516.24   15.82   0
  -3  -2   3  468.16   12.89   0
  -3   2   3  495.11   14.01   0
  -3   2  -3  496.85   15.68   0
  -3  -2  -3  486.19   12.73   0
   4  -2   3   29.76    9.32   0
  -4  -2  -3   46.19    9.33   0
  -4  -2   3   20.95    9.56   0
   4   2  -3   21.35    9.11   0
   4   2   3   24.63    9.88   0
  -4   2   3   30.39   13.02   0
   4  -2  -3   31.31    9.15   0
  -4   2  -3   33.07   12.87   0
  -5  -2   3  690.79   14.36   0
   5   2  -3  684.01   16.91   0
  -5   2   3  672.97   14.57   0
   5  -2  -3  734.27   14.78   0
   5  -2   3  697.66   13.82   0
   5   2   3  698.04   17.00   0
  -5   2  -3  698.86   14.11   0
  -5  -2  -3  672.14   13.71   0
  -6   2  -3  222.34   11.36   0
  -6   2   3  194.96   15.71   0
   6   2  -3  183.62   15.29   0
   6   2   3  221.34   15.59   0
   6  -2   3  191.88   11.27   0
   6  -2  -3  188.93   11.76   0
  -6  -2   3  206.30   15.98   0
  -6  -2  -3  205.56   11.31   0
  -7  -2  -3  155.79   15.97   0
   7  -2  -3   98.11   11.55   0
   7   2   3  121.58   11.79   0
  -7  -2   3  136.11   11.85   0
   7   2  -3  138.46   16.10   0
   7  -2   3  127.64   11.79   0
  -7   2  -3  126.58   16.80   0
  -7   2   3  119.17   17.15   0
   8  -2   3   45.04   18.16   0
   8   2   3   39.13   12.82   0
  -8  -2   3   53.87   18.33   0
   8   2  -3   59.93   17.77   0
   8  -2  -3   35.93   12.79   0
  -8  -2  -3   67.74   12.41   0
  -8   2   3   71.72   18.60   0
  -8   2  -3   19.05   12.75   0
   9  -2  -3  151.10   21.14   0
  -9   2  -3  175.75   21.03   0
  -9  -2   3  167.52   15.78   0
   9   2   3  135.58   14.79   0
  -9  -2  -3  176.60   21.36   0
  -9   2   3  159.39   21.76   0
   9   2  -3  147.58   20.68   0
   9  -2   3  150.79   20.80   0
   0  -3   3   16.25    9.35   0
   0   3   3   20.38    9.60   0
   0   3  -3   12.83    9.80   0
  -1  -3   3  848.02   18.66   0
   1   3  -3  908.08   19.01   0
   1   3   3  837.58   19.77   0
  -1  -3  -3  905.00   19.63   0
  -2  -3   3  791.69   14.96   0
   2  -3  -3  862.88   20.82   0
  -2  -3  -3  855.82   17.56   0
   2  -3   3  856.36   16.08   0
   2   3  -3  790.89   14.84   0
   2   3   3  784.30   17.84   0
   3  -3   3   28.37    9.39   0
  -3  -3  -3   34.39   13.01   0
   3   3   3   35.25    9.66   0
  -3  -3   3   43.92    9.77   0
   3   3  -3   36.57    9.74   0
   3  -3  -3   40.47    9.14   0
  -3   3  -3   30.00   10.00   0
  -3   3   3   35.74   13.08   0
  -4   3  -3  943.78   15.27   0
   4  -3   3  890.04   14.87   0
   4  -3  -3  925.01   18.97   0
  -4  -3  -3  901.05   14.65   0
   4   3   3  902.00   17.68   0
   4   3  -3  836.17   14.24   0
  -4  -3   3  922.62   17.93   0
  -4   3   3  979.56   18.98   0
  -5  -3  -3  174.44   11.27   0
   5  -3   3  156.48   11.40   0
  -5   3  -3  175.97   11.39   0
   5   3   3  164.74   11.40   0
   5   3  -3  169.28   10.74   0
   5  -3  -3  179.00   15.04   0
  -5   3   3  171.61   15.61   0
  -5  -3   3  161.61   10.77   0
   6   3  -3  284.90   15.81   0
   6  -3   3  298.85   16.57   0
  -6   3  -3  333.81   12.49   0
   6  -3  -3  316.70   12.60   0
   6   3   3  306.19   12.06   0
  -6  -3  -3  296.83   12.01   0
  -6   3   3  323.41   16.79   0
  -6  -3   3  311.48   12.61   0
  -7  -3  -3  148.03   16.19   0
   7   3   3  155.28   11.89   0
   7   3  -3  127.22   12.21   0
  -7  -3   3  154.95   13.07   0
   7  -3   3  141.91   12.14   0
  -7   3   3  124.37   12.73   0
  -7   3  -3  152.65   12.84   0
   7  -3  -3  146.33   16.89   0
   8   3   3   31.99   12.64   0
  -8  -3  -3   41.83   13.07   0
  -8   3  -3   43.77   18.62   0
  -8   3   3   52.60   18.99   0
  -8  -3   3   51.32   18.91   0
   8  -3  -3   36.45   12.94   0
   8   3  -3   29.46   17.97   0
   8  -3   3   27.16   18.73   0
   9   3  -3  124.34   21.45   0
   9  -3  -3  150.53   15.31   0
  -9  -3  -3  118.29   15.31   0
  -9   3   3  147.74   22.33   0
   9   3   3  137.34   15.92   0
   9  -3   3  117.87   15.37   0
  -9  -3   3  121.61   15.63   0
  -9   3  -3  148.55   16.00   0
   0   4  -3  696.30   17.85   0
   0   4   3  688.40   19.11   0
   0  -4  -3  628.56   15.30   0
   0  -4   3  663.88   17.18   0
  -1  -4  -3 1699.93   22.55   0
   1   4   3 1635.65   20.95   0
  -1  -4   3 1628.85   19.57   0
   1   4  -3 1640.05   19.71   0
   1  -4   3 1777.58   21.23   0
   2  -4  -3  729.09   16.71   0
   2   4   3  702.40   16.69   0
  -2  -4   3  672.02   14.17   0
   2  -4   3  725.96   14.95   0
  -2  -4  -3  690.37   14.02   0
   2   4  -3  666.32   13.97   0
   3   4  -3  581.64   15.80   0
  -3  -4   3  567.38   12.95   0
   3  -4   3  594.09   13.72   0
   3  -4  -3  607.09   17.36   0
  -3  -4  -3  589.48   15.96   0
   3   4   3  550.87   12.86   0
  -4  -4   3  249.65   15.32   0
   4  -4  -3  220.79   11.85   0
   4  -4   3  231.90   11.54   0
   4   4   3  211.30   11.43   0
  -4  -4  -3  235.01   14.65   0
   4   4  -3  191.06   11.00   0
   5  -4  -3  154.11   11.63   0
   5  -4   3  170.18   11.29   0
  -5  -4   3  146.00   11.11   0
   5   4  -3  148.56   15.18   0
  -5   4   3  161.11   16.33   0
   5   4   3  151.18   11.24   0
  -5   4  -3  138.24   16.03   0
  -5  -4  -3  172.60   14.98   0
   6  -4   3  306.54   16.88   0
  -6   4  -3  348.54   12.99   0
   6   4   3  309.41   15.98   0
   6   4  -3  289.73   11.88   0
  -6  -4   3  321.50   12.14   0
  -6  -4  -3  308.68   12.30   0
  -6   4   3  293.12   13.31   0
   6  -4  -3  306.93   12.83   0
  -7  -4   3   94.82   12.38   0
   7   4  -3   98.52   12.45   0
   7  -4   3   84.36   12.85   0
  -7  -4  -3  103.08   16.73   0
   7   4   3   86.29   16.60   0
   7  -4  -3   77.27   16.88   0
  -7   4   3   96.75   18.05   0
  -7   4  -3   81.37   17.67   0
   8   4  -3  343.44   14.41   0
  -8  -4   3  387.40   15.39   0
   8   4   3  357.42   14.59   0
  -8  -4  -3  393.95   14.60   0
  -8   4  -3  393.92   20.69   0
  -8   4   3  411.54   21.75   0
   8  -4   3  394.14   15.01   0
   8  -4  -3  354.72   15.55   0
   9   4  -3   87.03   21.98   0
   9   4   3   71.08   15.99   0
   9  -4   3   73.18   16.01   0
  -9   4   3   79.83   16.71   0
  -9  -4   3   97.87   15.83   0
  -9  -4  -3   81.71   16.07   0
  -9   4  -3   70.88   16.44   0
   9  -4  -3   58.76   15.55   0
   0   5   3    1.32   13.42   0
   0  -5  -3   -8.89   12.51   0
   0  -5   3   -4.18    9.72   0
   1  -5  -3  222.54   14.74   0
   1  -5   3  227.40   11.33   0
   1   5  -3  232.61   11.35   0
  -1  -5  -3  233.48   14.05   0
   1   5   3  212.36   11.38   0
  -1  -5   3  242.62   14.76   0
   2   5   3  341.84   15.42   0
  -2  -5  -3  354.66   14.97   0
   2   5  -3  334.76   11.48   0
   2  -5  -3  352.76   13.33   0
   2  -5  -3  350.79   16.07   0
  -2  -5   3  352.62   12.10   0
   2  -5   3  369.16   12.69   0
   2  -5   3  345.96   16.81   0
   3   5   3  319.27   14.98   0
  -3  -5   3  315.90   12.03   0
   3  -5  -3  347.75   13.11   0
   3   5  -3  340.08   15.31   0
  -3  -5  -3  359.51   14.95   0
   3  -5   3  331.14   12.39   0
  -4  -5   3   79.06   14.76   0
   4  -5   3   37.74   10.59   0
   4   5   3   50.95   10.19   0
   4  -5  -3   65.93   14.45   0
  -4  -5  -3   73.79   14.02   0
   4   5  -3   54.63   10.53   0
  -5  -5  -3  365.21   12.36   0
  -5  -5   3  393.41   12.29   0
   5  -5   3  360.25   17.18   0
   5   5  -3  387.25   12.47   0
   5  -5  -3  410.55   17.55   0
   5   5   3  383.68   16.14   0
   6  -5   3  209.51   12.88   0
   6  -5  -3  210.50   12.68   0
  -6  -5  -3  212.12   12.34   0
  -6  -5   3  206.65   16.55   0
   6   5   3  228.72   16.90   0
   6   5  -3  214.75   12.69   0
   7   5   3   57.40   17.56   0
   7  -5   3   39.38   18.45   0
  -7  -5  -3   63.89   17.25   0
  -7  -5   3   60.52   12.93   0
   7   5  -3   58.42   12.26   0
   7  -5  -3   59.28   17.98   0
  -8  -5   3   72.49   14.17   0
   8   5   3   91.40   19.98   0
   8  -5  -3   62.48   14.08   0
  -8  -5  -3   62.53   14.10   0
   8   5  -3   58.81   14.40   0
   8  -5   3   75.29   14.86   0
   0  -6   3    8.46    9.79   0
   0  -6  -3   13.50    9.77   0
   0   6   3   -1.43   11.11   0
   1   6  -3  987.85   15.74   0
  -1  -6   3 1028.45   18.42   0
   1  -6   3 1022.39   16.14   0
  -1  -6  -3  953.70   16.22   0
   1   6   3 1018.83   17.22   0
   1  -6  -3 1007.38   19.72   0
   2  -6   3 1233.64   21.04   0
   2  -6  -3 1114.59   17.97   0
   2   6  -3 1114.05   15.82   0
  -2  -6   3 1141.03   18.77   0
   2  -6  -3 1195.84   19.17   0
   2  -6   3 1137.32   16.85   0
  -2  -6  -3 1117.14   16.23   0
   2   6   3 1111.92   16.44   0
   3  -6   3  159.95   12.05   0
  -3  -6  -3  178.74   15.62   0
   3   6   3  144.91   11.15   0
   3  -6  -3  175.43   12.83   0
   3  -6  -3  170.66   12.18   0
  -3  -6   3  163.07   11.43   0
   3   6  -3  151.48   11.24   0
   4   6   3  154.19   11.05   0
   4   6  -3  183.39   15.48   0
  -4  -6  -3  159.70   15.97   0
   4  -6   3  199.14   12.44   0
  -4  -6   3  166.88   11.51   0
   4  -6  -3  178.04   16.81   0
   5  -6  -3   31.39   15.52   0
  -5  -6   3   -2.10   11.19   0
  -5  -6  -3    6.39   11.30   0
   5   6  -3   21.51   11.06   0
   5  -6   3   18.28   11.61   0
   5   6   3    7.24   11.20   0
   6  -6  -3   -0.12   12.29   0
   6   6   3   -1.20   17.36   0
   6  -6   3   14.03   17.74   0
  -6  -6  -3   -6.40   11.85   0
   6   6  -3    1.06   11.90   0
  -6  -6   3   16.01   11.98   0
  -7  -6  -3   16.16   18.89   0
   7   6   3    9.56   12.77   0
   7  -6   3   18.11   19.10   0
   7  -6  -3   13.38   18.92   0
   7   6  -3   28.73   18.00   0
  -7  -6   3   17.57   13.53   0
  -8  -6  -3   28.95   14.93   0
   8  -6  -3   -2.44   15.19   0
  -8  -6   3   -2.36   21.80   0
   8   6  -3   16.56   15.35   0
   8  -6   3   19.05   15.11   0
   8   6   3   15.21   15.15   0
   0  -7  -3   78.59   10.64   0
   0  -7   3   71.20   11.07   0
   0   7   3   74.57   16.61   0
   1   7   3  280.80   16.98   0
   1  -7   3  233.23   12.13   0
  -1  -7  -3  241.14   12.32   0
  -1  -7   3  262.12   15.65   0
   1   7  -3  253.75   12.01   0
   1  -7  -3  253.09   11.96   0
   2  -7  -3  372.17   13.68   0
  -2  -7  -3  391.47   12.87   0
   2  -7   3  398.11   13.25   0
  -2  -7   3  388.92   12.54   0
   2  -7  -3  416.44   18.87   0
   2   7  -3  376.69   12.69   0
   2   7   3  392.94   13.13   0
   3  -7  -3  117.26   16.10   0
   3   7   3   94.61   15.58   0
   3  -7   3   75.47   12.77   0
  -3  -7  -3   89.93   15.55   0
   3  -7  -3   98.56   16.26   0
   3  -7   3  101.52   11.63   0
  -3  -7   3   92.21   11.08   0
   3   7  -3   95.67   11.24   0
   4  -7  -3  167.07   12.25   0
  -4  -7   3  173.86   11.83   0
   4  -7  -3  161.98   17.32   0
   4  -7   3  142.30   17.35   0
   4   7  -3  146.94   11.50   0
   4   7   3  134.98   11.97   0
  -4  -7  -3  146.99   11.69   0
   5   7   3   46.56   12.01   0
   5  -7  -3   29.43   12.22   0
  -5  -7   3   41.61   11.95   0
  -5  -7  -3   35.97   16.37   0
   5  -7   3   29.99   17.19   0
   5   7  -3   57.09   11.33   0
   6   7   3   72.23   18.32   0
   6  -7   3   58.09   13.38   0
   6   7  -3   72.71   18.37   0
   6  -7  -3   56.11   13.27   0
  -6  -7   3   57.63   12.76   0
  -6  -7  -3   66.92   18.34   0
   7  -7  -3   40.22   20.53   0
  -7  -7   3   56.62   14.04   0
   7  -7   3   26.14   14.77   0
  -7  -7  -3   56.15   14.62   0
   7   7  -3   85.09   20.28   0
   7   7   3   57.95   20.36   0
   8   7   3   70.03   24.08   0
   8  -7   3   82.79   23.54   0
   8  -7  -3   66.92   16.52   0
   0  -8  -3  511.35   17.17   0
   0  -8   3  489.84   13.23   0
   1  -8  -3  317.14   16.80   0
  -1  -8  -3  320.40   16.42   0
   1   8   3  370.67   17.45   0
   1   8  -3  353.19   17.04   0
   1  -8   3  310.64   16.95   0
  -1  -8   3  284.48   12.91   0
   2  -8  -3    3.82   12.55   0
   2  -8   3  -14.29   16.21   0
   2   8   3    8.45   11.13   0
   2   8  -3  -12.58   15.62   0
  -2  -8  -3    5.29   10.78   0
  -2  -8   3    4.77   15.90   0
   2  -8  -3   -0.51   15.79   0
  -3  -8   3   89.18   11.47   0
   3   8  -3   79.36   11.54   0
   3  -8  -3   77.76   12.50   0
   3  -8  -3   68.10   17.59   0
   3  -8   3   78.86   11.56   0
   3  -8   3   64.29   13.57   0
  -3  -8  -3   63.22   11.68   0
   3   8   3   87.10   16.27   0
  -4  -8   3   84.64   12.38   0
   4   8   3   87.33   12.12   0
   4  -8   3  106.70   12.71   0
   4  -8  -3  119.15   17.80   0
   4  -8  -3  109.33   18.13   0
  -4  -8  -3   80.41   16.71   0
   4  -8   3   95.53   18.65   0
   4   8  -3   75.93   12.03   0
   5  -8  -3  222.60   20.23   0
   5  -8   3  199.93   14.34   0
  -5  -8  -3  215.75   18.07   0
   5  -8  -3  198.99   19.34   0
   5  -8   3  166.91   14.63   0
  -5  -8   3  171.46   18.13   0
   5   8  -3  166.57   18.27   0
   5   8   3  184.84   18.64   0
   6  -8  -3  108.64   21.57   0
   6  -8  -3  108.48   19.98   0
   6  -8   3  105.81   21.01   0
   6   8  -3   84.77   19.78   0
  -6  -8   3   95.67   13.97   0
  -6  -8  -3  118.56   19.47   0
   6   8   3  101.11   14.52   0
  -7  -8  -3  110.48   15.77   0
   7   8   3  100.77   15.76   0
   7  -8   3  111.70   23.41   0
   7  -8  -3  113.86   21.84   0
  -7  -8   3  127.34   15.90   0
   7   8  -3  115.06   22.57   0
   0  -9  -3   10.43   11.53   0
   0  -9   3   24.21   12.35   0
  -1  -9   3   52.47   11.83   0
   1  -9   3   52.02   12.04   0
   1   9   3   74.50   18.62   0
   1  -9  -3   72.90   16.90   0
  -1  -9  -3   46.08   11.44   0
  -2  -9  -3  319.61   13.12   0
   2  -9  -3  333.08   20.34   0
   2   9   3  331.35   14.10   0
  -2  -9   3  320.58   13.55   0
   2  -9   3  332.53   15.31   0
   2  -9   3  343.02   18.53   0
   2  -9  -3  327.20   18.63   0
   2   9  -3  341.73   14.06   0
  -3  -9   3  202.92   13.52   0
   3  -9  -3  239.98   14.55   0
   3   9  -3  185.88   13.05   0
   3  -9  -3  196.87   19.03   0
   3  -9   3  213.78   18.71   0
   3  -9   3  179.80   15.43   0
   3   9   3  179.50   14.09   0
  -3  -9  -3  210.66   18.36   0
   4  -9   3   50.68   14.92   0
  -4  -9   3   46.83   13.17   0
   4  -9  -3   30.31   13.45   0
  -4  -9  -3   41.44   12.96   0
   4  -9  -3   40.20   19.24   0
   4   9  -3   37.36   13.46   0
   4  -9   3   50.94   13.93   0
   4   9   3    8.66   18.54   0
   5  -9   3  229.66   21.76   0
  -5  -9   3  197.91   14.64   0
   5  -9   3  221.43   15.31   0
   5   9  -3  207.06   20.49   0
   5   9   3  192.04   15.18   0
  -5  -9  -3  217.69   14.61   0
   5  -9  -3  220.06   20.76   0
   5  -9  -3  200.35   15.51   0
   6  -9   3   77.44   16.93   0
   6  -9  -3   66.32   22.97   0
   6  -9  -3   69.33   15.57   0
   6   9  -3   29.32   22.14   0
  -6  -9  -3   82.93   15.22   0
   6  -9   3   81.03   23.24   0
   6   9   3   78.75   21.98   0
  -6  -9   3   68.56   21.68   0
   0 -10   3  257.54   14.44   0
   0 -10  -3  303.80   19.06   0
  -1 -10  -3   22.47   12.94   0
   1 -10   3   29.81   12.95   0
   1 -10  -3   31.68   12.73   0
  -1 -10   3   45.22   18.21   0
   1  10   3   29.03   14.36   0
   2 -10   3  277.26   22.12   0
  -2 -10  -3  276.41   19.11   0
   2 -10  -3  287.42   21.67   0
  -2 -10   3  274.32   14.20   0
   2  10  -3  278.92   15.12   0
   2  10   3  280.21   20.64   0
   2 -10   3  268.97   20.17   0
   2 -10  -3  290.07   19.12   0
   3 -10  -3  238.18   15.06   0
   3 -10   3  252.34   17.60   0
  -3 -10  -3  241.23   14.43   0
   3 -10   3  252.11   15.36   0
  -3 -10   3  251.12   14.38   0
   3 -10  -3  259.31   15.62   0
   3  10  -3  259.42   20.42   0
   3  10   3  261.84   15.47   0
   4  10   3   85.55   14.76   0
  -4 -10   3   61.39   14.53   0
   4 -10   3   89.39   21.13   0
   4  10  -3   89.28   14.74   0
   4 -10   3   74.15   16.47   0
  -4 -10  -3   84.35   14.18   0
   4 -10  -3  117.82   20.12   0
   4 -10  -3   67.14   20.43   0
   5 -10   3   80.62   17.05   0
   5 -10  -3   87.54   22.01   0
  -5 -10   3   99.22   21.80   0
   5  10   3  105.26   22.21   0
   5  10  -3  119.25   22.07   0
   5 -10  -3   82.19   16.06   0
   5 -10   3   92.36   16.34   0
  -5 -10  -3   89.96   15.37   0
   0 -11  -3   44.09   19.98   0
   0 -11   3   23.74   14.04   0
  -1 -11  -3  119.90   20.38   0
   1 -11   3   99.67   15.00   0
  -1 -11   3  100.03   14.80   0
   1 -11  -3   89.57   14.58   0
   2 -11  -3  209.04   23.64   0
  -2 -11   3  207.11   20.93   0
   2  11   3  198.28   16.55   0
  -2 -11  -3  221.99   21.24   0
   2 -11   3  164.33   23.90   0
   2 -11  -3  183.48   15.75   0
   2 -11   3  150.03   21.63   0
   3  11  -3   46.44   16.00   0
  -3 -11   3   41.58   21.75   0
   3 -11   3   53.76   15.78   0
   3  11   3   39.57   22.68   0
  -3 -11  -3   47.33   21.44   0
   3 -11  -3   42.14   21.91   0
   3 -11   3   47.48   17.47   0
   3 -11  -3   56.68   22.79   0
   4 -11   3  103.70   18.91   0
   4 -11  -3  108.70   23.68   0
  -4 -11   3  110.05   23.31   0
   4 -11  -3   79.68   16.53   0
   4 -11   3   94.95   17.36   0
   4  11   3  130.39   24.08   0
   4  11  -3  140.13   23.87   0
  -4 -11  -3  118.79   22.90   0
   0 -12  -3  107.44   16.19   0
   0 -12   3  113.51   16.59   0
   1 -12   3   66.31   23.13   0
  -1 -12  -3   55.21   16.03   0
  -1 -12   3   44.77   16.46   0
   1 -12  -3   44.14   22.76   0
   0   0   4  364.26   19.52   0
   1   0  -4  346.81   21.58   0
  -1   0  -4  370.69   16.13   0
   1   0   4  372.62   16.72   0
  -1   0   4  343.22   18.71   0
   2   0   4  654.00   16.06   0
   2   0  -4  646.18   17.57   0
  -2   0  -4  668.58   15.56   0
  -2   0   4  627.45   17.51   0
   3   0  -4 4078.01   33.44   0
  -3   0   4 4041.21   32.59   0
   3   0   4 4018.66   29.82   0
  -3   0  -4 4029.93   29.98   0
  -4   0   4  126.84   13.08   0
  -4   0  -4  107.27   13.06   0
   4   0   4  108.01   10.22   0
   4   0  -4  121.18   13.18   0
   5   0  -4 2414.96   24.31   0
  -5   0  -4 2488.72   20.84   0
   5   0   4 2414.52   20.65   0
  -5   0   4 2409.85   22.04   0
  -6   0  -4  450.57   12.65   0
  -6   0   4  418.69   13.12   0
   6   0  -4  445.62   17.01   0
   6   0   4  469.36   16.59   0
  -7   0  -4  325.22   12.98   0
   7   0  -4  319.49   13.28   0
  -7   0   4  330.80   13.38   0
   7   0   4  336.50   13.16   0
  -8   0  -4   21.58   16.97   0
   8   0  -4  -10.81   17.74   0
  -8   0   4   14.62   17.94   0
   8   0   4   13.93   12.53   0
  -9   0   4 1448.12   20.35   0
   9   0  -4 1316.45   19.72   0
   9   0   4 1379.32   19.13   0
  -9   0  -4 1438.94   19.30   0
   0   1   4  830.22   36.77   0
   0  -1  -4  857.52   34.96   0
   0  -1   4  869.64   23.21   0
   1  -1  -4  845.68   39.28   0
   1   1  -4  820.26   23.75   0
  -1   1  -4  886.27   23.03   0
   1  -1   4  882.26   23.67   0
  -1   1   4  870.33   39.85   0
   1   1   4  845.20   25.01   0
  -1  -1   4  824.15   21.15   0
  -2  -1   4  954.04   18.77   0
  -2   1  -4  959.32   17.20   0
  -2   1   4  955.16   21.99   0
   2   1   4  975.29   20.22   0
   2  -1   4  960.80   17.55   0
   2   1  -4  912.30   18.27   0
  -2  -1  -4  947.39   17.61   0
   2  -1  -4  957.22   23.43   0
  -3  -1   4  308.80   11.72   0
   3   1   4  307.68   11.38   0
   3   1  -4  299.60   14.06   0
  -3  -1  -4  315.00   13.91   0
  -3   1  -4  324.95   14.18   0
   3  -1   4  304.67   14.57   0
  -3   1   4  296.26   12.37   0
   3  -1  -4  298.85   12.46   0
   4  -1  -4   35.77   12.95   0
   4   1   4   34.52   13.44   0
  -4   1  -4   35.68    9.25   0
   4  -1   4   37.59    9.36   0
  -4  -1   4   31.87    9.29   0
   4   1  -4   26.03   12.85   0
  -4   1   4   26.24   12.80   0
  -4  -1  -4   31.02    9.46   0
   5  -1   4  130.42   10.69   0
  -5   1   4  104.65   11.27   0
  -5  -1  -4  113.11   10.46   0
  -5   1  -4  127.27   14.11   0
   5  -1  -4  126.07   14.80   0
   5   1   4  130.64   10.55   0
  -5  -1   4  110.82   10.48   0
   5   1  -4  121.02   10.19   0
   6  -1  -4    6.92   10.60   0
  -6   1  -4    3.43   10.07   0
  -6  -1   4   11.67   10.83   0
   6   1  -4   18.40   10.53   0
   6  -1   4    1.36   14.92   0
  -6  -1  -4    3.37   10.25   0
   6   1   4  -14.61   10.64   0
  -6   1   4    0.09   14.68   0
  -7  -1  -4   86.97   11.48   0
   7  -1   4   96.65   16.36   0
  -7   1  -4   76.14   11.78   0
   7  -1  -4   82.54   11.71   0
   7   1   4   81.26   11.77   0
   7   1  -4   89.57   16.05   0
  -7   1   4   80.61   16.80   0
  -7  -1   4   80.87   16.28   0
  -8   1   4  243.21   13.84   0
   8   1  -4  232.74   18.47   0
   8  -1  -4  241.39   18.37   0
   8   1   4  250.62   13.60   0
  -8  -1   4  263.96   18.80   0
  -8  -1  -4  258.23   13.59   0
   8  -1   4  263.89   18.54   0
  -8   1  -4  232.91   13.68   0
   9  -1  -4   -1.34   20.49   0
   9  -1   4   32.73   20.63   0
   9   1   4   18.83   14.59   0
  -9  -1  -4   18.17   14.75   0
  -9   1  -4   40.55   20.72   0
   9   1  -4   24.75   14.65   0
  -9  -1   4   42.07   20.93   0
  -9   1   4   31.62   15.31   0
   0  -2  -4  446.15   21.33   0
   0  -2   4  458.17   19.78   0
   0   2   4  430.29   21.50   0
   1   2  -4  446.02   14.39   0
   1   2   4  442.06   18.16   0
   1  -2   4  464.82   15.44   0
   1  -2  -4  478.26   23.19   0
  -1  -2   4  431.18   17.60   0
   1  -2  -4  482.53   23.90   0
  -2  -2  -4  647.34   16.96   0
  -2  -2   4  648.07   16.87   0
   2  -2  -4  639.61   20.06   0
   2   2   4  626.95   14.90   0
  -2   2   4  649.53   20.56   0
   2   2  -4  617.05   16.93   0
  -2   2  -4  673.94   14.75   0
   2  -2   4  651.44   14.83   0
  -3  -2  -4  774.04   17.29   0
   3   2  -4  699.50   14.30   0
   3  -2   4  726.17   14.47   0
  -3   2   4  759.10   19.39   0
  -3  -2   4  753.05   17.35   0
   3   2   4  748.19   14.52   0
   3  -2  -4  735.06   16.99   0
  -3   2  -4  792.24   17.38   0
  -4   2   4  421.30   13.20   0
   4   2  -4  402.02   11.89   0
  -4  -2  -4  419.04   15.12   0
   4  -2  -4  418.15   15.86   0
   4  -2   4  406.89   11.86   0
   4   2   4  430.25   12.09   0
  -4  -2   4  451.40   15.30   0
  -4   2  -4  436.91   14.92   0
  -5   2   4  276.99   15.61   0
   5  -2   4  286.34   11.62   0
   5   2   4  261.11   15.06   0
   5  -2  -4  243.61   11.68   0
   5   2  -4  289.70   15.38   0
  -5   2  -4  250.87   11.37   0
  -5  -2  -4  250.19   15.27   0
  -5  -2   4  244.00   11.36   0
  -6   2  -4   16.20   10.63   0
  -6  -2  -4   15.44   10.26   0
   6  -2  -4   12.54   10.53   0
   6   2  -4    5.57   10.52   0
  -6   2   4    2.90   10.61   0
   6   2   4   18.32   14.76   0
   6  -2   4   16.70   15.19   0
  -6  -2   4   24.15   15.10   0
  -7   2  -4  481.84   13.51   0
  -7  -2   4  469.73   18.28   0
   7   2   4  433.26   13.42   0
  -7   2   4  455.72   14.17   0
  -7  -2  -4  471.45   17.21   0
   7  -2  -4  453.41   18.10   0
   7   2  -4  435.27   13.23   0
   7  -2   4  486.32   13.94   0
   8   2  -4   20.33   13.02   0
   8  -2   4   18.88   18.31   0
  -8  -2   4   27.84   13.25   0
   8   2   4   30.49   18.37   0
  -8   2   4   13.19   18.42   0
   8  -2  -4   29.23   17.87   0
  -8  -2  -4   29.67   12.52   0
  -8   2  -4   18.76   12.53   0
   9  -2   4   19.59   14.83   0
   9   2  -4   23.13   14.50   0
   9  -2  -4   31.57   14.05   0
  -9  -2   4   13.59   20.79   0
  -9  -2  -4   24.98   21.30   0
  -9   2   4   18.38   14.37   0
   9   2   4    3.83   14.90   0
  -9   2  -4   12.19   15.10   0
   0  -3   4 1266.48   19.59   0
   0   3   4 1228.62   23.74   0
   1  -3  -4 1823.79   30.48   0
  -1  -3   4 1733.78   21.26   0
  -1  -3  -4 1819.96   23.78   0
   1   3  -4 1775.66   21.28   0
   1   3   4 1773.32   25.42   0
   2  -3  -4  688.44   20.11   0
   2   3   4  650.12   16.98   0
  -2  -3   4  628.86   14.10   0
   2  -3   4  703.65   17.63   0
  -2  -3  -4  735.68   17.08   0
   2   3  -4  646.42   14.16   0
  -3  -3  -4  719.83   13.87   0
   3   3  -4  662.68   13.67   0
   3   3   4  694.44   13.90   0
  -3  -3   4  688.70   13.99   0
   3  -3  -4  727.87   16.26   0
  -3   3   4  754.27   19.51   0
   3  -3   4  759.86   17.21   0
  -3   3  -4  757.76   17.32   0
   4   3  -4  643.42   13.20   0
  -4   3   4  723.18   18.44   0
   4   3   4  643.23   13.66   0
  -4   3  -4  693.64   14.00   0
  -4  -3  -4  652.65   13.57   0
   4  -3  -4  658.81   14.72   0
   4  -3   4  680.69   16.90   0
  -4  -3   4  700.18   16.96   0
   5   3  -4   81.54   10.42   0
  -5   3  -4  104.81   14.68   0
   5   3   4   80.19   10.44   0
   5  -3   4   85.95   10.37   0
  -5  -3   4   93.71   10.89   0
  -5  -3  -4  105.82   14.82   0
  -5   3   4   84.61   14.97   0
   5  -3  -4   73.68   10.70   0
   6   3  -4   27.88   11.07   0
   6  -3   4   28.41   10.75   0
  -6  -3  -4   19.42   14.81   0
   6   3   4   31.91   10.86   0
  -6   3  -4   39.16   15.40   0
  -6  -3   4   22.25   10.62   0
  -6   3   4   29.66   15.62   0
   6  -3  -4   20.08   10.84   0
   7   3  -4   45.51   16.51   0
   7   3   4   30.84   11.42   0
  -7  -3  -4   32.77   15.77   0
  -7  -3   4   25.45   11.86   0
  -7   3  -4   32.34   17.14   0
   7  -3  -4    8.15   11.80   0
   7  -3   4   19.66   12.34   0
  -7   3   4   16.74   17.05   0
  -8   3   4   82.05   19.60   0
  -8  -3   4   97.70   13.73   0
  -8  -3  -4  101.66   13.34   0
   8   3   4  111.54   13.11   0
   8  -3   4   82.54   13.82   0
   8  -3  -4  104.21   18.76   0
  -8   3  -4   98.82   13.90   0
   8   3  -4   87.10   13.67   0
  -9  -3   4   79.78   21.41   0
  -9   3   4   66.43   22.24   0
   9  -3  -4   70.82   21.31   0
  -9   3  -4   61.77   21.74   0
   9   3  -4   41.98   21.52   0
  -9  -3  -4   61.25   15.47   0
   9  -3   4  100.74   21.34   0
   9   3   4   67.75   21.34   0
   0   4   4   -3.81   14.01   0
   0  -4   4   12.46   13.16   0
  -1  -4  -4   43.09    9.10   0
   1   4  -4   30.38    9.68   0
   1  -4   4   31.96   14.23   0
  -1  -4   4   31.17    9.76   0
   1   4   4   38.58    9.39   0
   2  -4  -4  752.95   19.54   0
   2  -4   4  713.72   15.05   0
  -2  -4  -4  669.21   13.81   0
  -2  -4   4  699.12   17.11   0
   2   4   4  657.59   14.07   0
   2   4  -4  664.96   13.74   0
  -3  -4  -4  440.46   15.33   0
   3   4   4  398.82   15.30   0
   3  -4  -4  428.64   16.30   0
   3  -4   4  398.84   15.58   0
  -3  -4   4  428.08   15.31   0
   3   4  -4  393.74   11.77   0
   4   4  -4  132.59   14.79   0
   4   4   4  150.93   10.62   0
   4  -4  -4  140.86   11.22   0
  -4  -4   4  141.66   14.54   0
  -4  -4  -4  145.74   10.90   0
   4  -4   4  146.74   11.15   0
   5  -4  -4 1538.06   19.61   0
   5   4   4 1544.81   17.22   0
  -5  -4   4 1549.63   17.51   0
   5   4  -4 1526.34   17.23   0
  -5   4  -4 1669.56   18.24   0
   5  -4   4 1642.58   20.65   0
  -5  -4  -4 1612.65   17.34   0
  -5   4   4 1276.74   18.66   0
  -6   4  -4  559.54   18.06   0
   6  -4   4  480.05   13.63   0
  -6  -4  -4  522.66   16.97   0
   6   4   4  495.77   16.81   0
  -6  -4   4  500.92   13.58   0
   6  -4  -4  504.91   14.13   0
  -6   4   4  512.39   14.62   0
   6   4  -4  491.77   17.03   0
  -7   4  -4  666.06   15.01   0
  -7   4   4  677.67   20.82   0
   7  -4   4  651.91   14.94   0
   7   4   4  638.10   14.61   0
   7  -4  -4  637.75   15.29   0
  -7  -4  -4  659.75   14.36   0
  -7  -4   4  655.77   19.33   0
   7   4  -4  600.05   15.21   0
  -8   4  -4  336.43   15.25   0
   8   4  -4  311.01   15.09   0
  -8   4   4  296.67   21.33   0
  -8  -4  -4  343.53   14.39   0
   8   4   4  312.55   20.65   0
   8  -4  -4  334.18   20.36   0
  -8  -4   4  351.27   20.46   0
   8  -4   4  336.15   20.20   0
  -9  -4  -4  600.45   23.57   0
   9   4  -4  582.11   23.61   0
  -9   4  -4  601.16   24.70   0
   9  -4   4  562.43   17.94   0
   9  -4  -4  543.23   18.00   0
  -9   4   4  555.34   18.95   0
  -9  -4   4  575.69   18.06   0
   9   4   4  574.19   24.13   0
   0  -5   4   17.13    9.51   0
   0  -5  -4   23.10    9.09   0
   0   5   4   15.53   10.13   0
   1   5  -4   51.33   10.06   0
  -1  -5  -4   51.02   12.88   0
   1   5   4   55.07   10.03   0
   1  -5   4   43.12    9.73   0
  -1  -5   4   60.43   13.74   0
  -2  -5   4   55.88   14.60   0
   2   5  -4   76.08   10.26   0
   2  -5   4   74.57   10.98   0
  -2  -5  -4   71.61   13.59   0
   2   5   4   69.48   10.59   0
   2  -5  -4   81.52   10.78   0
   3   5   4  115.14   10.19   0
   3  -5  -4  123.81   14.46   0
   3  -5   4  105.03   11.29   0
  -3  -5  -4  112.90   14.13   0
   3   5  -4  113.24   10.29   0
  -3  -5   4  102.46   10.95   0
   4   5  -4  291.23   11.72   0
   4  -5   4  309.15   12.57   0
   4   5   4  280.63   12.00   0
  -4  -5   4  314.21   15.82   0
  -4  -5  -4  329.32   15.65   0
   4  -5  -4  320.85   16.73   0
   5   5   4  393.65   16.46   0
   5  -5   4  379.28   13.07   0
  -5  -5   4  402.11   12.63   0
   5  -5  -4  423.74   13.37   0
   5   5  -4  401.70   16.28   0
  -5  -5  -4  393.90   16.27   0
  -6  -5   4   45.57   11.40   0
   6  -5   4   43.04   11.63   0
   6  -5  -4   36.00   16.66   0
   6   5   4   28.77   12.30   0
  -6  -5  -4   42.44   11.83   0
   6   5  -4   27.68   11.24   0
  -7  -5  -4   46.05   17.08   0
   7  -5   4   49.95   13.03   0
   7   5   4   45.95   17.86   0
  -7  -5   4   61.80   18.20   0
   7  -5  -4   47.66   13.08   0
   7   5  -4   31.71   12.50   0
   8  -5   4   47.76   14.98   0
   8   5  -4   83.65   14.59   0
  -8  -5   4   81.12   20.85   0
  -8  -5  -4   67.98   19.87   0
   8   5   4   55.01   14.92   0
   8  -5  -4   78.30   20.08   0
   0  -6   4   70.11   10.45   0
   0  -6  -4   57.56   14.21   0
   0   6   4   59.63   16.10   0
  -1  -6   4   15.48   14.21   0
  -1  -6  -4    7.16   14.42   0
   1   6  -4   -1.01   10.09   0
   1  -6   4   21.23   10.12   0
   1   6   4   -1.00   14.84   0
   1  -6  -4    1.95   13.43   0
   2  -6   4   94.26   10.74   0
   2   6   4   91.00   10.96   0
  -2  -6  -4   90.33   10.73   0
  -2  -6   4   72.46   14.93   0
   2  -6  -4   93.83   11.72   0
   2  -6   4   92.21   16.35   0
   2   6  -4   81.59   10.58   0
   3  -6   4   68.51   12.25   0
   3  -6  -4   81.78   15.90   0
   3   6  -4   82.78   15.05   0
   3   6   4   77.53   14.92   0
  -3  -6  -4   75.66   14.77   0
  -3  -6   4   75.47   10.91   0
   4   6   4  268.75   11.81   0
  -4  -6  -4  303.84   11.97   0
   4  -6  -4  265.04   12.77   0
  -4  -6   4  293.17   12.17   0
   4  -6   4  283.99   17.08   0
   4   6  -4  272.85   12.03   0
   5   6   4  185.48   11.95   0
  -5  -6   4  207.51   16.48   0
   5   6  -4  192.22   12.00   0
  -5  -6  -4  199.41   16.05   0
   5  -6  -4  188.82   12.99   0
   5  -6   4  193.38   17.06   0
  -6  -6   4   22.75   12.29   0
  -6  -6  -4   36.12   12.38   0
   6   6   4   16.66   12.34   0
   6  -6   4   32.50   12.86   0
   6   6  -4   28.10   16.88   0
   6  -6  -4    3.08   17.22   0
   7  -6  -4  267.73   20.15   0
  -7  -6  -4  289.33   19.51   0
   7   6   4  261.59   19.76   0
   7   6  -4  259.69   20.10   0
   7  -6   4  233.58   14.65   0
  -7  -6   4  289.62   19.31   0
   8   6  -4   46.08   15.12   0
   8   6   4   47.80   21.58   0
   8  -6  -4   38.89   14.88   0
  -8  -6  -4   44.03   15.07   0
   8  -6   4   50.55   21.44   0
  -8  -6   4   28.75   15.19   0
   0   7   4  688.31   16.11   0
   0  -7  -4  637.72   18.04   0
   0  -7   4  666.87   14.12   0
  -1  -7   4  556.08   17.16   0
  -1  -7  -4  558.62   13.90   0
   1   7  -4  573.13   13.98   0
   1   7   4  564.29   14.57   0
   1  -7   4  559.77   13.88   0
   1  -7  -4  526.66   14.89   0
   2  -7  -4   89.40   11.69   0
   2  -7  -4   73.48   12.74   0
  -2  -7  -4   87.76   11.12   0
   2  -7   4   88.08   12.53   0
  -2  -7   4   74.59   11.11   0
   2   7  -4  102.00   11.01   0
   2   7   4  105.64   15.60   0
   2  -7   4  111.46   16.02   0
  -3  -7  -4  277.28   12.59   0
   3  -7   4  315.17   13.34   0
  -3  -7   4  281.36   12.42   0
   3   7  -4  267.50   16.33   0
   3  -7   4  303.84   13.41   0
   3  -7  -4  310.98   17.55   0
   3   7   4  281.18   12.13   0
   3  -7  -4  285.57   17.22   0
   4  -7  -4   18.94   15.82   0
   4   7  -4   11.53   10.86   0
   4   7   4   32.20   15.93   0
   4  -7  -4   23.60   16.80   0
  -4  -7  -4    8.90   11.05   0
  -4  -7   4   23.41   10.77   0
   4  -7   4   10.18   12.36   0
   5   7  -4  447.89   17.75   0
  -5  -7  -4  444.48   13.86   0
   5  -7   4  467.47   14.52   0
   5   7   4  418.66   13.94   0
  -5  -7   4  455.52   17.77   0
   5  -7  -4  480.19   19.53   0
   6  -7   4  117.81   19.25   0
   6  -7  -4   98.51   18.11   0
  -6  -7   4   94.98   13.06   0
  -6  -7  -4  132.13   18.26   0
   6   7   4  115.68   13.15   0
   6   7  -4  123.58   18.04   0
   7   7   4   42.22   14.32   0
   7  -7  -4   25.67   20.36   0
   7  -7   4   45.64   20.89   0
  -7  -7  -4   45.35   14.32   0
  -7  -7   4   44.93   20.73   0
   7   7  -4   36.86   19.98   0
   0  -8   4   27.19   15.53   0
   0  -8  -4   21.19   15.54   0
  -1  -8   4  200.78   11.89   0
   1  -8   4  211.28   12.59   0
   1   8  -4  209.79   12.50   0
  -1  -8  -4  207.27   12.19   0
   1   8   4  197.43   13.01   0
   1  -8  -4  179.59   16.28   0
  -2  -8   4  478.91   17.01   0
   2  -8   4  456.11   14.15   0
  -2  -8  -4  480.05   17.15   0
   2  -8   4  480.40   15.02   0
   2  -8  -4  466.63   19.46   0
   2   8   4  457.53   18.59   0
   2   8  -4  457.17   13.27   0
   2  -8  -4  445.39   14.21   0
  -3  -8   4  152.28   11.69   0
   3  -8  -4  132.72   17.27   0
  -3  -8  -4  143.07   16.13   0
   3  -8   4  128.12   13.86   0
   3  -8   4  159.60   17.13   0
   3   8   4  125.84   12.50   0
   3   8  -4  138.30   11.92   0
   3  -8  -4  131.19   12.68   0
   4  -8   4  140.75   14.43   0
   4  -8   4  118.23   13.92   0
  -4  -8   4  127.47   12.34   0
   4  -8  -4  146.51   18.27   0
   4   8   4  109.92   18.16   0
   4   8  -4  123.16   12.36   0
   4  -8  -4  138.70   18.55   0
  -4  -8  -4  113.73   12.73   0
  -5  -8   4   57.21   12.74   0
   5  -8   4   93.02   14.40   0
  -5  -8  -4   78.15   12.76   0
   5  -8  -4  101.16   19.50   0
   5  -8   4   68.57   14.12   0
   5   8   4   56.26   13.24   0
   5   8  -4   69.72   18.32   0
   5  -8  -4   87.07   18.35   0
   6   8  -4  651.99   21.88   0
   6  -8  -4  703.71   24.28   0
   6  -8   4  665.63   17.45   0
   6  -8  -4  656.00   22.25   0
  -6  -8   4  668.35   15.98   0
  -6  -8  -4  670.71   21.43   0
   6   8   4  658.27   22.04   0
   7  -8   4  300.81   17.41   0
   7  -8  -4  348.86   17.86   0
  -7  -8   4  347.35   23.49   0
  -7  -8  -4  344.44   16.61   0
   7   8  -4  317.66   23.38   0
   7   8   4  385.33   23.51   0
   0  -9  -4   15.26   16.74   0
   0  -9   4   -7.92   17.70   0
  -1  -9   4   74.16   16.96   0
   1  -9  -4   77.10   16.72   0
   1   9   4   78.12   12.88   0
  -1  -9  -4   59.22   11.73   0
   1  -9   4  101.61   17.56   0
  -2  -9   4  179.09   17.21   0
  -2  -9  -4  163.83   17.45   0
   2  -9   4  144.27   14.35   0
   2  -9   4  164.03   13.42   0
   2  -9  -4  141.96   13.33   0
   2   9   4  178.89   13.22   0
   2  -9  -4  162.31   14.37   0
   2   9  -4  188.16   18.15   0
   3   9   4   93.66   18.30   0
   3  -9  -4   71.65   18.61   0
  -3  -9  -4   75.96   12.53   0
  -3  -9   4   77.89   13.33   0
   3  -9   4  101.60   15.02   0
   3  -9   4   89.38   13.49   0
   3   9  -4   88.86   12.66   0
   3  -9  -4   81.85   13.27   0
  -4  -9   4   13.95   13.10   0
   4   9   4   12.83   13.33   0
   4  -9   4    4.50   13.95   0
   4  -9   4   21.51   15.36   0
   4   9  -4   22.03   13.26   0
   4  -9  -4   10.40   13.25   0
  -4  -9  -4    1.55   18.19   0
   4  -9  -4   10.65   12.99   0
   5   9   4   31.48   14.51   0
   5  -9   4   23.73   15.43   0
   5  -9  -4   24.88   20.07   0
  -5  -9   4   38.53   19.63   0
   5  -9   4   29.36   15.04   0
  -5  -9  -4   20.56   14.10   0
   5  -9  -4   19.22   14.43   0
   5   9  -4    9.97   13.89   0
   6  -9   4   52.05   22.86   0
   6  -9  -4   38.35   22.48   0
  -6  -9  -4   15.84   15.07   0
   6   9   4   23.14   15.64   0
  -6  -9   4   40.71   15.65   0
   6  -9   4   33.32   16.63   0
   6   9  -4   70.34   22.05   0
   6  -9  -4   33.75   21.86   0
   0 -10   4   38.62   18.22   0
   0 -10  -4    7.74   12.44   0
   1 -10  -4   45.93   18.13   0
  -1 -10   4   52.78   13.36   0
  -1 -10  -4   80.10   18.07   0
   1  10   4   54.04   14.48   0
   1 -10   4   73.13   13.41   0
  -2 -10   4  103.25   18.99   0
   2  10   4   75.49   14.36   0
   2 -10   4   91.62   15.78   0
  -2 -10  -4   84.20   13.23   0
   2 -10  -4   59.58   21.01   0
   2 -10   4   75.39   14.15   0
   2  10  -4   75.14   14.30   0
   2 -10  -4   78.13   13.49   0
  -3 -10   4  117.43   14.25   0
   3 -10  -4   97.46   20.39   0
  -3 -10  -4  124.67   14.31   0
   3 -10   4  124.32   23.52   0
   3  10   4  105.39   14.80   0
   3 -10   4  126.93   20.44   0
   3 -10  -4  120.77   20.24   0
   3  10  -4  138.08   20.13   0
   4 -10   4   95.73   15.52   0
  -4 -10   4   92.49   20.46   0
  -4 -10  -4   82.91   14.71   0
   4 -10  -4  100.13   21.67   0
   4 -10  -4  104.54   21.15   0
   4  10  -4  131.21   20.79   0
   4 -10   4  103.65   24.11   0
   4  10   4   95.94   21.27   0
   5  10  -4  175.91   16.51   0
   5 -10  -4  155.53   23.41   0
  -5 -10   4  149.26   22.47   0
   5 -10  -4  130.39   22.73   0
  -5 -10  -4  147.43   16.11   0
   5 -10   4  165.83   23.70   0
   5  10   4  174.13   16.63   0
   5 -10   4  143.70   18.00   0
   0 -11   4   35.67   20.54   0
   0 -11  -4   46.06   19.92   0
   1 -11  -4  424.12   21.55   0
  -1 -11   4  399.86   21.57   0
  -1 -11  -4  396.88   15.64   0
   1 -11   4  407.93   21.58   0
  -2 -11   4   26.14   15.30   0
  -2 -11  -4   21.90   14.29   0
   2 -11   4   26.10   23.48   0
   2 -11  -4   19.79   20.74   0
   2  11   4   31.59   15.95   0
   2 -11   4   13.59   14.91   0
   2 -11  -4   40.99   22.24   0
   3  11   4  188.26   17.29   0
  -3 -11   4  168.59   16.49   0
   3 -11   4  172.45   17.98   0
  -3 -11  -4  198.51   16.18   0
   3  11  -4  228.75   17.24   0
   3 -11  -4  158.68   16.46   0
   3 -11   4  213.70   22.45   0
   3 -11  -4  152.65   17.04   0
   4 -11  -4    1.11   23.69   0
  -4 -11  -4   17.47   22.37   0
   4  11   4   24.88   17.09   0
   4  11  -4   10.40   16.86   0
  -4 -11   4   28.11   16.51   0
   4 -11  -4   12.04   23.63   0
   4 -11   4   34.77   18.52   0
   4 -11   4   32.24   23.56   0
   0 -12   4    3.87   22.79   0
   0 -12  -4    7.99   22.36   0
   1 -12   4   23.64   16.52   0
  -1 -12  -4   -0.04   16.36   0
   1 -12  -4   17.45   15.90   0
  -1 -12   4   28.26   16.22   0
   1   0   5    4.98   15.04   0
  -1   0   5    6.38   14.41   0
  -1   0  -5    9.46   14.33   0
   1   0  -5    2.15   13.78   0
  -2   0  -5 1394.61   21.84   0
   2   0   5 1332.96   21.66   0
  -2   0   5 1329.82   25.05   0
   2   0  -5 1266.97   23.11   0
   3   0  -5 2752.52   28.68   0
  -3   0   5 2748.68   27.52   0
  -3   0  -5 2823.05   25.69   0
   3   0   5 2719.93   23.89   0
   4   0   5   23.08    9.43   0
  -4   0   5   25.20   13.37   0
   4   0  -5   37.51   13.53   0
  -4   0  -5   32.38    9.32   0
  -5   0   5   38.17   10.14   0
  -5   0  -5   44.40   13.94   0
   5   0   5   41.45   10.39   0
   5   0  -5   40.99   10.27   0
  -6   0   5 1900.80   22.50   0
   6   0  -5 1925.65   22.33   0
   6   0   5 1775.32   17.93   0
  -6   0  -5 1928.50   21.20   0
   7   0  -5   64.38   15.63   0
  -7   0   5   68.23   11.43   0
   7   0   5   48.82   15.97   0
  -7   0  -5   61.37   15.50   0
  -8   0   5  305.66   14.15   0
   8   0  -5  282.42   13.79   0
  -8   0  -5  280.78   13.59   0
   8   0   5  284.01   13.62   0
  -9   0   5  311.62   16.43   0
   9   0   5  306.80   21.47   0
   9   0  -5  295.50   21.28   0
  -9   0  -5  313.99   15.56   0
   0  -1   5   18.23   17.46   0
   0   1   5   25.17   18.74   0
   0  -1  -5   23.30   14.68   0
  -1   1  -5  217.35   12.68   0
   1  -1   5  217.41   16.85   0
   1   1  -5  185.95   12.57   0
   1   1   5  214.78   17.07   0
  -1   1   5  201.97   27.57   0
   1  -1  -5  204.59   27.04   0
  -1  -1   5  203.28   13.36   0
  -2   1  -5  262.29   14.17   0
   2   1  -5  235.25   11.75   0
   2   1   5  245.39   14.69   0
  -2  -1  -5  256.00   11.39   0
  -2  -1   5  245.28   14.85   0
  -2   1   5  257.86   15.77   0
   2  -1  -5  240.49   15.58   0
   2  -1   5  269.61   14.72   0
   3   1  -5  203.19   10.82   0
  -3  -1   5  199.70   11.07   0
  -3   1   5  208.81   14.80   0
  -3  -1  -5  192.83   10.89   0
  -3   1  -5  214.44   10.85   0
   3  -1   5  219.27   14.37   0
   3  -1  -5  209.15   14.69   0
   3   1   5  203.13   14.17   0
   4  -1   5  226.41   11.43   0
   4   1  -5  243.45   14.05   0
  -4   1  -5  267.74   10.95   0
  -4  -1  -5  233.72   10.67   0
  -4   1   5  254.83   14.70   0
  -4  -1   5  239.75   11.53   0
   4  -1  -5  242.41   14.65   0
   4   1   5  247.45   11.06   0
  -5   1  -5  503.38   15.95   0
   5   1  -5  436.11   12.91   0
  -5  -1   5  485.05   13.19   0
   5  -1  -5  435.93   16.59   0
  -5  -1  -5  509.01   15.99   0
  -5   1   5  468.21   13.32   0
   5   1   5  460.11   12.68   0
   5  -1   5  450.12   12.45   0
   6  -1  -5  116.93   11.26   0
  -6   1  -5  131.29   10.78   0
  -6  -1   5  108.47   11.40   0
   6   1  -5  108.27   15.33   0
   6   1   5  123.38   11.38   0
  -6   1   5  117.76   11.45   0
   6  -1   5  124.48   15.04   0
  -6  -1  -5  113.79   11.15   0
  -7  -1  -5   12.50   11.18   0
   7   1  -5   14.47   11.10   0
  -7  -1   5   17.39   11.74   0
  -7   1  -5   18.96   16.09   0
   7   1   5   19.33   11.47   0
  -7   1   5   18.98   16.39   0
   7  -1   5   14.80   11.83   0
   7  -1  -5   15.20   11.19   0
   8  -1  -5   34.53   12.67   0
  -8  -1   5   24.44   13.19   0
   8   1   5   63.23   17.93   0
   8  -1   5   30.88   12.90   0
   8   1  -5   18.94   13.02   0
  -8  -1  -5   43.36   12.90   0
  -8   1   5   19.81   18.34   0
  -8   1  -5   35.79   12.63   0
   9  -1  -5    7.71   14.18   0
  -9  -1   5    7.22   15.03   0
   9   1   5    7.11   21.05   0
   9   1  -5   36.39   21.02   0
  -9   1  -5   19.09   14.30   0
  -9  -1  -5   23.50   14.43   0
   9  -1   5  -17.32   14.96   0
  -9   1   5   10.20   21.30   0
   0  -2   5  101.01   15.63   0
   0   2   5   96.06   14.82   0
   0  -2  -5  101.39   14.57   0
   1  -2  -5 7005.20   91.84   0
   1  -2   5 6760.07   43.95   0
   1   2   5 6779.11   49.50   0
  -1  -2   5 6494.83   42.75   0
   1   2  -5 6512.53   42.39   0
   2   2  -5  274.47   13.99   0
  -2  -2   5  261.98   11.68   0
  -2   2   5  284.24   17.22   0
   2  -2  -5  261.48   16.51   0
   2  -2   5  280.30   11.93   0
   2   2   5  260.13   11.66   0
  -2  -2  -5  278.34   11.24   0
  -2   2  -5  299.76   11.93   0
   3   2  -5 2256.71   23.72   0
  -3  -2  -5 2313.64   21.92   0
   3   2   5 2285.61   24.03   0
  -3   2   5 2317.99   28.00   0
  -3  -2   5 2250.73   22.13   0
  -3   2  -5 2446.48   24.46   0
   3  -2   5 2270.77   21.45   0
   3  -2  -5 2253.45   27.28   0
   4   2  -5  634.84   16.41   0
  -4   2   5  690.95   17.83   0
  -4  -2  -5  700.23   16.00   0
   4  -2  -5  659.55   17.48   0
   4   2   5  666.01   13.43   0
  -4  -2   5  680.23   17.08   0
   4  -2   5  689.57   16.43   0
  -4   2  -5  708.03   16.33   0
  -5   2   5 1533.14   19.64   0
  -5  -2   5 1519.63   17.78   0
   5  -2   5 1582.35   20.33   0
  -5   2  -5 1589.78   17.60   0
   5   2   5 1534.52   20.26   0
   5   2  -5 1531.34   20.57   0
  -5  -2  -5 1502.49   16.92   0
   5  -2  -5 1540.19   21.79   0
  -6  -2   5    2.02   10.48   0
   6  -2   5   21.76   10.50   0
   6  -2  -5    3.99   10.46   0
  -6   2   5    0.26   15.16   0
  -6   2  -5  -10.58   14.84   0
  -6  -2  -5    4.69   10.34   0
   6   2   5    7.28   10.64   0
   6   2  -5    7.93   14.98   0
   7   2  -5  110.22   16.33   0
  -7  -2   5   91.96   12.03   0
   7   2   5  111.17   11.57   0
  -7  -2  -5  105.25   15.95   0
   7  -2  -5  100.69   16.68   0
  -7   2  -5   81.71   12.84   0
  -7   2   5   91.24   12.40   0
   7  -2   5   96.09   16.36   0
   8   2  -5   55.06   12.81   0
  -8  -2   5   41.52   18.64   0
   8  -2   5   31.56   13.07   0
   8   2   5   26.94   12.49   0
  -8   2   5   23.20   18.72   0
  -8  -2  -5   23.99   12.59   0
  -8   2  -5   12.67   18.95   0
   8  -2  -5   33.81   12.71   0
  -9   2  -5  141.92   21.59   0
   9   2   5  151.56   21.41   0
   9  -2  -5  113.10   21.35   0
  -9  -2   5  104.59   15.52   0
  -9   2   5  108.36   16.03   0
  -9  -2  -5  148.76   15.70   0
   9  -2   5  104.53   15.70   0
   9   2  -5  115.31   15.24   0
   0  -3   5   45.95    9.75   0
   0  -3  -5   35.40    9.15   0
   0   3   5   34.85    9.48   0
   1   3   5 2561.19   28.39   0
   1   3  -5 2595.76   24.80   0
   1  -3  -5 2661.67   38.72   0
  -1  -3   5 2650.98   26.62   0
   2  -3   5  143.26   10.82   0
  -2  -3   5  158.44   14.16   0
   2   3   5  155.72   13.44   0
   2   3  -5  136.40   13.46   0
  -2  -3  -5  137.21   10.03   0
   2  -3  -5  149.56   14.75   0
   3  -3   5  118.97   10.09   0
   3  -3  -5  124.05   14.41   0
   3   3   5  119.32   13.20   0
  -3  -3  -5  106.30    9.60   0
  -3   3  -5  125.91   10.65   0
  -3   3   5  118.18   15.03   0
  -3  -3   5  109.19    9.98   0
   3   3  -5  112.67    9.67   0
  -4  -3  -5  332.80   11.73   0
   4  -3  -5  343.30   15.86   0
  -4   3   5  357.53   16.32   0
   4   3   5  310.79   11.77   0
  -4   3  -5  371.71   15.48   0
  -4  -3   5  335.62   11.78   0
   4   3  -5  313.56   11.57   0
   4  -3   5  352.96   12.12   0
  -5   3   5  484.24   18.30   0
   5  -3  -5  455.13   14.21   0
   5   3  -5  493.16   16.59   0
  -5  -3  -5  474.31   12.61   0
   5   3   5  449.20   12.76   0
   5  -3   5  488.32   16.57   0
  -5  -3   5  503.20   13.01   0
  -5   3  -5  495.10   16.63   0
   6   3  -5  107.55   15.56   0
   6  -3   5  147.24   11.54   0
  -6  -3  -5  122.24   11.12   0
   6   3   5  115.79   11.15   0
  -6   3  -5  117.63   15.58   0
   6  -3  -5  125.65   11.50   0
  -6  -3   5  116.75   11.56   0
  -6   3   5  140.26   16.06   0
   7  -3   5  136.31   17.18   0
   7   3  -5  132.97   12.26   0
   7  -3  -5  115.09   12.54   0
  -7   3   5  136.97   17.99   0
   7   3   5  125.11   11.66   0
  -7  -3  -5  118.86   16.28   0
  -7   3  -5  136.70   12.45   0
  -7  -3   5  141.40   17.64   0
   8  -3   5   38.65   13.45   0
   8   3  -5   17.48   13.30   0
  -8  -3  -5   40.45   12.73   0
  -8   3  -5   34.64   18.96   0
   8  -3  -5   14.55   13.84   0
   8   3   5   33.87   12.92   0
  -8   3   5   24.99   19.75   0
  -8  -3   5   16.40   18.74   0
  -9  -3   5   39.22   15.92   0
   9  -3  -5   42.20   15.55   0
  -9  -3  -5   23.35   21.87   0
   9   3  -5   14.20   15.43   0
  -9   3  -5   22.42   15.72   0
   9   3   5   18.98   15.64   0
   9  -3   5   18.70   15.67   0
  -9   3   5   24.32   22.59   0
   0  -4   5  391.38   13.14   0
   0   4   5  397.62   17.51   0
   1   4   5  497.66   16.23   0
  -1  -4  -5  539.18   16.63   0
  -1  -4   5  519.42   13.28   0
   1   4  -5  542.45   13.32   0
   1  -4   5  558.76   17.30   0
   1  -4  -5  518.72   18.30   0
  -2  -4   5  836.86   14.82   0
  -2  -4  -5  901.42   17.68   0
   2   4   5  852.53   17.39   0
   2  -4   5  976.50   18.85   0
   2   4  -5  830.03   14.70   0
   2  -4  -5  909.90   21.38   0
   2  -4  -5  881.72   21.87   0
   3   4  -5  824.45   14.27   0
   3   4   5  868.87   14.96   0
  -3  -4   5  872.73   17.71   0
   3  -4  -5  933.49   20.11   0
   3  -4   5  878.03   17.84   0
  -3  -4  -5  879.45   14.85   0
   4  -4   5  444.43   16.29   0
   4   4  -5  427.82   12.28   0
   4   4   5  408.11   12.19   0
   4  -4  -5  458.00   16.94   0
  -4  -4  -5  464.08   12.73   0
  -4  -4   5  442.52   16.31   0
   5  -4   5  250.89   12.13   0
   5   4  -5  245.14   15.62   0
   5   4   5  254.32   11.95   0
  -5   4   5  263.20   17.10   0
  -5  -4   5  258.52   11.92   0
   5  -4  -5  269.41   16.75   0
  -5  -4  -5  263.45   15.72   0
  -5   4  -5  306.22   16.10   0
   6   4  -5  300.57   12.52   0
   6   4   5  289.51   16.52   0
   6  -4   5  281.42   12.81   0
  -6   4   5  337.84   18.33   0
  -6  -4  -5  331.89   12.20   0
  -6  -4   5  294.67   17.23   0
  -6   4  -5  333.21   12.85   0
   6  -4  -5  306.98   13.12   0
  -7  -4  -5  106.29   12.26   0
   7   4  -5   85.33   17.89   0
  -7   4  -5   76.40   17.78   0
  -7   4   5  103.42   18.73   0
  -7  -4   5   85.40   12.66   0
   7   4   5   62.42   12.23   0
   7  -4  -5   89.16   12.90   0
   7  -4   5   79.00   13.39   0
  -8   4   5  256.64   21.18   0
  -8   4  -5  246.54   20.53   0
   8   4   5  257.09   14.66   0
  -8  -4   5  223.48   14.85   0
   8  -4  -5  206.50   20.40   0
   8   4  -5  251.26   14.67   0
  -8  -4  -5  238.79   14.26   0
   8  -4   5  269.92   15.03   0
   9   4   5  224.42   17.40   0
  -9  -4   5  206.74   17.09   0
  -9  -4  -5  227.14   22.93   0
   9   4  -5  211.45   23.19   0
   9  -4  -5  240.33   22.25   0
  -9   4   5  201.05   24.01   0
  -9   4  -5   79.32   16.75   0
   9  -4   5  207.61   23.49   0
   0  -5   5    7.83    9.99   0
   0   5   5    0.71   14.02   0
   1   5   5  157.05   11.12   0
   1   5  -5  170.87   14.47   0
  -1  -5  -5  166.12   14.15   0
   1  -5   5  166.62   11.00   0
  -1  -5   5  178.77   14.74   0
   2   5   5  431.44   13.25   0
   2  -5  -5  512.62   18.08   0
   2  -5   5  519.28   13.56   0
  -2  -5  -5  487.60   13.00   0
  -2  -5   5  480.90   16.15   0
   2   5  -5  469.54   12.44   0
   2  -5  -5  490.12   17.78   0
   3   5   5   73.48   10.67   0
  -3  -5   5   61.92   10.65   0
   3  -5   5   63.46   10.73   0
   3  -5  -5   62.34   14.53   0
   3   5  -5   51.71   14.12   0
  -3  -5  -5   51.32   14.49   0
  -4  -5   5  192.30   15.53   0
   4   5  -5  165.89   11.07   0
   4  -5  -5  184.63   16.41   0
  -4  -5  -5  181.19   11.28   0
   4  -5   5  204.65   15.71   0
   4   5   5  193.65   11.23   0
   5  -5  -5   65.15   11.40   0
   5   5   5   62.06   15.29   0
   5  -5   5   95.10   15.94   0
  -5  -5   5   68.04   11.22   0
  -5  -5  -5   76.70   10.74   0
   5   5  -5   61.03   10.90   0
   6  -5  -5   66.03   16.39   0
  -6  -5  -5   99.25   17.59   0
   6   5   5   57.74   12.00   0
   6  -5   5   62.74   12.32   0
  -6  -5   5   78.59   12.08   0
   6   5  -5   49.74   16.57   0
  -7  -5  -5   24.14   17.50   0
   7   5   5   -2.26   13.21   0
   7  -5   5   24.05   18.50   0
  -7  -5   5   22.37   18.30   0
   7   5  -5   15.89   18.16   0
   7  -5  -5   14.07   12.35   0
   8   5  -5  223.52   15.41   0
   8  -5  -5  254.10   15.84   0
   8  -5   5  196.14   21.63   0
  -8  -5  -5  258.74   20.52   0
   8   5   5  238.23   21.31   0
  -8  -5   5  244.82   15.67   0
   0  -6  -5   67.88   10.59   0
   0   6   5   68.99   11.26   0
   0  -6   5   65.77   14.70   0
   1  -6   5 1549.91   21.13   0
   1   6  -5 1530.92   20.98   0
  -1  -6  -5 1461.04   18.75   0
  -1  -6   5 1501.65   20.30   0
   1   6   5 1514.91   22.49   0
   2   6  -5  746.57   17.62   0
   2  -6   5  826.47   15.77   0
  -2  -6  -5  731.36   14.63   0
   2  -6  -5  762.77   20.12   0
   2  -6   5  781.94   18.30   0
  -2  -6   5  742.97   17.80   0
   2   6   5  710.13   18.50   0
   3  -6   5  321.23   13.11   0
   3  -6  -5  331.47   17.50   0
  -3  -6   5  307.08   12.47   0
  -3  -6  -5  318.62   16.45   0
   3   6  -5  326.03   15.35   0
   3   6   5  290.24   16.57   0
   4  -6   5  389.36   17.29   0
  -4  -6  -5  355.39   12.20   0
   4  -6  -5  352.29   17.59   0
   4   6   5  323.39   12.33   0
  -4  -6   5  348.40   12.52   0
   4   6  -5  354.41   12.49   0
   5   6   5   68.83   12.00   0
   5  -6  -5   91.81   16.77   0
  -5  -6   5   95.19   16.57   0
   5  -6   5  105.14   17.41   0
  -5  -6  -5   81.41   11.88   0
   5   6  -5   96.23   16.54   0
  -6  -6  -5   77.98   17.33   0
   6   6   5   63.64   12.73   0
   6  -6  -5   57.83   18.05   0
   6  -6   5   51.19   17.81   0
  -6  -6   5   80.38   17.88   0
   6   6  -5   68.16   17.48   0
  -7  -6  -5   37.13   13.31   0
   7   6   5   36.43   13.96   0
   7  -6   5   47.74   19.58   0
   7  -6  -5   45.63   19.50   0
  -7  -6   5   49.62   13.59   0
   7   6  -5   45.99   19.07   0
   8   6   5   -4.67   15.95   0
   8  -6   5   11.68   15.68   0
  -8  -6  -5    8.27   15.10   0
   8   6  -5   -8.84   15.14   0
   8  -6  -5    8.47   22.05   0
  -8  -6   5   15.35   15.91   0
   0  -7  -5  354.91   17.11   0
   0  -7   5  365.24   16.92   0
   0   7   5  387.89   15.05   0
  -1  -7   5   74.41   11.45   0
  -1  -7  -5   83.19   10.98   0
   1   7  -5   80.87   11.38   0
   1  -7   5   69.79   15.61   0
   1   7   5   63.18   15.81   0
  -2  -7   5  286.24   12.22   0
  -2  -7  -5  249.66   11.83   0
   2  -7   5  296.46   17.93   0
   2  -7   5  290.54   12.30   0
   2  -7  -5  289.34   18.06   0
   2   7  -5  262.11   12.00   0
   2   7   5  284.11   12.49   0
   3  -7   5  543.72   18.37   0
   3  -7   5  498.03   14.58   0
  -3  -7  -5  489.76   13.40   0
  -3  -7   5  489.08   13.19   0
   3  -7  -5  541.29   18.96   0
   3   7  -5  501.13   16.95   0
   3   7   5  498.24   13.52   0
  -4  -7  -5   56.87   15.77   0
  -4  -7   5   44.93   15.92   0
   4   7  -5   46.95   11.43   0
   4  -7   5   58.81   12.80   0
   4   7   5   73.48   15.87   0
   4  -7  -5   55.14   11.93   0
   5   7   5   55.59   17.58   0
  -5  -7   5   58.44   17.18   0
   5  -7  -5   49.57   12.59   0
   5   7  -5   55.86   16.82   0
  -5  -7  -5   45.79   11.91   0
   5  -7   5   36.89   13.01   0
   6   7   5   53.75   13.57   0
   6  -7  -5   65.75   13.69   0
   6   7  -5   86.46   18.56   0
   6  -7   5   72.75   13.80   0
  -6  -7   5   75.86   18.81   0
  -6  -7  -5   56.04   12.82   0
   7  -7  -5   67.17   20.67   0
   7   7   5   49.43   20.97   0
   7  -7   5   43.78   15.14   0
  -7  -7  -5   71.51   20.47   0
  -7  -7   5   76.02   15.20   0
   7   7  -5  110.68   20.70   0
   0  -8  -5  589.07   18.02   0
   0  -8   5  588.61   13.89   0
   1   8  -5  278.23   12.69   0
  -1  -8   5  216.49   11.98   0
   1  -8  -5  215.59   16.51   0
  -1  -8  -5  242.81   12.48   0
   1  -8   5  258.38   17.57   0
   1   8   5  250.57   13.41   0
  -2  -8   5   24.25   11.33   0
  -2  -8  -5   31.76   15.22   0
   2  -8  -5   40.09   17.17   0
   2  -8   5   35.69   12.76   0
   2   8   5   36.56   11.51   0
   2   8  -5   30.98   11.26   0
   2  -8   5   34.55   16.58   0
   3   8   5  347.93   13.70   0
   3  -8   5  333.03   19.13   0
  -3  -8   5  359.92   13.23   0
   3   8  -5  363.39   13.16   0
   3  -8   5  364.55   20.13   0
  -3  -8  -5  330.57   12.93   0
   3  -8  -5  363.20   14.56   0
   4  -8   5  281.06   14.35   0
  -4  -8  -5  279.39   13.18   0
  -4  -8   5  274.26   13.29   0
   4   8  -5  286.32   13.24   0
   4  -8   5  278.40   15.18   0
   4  -8  -5  282.85   14.31   0
   4   8   5  300.83   13.98   0
   5   8   5  241.03   18.69   0
   5  -8   5  241.08   20.58   0
   5  -8   5  244.66   15.24   0
  -5  -8  -5  212.02   13.41   0
   5  -8  -5  234.10   14.69   0
   5   8  -5  202.47   18.68   0
  -5  -8   5  252.31   13.60   0
  -6  -8  -5   -6.92   13.61   0
   6  -8  -5    1.85   19.88   0
   6   8  -5    0.61   20.12   0
   6  -8  -5   -5.46   21.33   0
   6  -8   5  -14.13   14.82   0
   6   8   5   -2.30   14.00   0
  -6  -8   5   -3.08   20.03   0
   7   8   5  127.25   16.30   0
  -7  -8  -5  146.61   16.00   0
   7  -8  -5  173.31   23.26   0
   7  -8   5  172.10   23.81   0
   7  -8  -5  140.18   25.22   0
  -7  -8   5  157.23   16.42   0
   7   8  -5  131.28   22.99   0
   0  -9  -5    3.82   16.43   0
   0  -9   5   -0.24   12.36   0
  -1  -9   5   19.26   12.87   0
   1  -9  -5   13.84   11.73   0
  -1  -9  -5   22.64   16.48   0
   1   9   5   32.72   13.25   0
   1  -9   5   21.98   12.28   0
  -2  -9  -5   51.37   16.64   0
   2  -9   5   39.60   19.60   0
   2  -9   5   29.21   17.82   0
   2   9  -5   36.68   17.65   0
   2   9   5   37.42   17.78   0
   2  -9  -5   32.89   18.74   0
  -2  -9   5   33.32   17.19   0
   2  -9  -5   38.79   12.42   0
  -3  -9   5  321.11   18.61   0
   3   9   5  281.00   14.47   0
   3  -9   5  282.36   15.94   0
  -3  -9  -5  290.39   18.72   0
   3   9  -5  314.62   19.46   0
   3  -9   5  292.95   14.42   0
   3  -9  -5  284.63   19.66   0
   3  -9  -5  265.18   14.05   0
   4  -9  -5  135.70   14.46   0
  -4  -9  -5  141.42   13.66   0
   4   9  -5  140.88   19.38   0
  -4  -9   5  128.86   18.73   0
   4  -9   5  137.47   20.16   0
   4  -9   5  119.05   22.53   0
   4   9   5  160.20   19.60   0
   5  -9  -5  129.65   19.99   0
   5   9  -5  114.09   14.51   0
   5  -9   5  106.75   16.42   0
   5  -9   5  130.55   15.67   0
  -5  -9   5  136.85   14.41   0
  -5  -9  -5  186.16   20.02   0
   5   9   5  149.32   14.63   0
   6  -9  -5   24.14   15.87   0
   6   9  -5   19.31   22.68   0
   6  -9   5   18.00   16.56   0
  -6  -9   5   10.18   16.17   0
   6  -9   5   12.28   16.72   0
  -6  -9  -5   20.99   15.02   0
   6   9   5    7.09   21.79   0
   0 -10  -5  312.99   14.66   0
   0 -10   5  320.39   14.64   0
  -1 -10  -5   73.03   18.40   0
   1 -10  -5   77.63   13.11   0
   1  10   5   80.23   14.78   0
  -1 -10   5   77.47   13.69   0
   1 -10   5   93.82   19.02   0
  -2 -10   5  768.57   16.21   0
  -2 -10  -5  819.35   21.00   0
   2 -10   5  799.52   21.58   0
   2  10  -5  862.44   22.30   0
   2 -10   5  838.39   17.92   0
   2  10   5  849.94   22.87   0
   2 -10  -5  764.07   22.02   0
   2 -10  -5  821.24   23.55   0
   3 -10  -5   80.99   19.92   0
   3  10   5   64.29   20.34   0
  -3 -10   5   60.48   20.52   0
  -3 -10  -5   65.16   19.42   0
   3 -10   5   93.23   22.88   0
   3 -10   5   65.30   14.17   0
   3  10  -5   83.01   14.11   0
   3 -10  -5   78.94   20.47   0
   4  10  -5  170.48   15.30   0
  -4 -10   5  135.62   15.20   0
   4  10   5  149.08   21.64   0
   4 -10  -5  171.25   21.88   0
   4 -10   5  141.99   25.28   0
  -4 -10  -5  167.45   20.61   0
   4 -10   5  147.38   15.62   0
   5 -10   5   45.19   25.08   0
   5 -10   5   14.60   23.21   0
  -5 -10  -5   -0.48   15.88   0
  -5 -10   5   11.41   15.84   0
   5  10  -5   17.93   16.12   0
   5 -10  -5    3.15   15.48   0
   5  10   5    4.53   16.33   0
   0 -11  -5  126.29   20.32   0
   0 -11   5  136.62   14.96   0
  -1 -11   5   61.90   15.13   0
  -1 -11  -5   29.98   20.41   0
   1 -11   5   34.64   14.91   0
   1 -11  -5   41.68   14.52   0
  -2 -11   5  232.10   16.09   0
   2 -11  -5  263.76   23.29   0
   2 -11  -5  243.55   15.92   0
   2 -11   5  230.71   17.41   0
  -2 -11  -5  242.95   21.33   0
   2 -11   5  253.82   22.24   0
   2  11   5  248.17   16.84   0
   3  11   5   78.16   16.41   0
   3 -11   5   76.22   18.04   0
  -3 -11  -5   43.94   15.20   0
   3 -11  -5   61.86   16.57   0
   3 -11   5   74.84   16.11   0
  -3 -11   5   76.03   15.68   0
   3 -11  -5   72.56   22.19   0
   3  11  -5   90.10   22.75   0
   4 -11   5   93.93   17.44   0
   4 -11  -5   95.38   17.44   0
   0 -12  -5  148.44   16.69   0
   0 -12   5  137.74   17.32   0
   1 -12   5   65.14   23.85   0
  -1 -12  -5   56.46   22.71   0
  -1 -12   5   26.43   23.52   0
   1 -12  -5   38.11   23.29   0
   0   0   6 6100.65   58.49   0
  -1   0  -6 1020.24   22.00   0
   1   0   6  973.92   21.77   0
   1   0  -6  944.86   26.42   0
  -1   0   6  910.68   26.16   0
   2   0  -6  108.72   13.24   0
  -2   0  -6  122.59    9.62   0
   2   0   6  118.72   10.02   0
  -2   0   6  112.33   13.35   0
   3   0  -6  972.83   20.03   0
  -3   0  -6 1022.41   18.40   0
  -3   0   6 1011.25   20.48   0
   3   0   6  997.91   15.85   0
  -4   0   6  403.74   12.83   0
   4   0  -6  393.89   15.64   0
   4   0   6  376.31   12.24   0
  -4   0  -6  438.45   14.67   0
   5   0  -6  711.37   18.02   0
  -5   0   6  679.12   18.00   0
  -5   0  -6  747.82   13.87   0
   5   0   6  691.82   14.04   0
   6   0  -6    3.00   14.87   0
  -6   0   6   -7.90   15.21   0
  -6   0  -6   25.95   14.62   0
   6   0   6   -4.21   10.49   0
   7   0   6    7.71   11.44   0
   7   0  -6   31.77   16.31   0
  -7   0   6   27.24   11.82   0
  -7   0  -6   30.38   15.60   0
   8   0  -6  702.44   20.72   0
  -8   0  -6  721.78   15.37   0
  -8   0   6  773.75   21.12   0
   8   0   6  744.35   20.09   0
  -9   0  -6   58.50   21.00   0
   9   0   6   32.22   15.07   0
  -9   0   6   57.94   21.69   0
   9   0  -6   57.75   14.33   0
   0   1   6 1347.21   34.74   0
   0  -1  -6 1441.67   36.22   0
   0  -1   6 1411.91   27.19   0
  -1  -1   6  635.60   17.48   0
   1   1   6  653.08   17.65   0
   1   1  -6  644.30   19.32   0
   1  -1   6  683.51   19.41   0
   2  -1   6  344.38   12.11   0
  -2   1  -6  331.29   11.77   0
  -2  -1   6  322.50   15.54   0
  -2   1   6  342.92   17.89   0
  -2  -1  -6  350.72   14.53   0
   2  -1  -6  315.86   17.17   0
   2   1  -6  338.64   15.67   0
   2   1   6  332.54   12.31   0
   3   1  -6  145.21    9.97   0
  -3   1   6  131.55   14.31   0
  -3   1  -6  132.63   10.06   0
   3  -1  -6  130.11   14.31   0
  -3  -1  -6  132.23    9.59   0
   3  -1   6  152.13   10.53   0
  -3  -1   6  141.48   13.60   0
   3   1   6  134.07   10.04   0
   4   1  -6  309.23   11.65   0
   4  -1   6  315.25   11.62   0
  -4   1  -6  345.25   14.61   0
  -4   1   6  322.25   15.34   0
   4  -1  -6  315.54   12.10   0
  -4  -1  -6  323.83   11.15   0
  -4  -1   6  349.47   15.25   0
   4   1   6  317.67   11.54   0
   5   1  -6  140.16   10.81   0
  -5   1  -6  152.00   10.75   0
   5  -1  -6  159.44   15.28   0
   5   1   6  142.15   15.07   0
  -5  -1  -6  149.02   10.69   0
  -5   1   6  148.19   15.08   0
   5  -1   6  149.00   14.81   0
  -5  -1   6  137.11   11.32   0
  -6  -1   6  255.19   16.46   0
   6   1  -6  268.21   16.17   0
   6   1   6  270.63   15.91   0
  -6   1  -6  287.36   11.74   0
  -6  -1  -6  294.98   15.67   0
   6  -1  -6  279.35   16.15   0
  -6   1   6  275.62   12.07   0
   6  -1   6  250.43   11.91   0
   7   1   6   40.20   15.64   0
   7   1  -6    1.31   11.44   0
   7  -1  -6    8.29   11.41   0
  -7  -1   6   -1.63   11.76   0
   7  -1   6   29.79   11.19   0
  -7   1  -6    4.39   15.71   0
  -7  -1  -6   10.21   11.25   0
  -7   1   6   -0.71   11.68   0
   8   1  -6   -7.03   18.03   0
   8  -1  -6   -9.05   18.11   0
  -8  -1   6   16.93   18.34   0
   8   1   6   15.01   12.64   0
  -8   1  -6   12.01   17.90   0
  -8   1   6   -3.21   13.26   0
   8  -1   6   -8.09   13.23   0
  -8  -1  -6    5.92   12.73   0
  -9   1  -6  166.14   15.43   0
  -9  -1   6  169.63   16.56   0
   9   1  -6  163.22   15.97   0
  -9   1   6  213.46   21.87   0
   9  -1  -6  191.26   21.75   0
   9   1   6  166.68   15.38   0
  -9  -1  -6  173.29   15.39   0
   9  -1   6  179.28   15.60   0
   0  -2  -6 9999.99   83.31   0
   0   2   6 9349.30   82.41   0
   0  -2   6 9274.63   51.68   0
   1   2   6 1854.59   26.29   0
   1  -2   6 2042.18   25.75   0
   1   2  -6 1872.94   23.53   0
  -1  -2   6 1895.52   25.39   0
   2   2   6 3013.16   27.31   0
  -2   2   6 3351.76   48.54   0
  -2  -2  -6 3179.18   28.79   0
  -2  -2   6 2967.29   26.99   0
   2  -2   6 3151.94   26.42   0
  -2   2  -6 3286.12   26.72   0
   2   2  -6 3008.39   26.72   0
   2  -2  -6 3135.99   45.13   0
   3   2  -6 1448.78   20.36   0
  -3  -2  -6 1576.67   20.42   0
   3   2   6 1489.37   20.43   0
  -3  -2   6 1551.66   21.04   0
  -3   2   6 1578.77   26.32   0
   3  -2  -6 1486.61   23.50   0
  -3   2  -6 1688.14   20.97   0
   3  -2   6 1458.52   18.27   0
  -4   2  -6 1446.00   19.42   0
  -4   2   6 1352.43   20.17   0
   4  -2  -6 1332.87   19.78   0
  -4  -2  -6 1370.38   19.21   0
   4  -2   6 1259.43   16.37   0
   4   2   6 1295.22   16.63   0
   4   2  -6 1273.53   17.13   0
  -4  -2   6 1329.92   17.55   0
  -5  -2   6  831.70   15.08   0
   5  -2  -6  834.80   16.23   0
   5  -2   6  868.41   14.81   0
  -5   2   6  901.01   19.64   0
  -5  -2  -6  893.85   17.64   0
   5   2   6  842.79   17.80   0
  -5   2  -6  832.18   14.44   0
   5   2  -6  871.43   18.09   0
   6  -2   6   98.62   10.78   0
  -6   2   6  101.05   15.76   0
   6   2  -6   87.27   15.38   0
  -6  -2  -6   95.74   14.90   0
   6   2   6   77.41   10.80   0
   6  -2  -6   95.22   11.19   0
  -6   2  -6   96.19   15.09   0
  -6  -2   6   90.62   11.14   0
   7   2  -6  516.62   14.08   0
  -7  -2   6  578.27   14.80   0
  -7   2   6  613.98   19.66   0
   7  -2  -6  547.30   19.13   0
  -7  -2  -6  563.32   17.39   0
  -7   2  -6  600.35   18.14   0
   7   2   6  522.67   17.86   0
   7  -2   6  560.83   13.82   0
  -8  -2   6  178.63   14.20   0
  -8   2  -6  161.36   13.61   0
  -8   2   6  154.45   14.39   0
   8   2   6  162.76   13.29   0
   8  -2  -6  169.27   18.64   0
  -8  -2  -6  135.56   13.14   0
   8  -2   6  172.66   18.30   0
   8   2  -6  151.26   19.45   0
  -9   2  -6  184.05   15.90   0
   9  -2  -6  179.91   15.91   0
   9   2   6  179.80   15.54   0
   9   2  -6  179.86   21.81   0
  -9  -2   6  230.19   22.39   0
  -9   2   6  189.75   16.56   0
   9  -2   6  187.29   21.98   0
  -9  -2  -6  199.55   16.30   0
   0  -3  -6  492.75   18.89   0
   0   3   6  476.41   19.57   0
   0  -3   6  488.12   16.69   0
   1  -3  -6  289.02   18.26   0
   1   3   6  285.21   12.79   0
   1   3  -6  285.64   11.88   0
  -1  -3   6  303.17   14.99   0
  -2  -3   6  243.68   14.86   0
   2  -3   6  258.05   11.89   0
   2   3   6  233.41   11.25   0
   2  -3  -6  243.78   16.64   0
  -2  -3  -6  255.64   11.21   0
   2   3  -6  224.54   10.51   0
  -3  -3  -6  175.77   10.29   0
   3  -3   6  183.18   10.88   0
   3   3  -6  181.75   13.46   0
  -3  -3   6  170.09   14.32   0
   3   3   6  172.39   10.57   0
   3  -3  -6  181.26   14.84   0
  -3   3   6  188.56   15.41   0
   4   3  -6  268.14   11.60   0
  -4  -3  -6  301.69   11.64   0
   4  -3   6  297.84   15.61   0
   4   3   6  280.18   11.63   0
  -4   3  -6  297.67   11.98   0
  -4  -3   6  286.25   12.09   0
  -4   3   6  288.99   13.09   0
   4  -3  -6  289.25   12.70   0
  -5   3   6  214.89   16.44   0
   5   3  -6  206.68   15.23   0
  -5  -3  -6  221.45   15.00   0
  -5   3  -6  204.22   11.14   0
   5   3   6  194.69   11.56   0
  -5  -3   6  188.49   16.09   0
   5  -3   6  192.32   11.58   0
   5  -3  -6  198.80   16.31   0
   6   3  -6  240.91   12.19   0
  -6  -3   6  271.74   16.39   0
  -6   3  -6  271.71   12.22   0
   6  -3  -6  256.40   12.63   0
   6   3   6  255.54   15.91   0
  -6  -3  -6  258.79   11.39   0
   6  -3   6  255.67   12.24   0
  -6   3   6  284.22   17.58   0
  -7  -3   6  344.00   13.90   0
   7  -3   6  317.22   13.39   0
   7   3  -6  330.78   18.35   0
   7   3   6  335.66   17.85   0
  -7  -3  -6  337.33   17.47   0
   7  -3  -6  342.12   14.12   0
  -7   3  -6  278.56   13.02   0
  -7   3   6  346.87   18.80   0
  -8   3   6   98.57   20.14   0
   8   3  -6  104.41   19.38   0
  -8  -3   6  104.35   14.04   0
  -8   3  -6  129.06   14.06   0
   8   3   6  111.32   18.67   0
   8  -3  -6  106.35   19.05   0
   8  -3   6  113.74   19.67   0
  -8  -3  -6  102.68   13.16   0
  -9   3   6   86.34   23.19   0
  -9  -3   6   63.51   15.94   0
   9   3   6   63.04   15.76   0
   9  -3  -6   69.02   22.27   0
   9   3  -6   61.39   15.35   0
  -9  -3  -6   53.46   22.25   0
   9  -3   6   67.04   16.10   0
  -9   3  -6  103.47   22.68   0
   0  -4   6   98.58   11.00   0
   0  -4  -6   80.53   13.66   0
   0   4   6   89.88   14.72   0
   1  -4  -6  475.04   18.61   0
   1   4   6  468.53   14.08   0
   1  -4   6  473.58   13.46   0
   1   4  -6  496.29   16.33   0
  -1  -4   6  430.35   12.87   0
   2   4   6  380.67   15.47   0
  -2  -4   6  366.58   12.45   0
  -2  -4  -6  407.40   15.64   0
   2  -4  -6  422.67   17.50   0
   2  -4   6  399.06   16.34   0
   2  -4  -6  391.60   15.14   0
   2   4  -6  385.84   12.19   0
   3   4   6  577.46   13.76   0
  -3  -4   6  581.88   16.72   0
   3  -4  -6  604.36   18.79   0
   3   4  -6  581.09   13.09   0
   3  -4   6  640.71   16.74   0
  -3  -4  -6  591.92   13.42   0
   4  -4   6   52.88   10.56   0
  -4  -4  -6   52.86   10.18   0
   4  -4  -6   55.38   14.22   0
   4   4   6   53.27   10.98   0
   4   4  -6   52.67   10.39   0
  -4  -4   6   31.16   14.89   0
   5  -4   6  314.17   12.70   0
   5   4  -6  278.38   11.73   0
  -5  -4  -6  313.80   11.69   0
  -5   4   6  359.03   17.86   0
   5   4   6  328.17   12.08   0
  -5   4  -6  356.07   12.51   0
  -5  -4   6  307.95   16.46   0
   5  -4  -6  311.17   16.94   0
  -6   4  -6   57.58   16.28   0
   6   4  -6   36.47   15.88   0
  -6  -4  -6   28.73   11.15   0
   6  -4   6   38.31   11.61   0
   6   4   6   42.41   11.25   0
  -6   4   6   61.09   16.97   0
  -6  -4   6   35.92   16.43   0
   6  -4  -6   49.47   11.48   0
   7  -4   6   78.93   13.18   0
   7   4   6  101.99   17.29   0
  -7  -4  -6  105.99   12.17   0
   7  -4  -6   87.58   17.92   0
   7   4  -6   82.99   17.83   0
  -7   4   6   58.16   13.40   0
  -7   4  -6   96.32   13.06   0
  -7  -4   6   80.06   13.24   0
   8   4  -6  171.16   20.13   0
  -8   4  -6  141.95   15.21   0
  -8   4   6  175.50   15.13   0
   8   4   6  155.94   15.07   0
   8  -4   6  177.51   14.75   0
  -8  -4  -6  221.45   14.22   0
  -8  -4   6  185.58   20.59   0
   8  -4  -6  161.42   14.56   0
  -9   4  -6   92.20   16.52   0
  -9  -4   6   96.75   23.54   0
   9   4   6   59.50   23.60   0
   9  -4  -6   66.87   23.31   0
  -9   4   6   89.52   24.40   0
   9   4  -6   71.37   16.43   0
   9  -4   6   73.33   16.09   0
  -9  -4  -6  100.03   22.82   0
   0   5   6  185.52   16.15   0
   0  -5   6  182.51   15.32   0
   1   5   6  409.43   13.24   0
  -1  -5   6  392.58   12.30   0
   1   5  -6  403.64   12.11   0
  -1  -5  -6  429.79   15.62   0
   1  -5   6  427.51   12.87   0
   1  -5  -6  409.84   17.69   0
   2   5   6 1133.42   17.29   0
  -2  -5   6 1128.49   16.02   0
   2  -5  -6 1241.40   23.86   0
   2  -5  -6 1201.35   23.18   0
  -2  -5  -6 1189.88   17.40   0
   2   5  -6 1195.91   18.81   0
   2  -5   6 1226.57   20.31   0
   3   5   6  189.49   11.96   0
  -3  -5   6  210.07   11.62   0
  -3  -5  -6  212.39   11.75   0
   3   5  -6  209.68   11.21   0
   3  -5  -6  225.83   12.45   0
   3  -5   6  219.11   12.12   0
   3  -5  -6  217.39   13.00   0
   4   5   6  319.55   16.69   0
   4  -5   6  372.12   16.72   0
  -4  -5  -6  348.94   12.19   0
  -4  -5   6  363.52   16.28   0
   4  -5  -6  345.93   17.35   0
   4   5  -6  346.29   12.03   0
  -5  -5  -6   87.65   15.15   0
   5   5  -6   96.53   15.26   0
   5  -5  -6   97.22   15.93   0
   5   5   6   77.27   10.87   0
  -5  -5   6  107.88   15.96   0
   5  -5   6   90.89   11.52   0
  -6  -5  -6  408.49   13.62   0
   6   5   6  418.90   17.82   0
   6  -5   6  412.63   17.98   0
   6   5  -6  382.05   13.19   0
   6  -5  -6  401.80   18.98   0
  -6  -5   6  450.81   18.68   0
   7   5   6   25.54   18.32   0
  -7  -5  -6   50.88   12.95   0
   7  -5  -6   47.28   12.94   0
   7  -5   6   53.30   13.13   0
  -7  -5   6   44.20   13.90   0
   7   5  -6   43.87   13.37   0
  -8  -5   6    7.30   21.15   0
   8   5   6   -0.68   15.23   0
  -8  -5  -6    1.29   14.30   0
   8  -5  -6   33.65   20.11   0
   8  -5   6   24.01   14.64   0
   8   5  -6   41.76   20.72   0
   0   6   6  531.67   16.01   0
   0  -6   6  498.60   13.44   0
   1  -6  -6 1785.48   24.40   0
  -1  -6  -6 1817.95   23.24   0
  -1  -6   6 1746.01   18.72   0
   1   6  -6 1928.84   22.00   0
   1  -6   6 1794.99   22.21   0
   1   6   6 1717.95   21.03   0
   2  -6  -6  864.23   20.86   0
  -2  -6   6  764.66   14.65   0
   2  -6   6  506.43   14.08   0
  -2  -6  -6  827.74   18.39   0
   2  -6   6  814.75   18.70   0
   2  -6  -6  791.74   16.87   0
   2   6  -6  761.90   14.28   0
   2   6   6  764.19   18.64   0
   3  -6   6  523.99   14.02   0
  -3  -6   6  540.96   17.27   0
   3  -6  -6  516.42   18.80   0
  -3  -6  -6  539.02   17.34   0
   3  -6  -6  525.81   15.63   0
   3   6  -6  533.16   13.24   0
   3   6   6  508.16   17.79   0
   4  -6  -6 1072.59   21.52   0
   4   6   6 1046.06   19.37   0
   4   6  -6  989.37   18.61   0
  -4  -6   6 1045.35   19.21   0
   4  -6   6 1121.02   21.02   0
   4  -6  -6 1109.77   19.78   0
  -4  -6  -6 1117.84   18.85   0
   5   6   6  353.54   17.62   0
   5  -6  -6  397.93   18.36   0
  -5  -6   6  383.27   12.99   0
   5  -6   6  397.88   13.57   0
   5   6  -6  382.27   17.42   0
  -5  -6  -6  394.79   17.14   0
   6  -6  -6  296.16   18.34   0
  -6  -6   6  318.43   13.55   0
   6   6   6  308.50   18.51   0
   6  -6   6  316.12   18.96   0
  -6  -6  -6  271.36   13.83   0
   6   6  -6  255.70   13.44   0
   7   6   6  179.58   14.00   0
   7  -6   6  207.74   14.92   0
  -7  -6  -6  184.15   13.89   0
   7  -6  -6  195.47   19.77   0
  -7  -6   6  206.73   20.44   0
   7   6  -6  201.18   14.34   0
   8   6   6   89.42   16.42   0
  -8  -6  -6   58.97   14.88   0
   8  -6  -6   91.76   22.30   0
  -8  -6   6  100.72   22.44   0
   8  -6   6   70.40   22.93   0
   8   6  -6   77.90   15.82   0
   0   7   6   34.89   17.61   0
   0  -7  -6   32.79   10.80   0
   0  -7   6   33.93   11.27   0
  -1  -7  -6  198.13   15.90   0
  -1  -7   6  172.82   11.77   0
   1   7   6  185.63   12.69   0
   1  -7   6  175.89   11.66   0
   1   7  -6  202.39   11.75   0
   2   7  -6   19.46   10.64   0
   2  -7  -6   20.74   15.13   0
   2  -7   6   -8.81   15.95   0
   2  -7   6    6.71   11.30   0
  -2  -7  -6    5.53   10.57   0
   2   7   6   18.98   15.35   0
   2  -7  -6    0.54   16.06   0
  -2  -7   6   41.82   15.27   0
   3   7  -6  152.76   15.46   0
   3  -7  -6  152.82   12.50   0
  -3  -7   6  164.16   11.50   0
   3  -7   6  138.30   12.76   0
  -3  -7  -6  142.31   11.35   0
   3  -7  -6  156.06   12.54   0
   3  -7   6  161.03   17.14   0
   3   7   6  154.37   16.60   0
   4   7   6  125.01   12.47   0
  -4  -7   6  142.81   12.25   0
  -4  -7  -6  136.77   12.13   0
   4  -7   6  154.68   13.08   0
   4   7  -6  144.76   11.85   0
   4  -7  -6  130.96   17.88   0
   4  -7  -6  143.18   17.07   0
   5  -7  -6   62.13   12.64   0
   5   7   6   56.61   12.55   0
  -5  -7   6   74.29   12.92   0
   5  -7   6   65.71   18.73   0
   5   7  -6  110.90   16.95   0
  -5  -7  -6   87.93   12.05   0
  -6  -7  -6   21.18   12.79   0
  -6  -7   6   20.02   13.10   0
   6  -7   6    5.07   14.21   0
   6   7   6   -9.83   18.81   0
   6   7  -6   -0.51   13.04   0
   6  -7  -6    3.88   13.07   0
   7   7   6   35.35   15.04   0
  -7  -7  -6   57.59   20.80   0
   7   7  -6   77.89   20.89   0
   7  -7   6   38.48   21.21   0
  -7  -7   6   52.18   15.36   0
   7  -7  -6   42.45   15.50   0
   0  -8  -6   80.43   15.84   0
   0  -8   6   76.52   11.35   0
  -1  -8   6   50.87   15.55   0
   1   8   6   32.32   17.23   0
  -1  -8  -6   23.02   11.35   0
   1  -8   6   25.95   11.77   0
   2   8   6  262.19   17.47   0
   2  -8  -6  280.09   18.65   0
   2  -8   6  253.27   18.28   0
   2   8  -6  252.33   12.59   0
  -2  -8  -6  236.32   16.90   0
  -2  -8   6  243.04   12.81   0
   2  -8   6  251.91   13.28   0
  -3  -8   6  265.65   16.98   0
   3  -8   6  244.74   19.39   0
   3  -8   6  243.42   14.22   0
  -3  -8  -6  231.27   12.80   0
   3  -8  -6  234.02   18.07   0
   3   8  -6  228.86   12.69   0
   3   8   6  195.66   13.18   0
   4  -8  -6  104.96   17.98   0
   4  -8   6   88.29   14.44   0
   4  -8  -6   85.89   18.62   0
   4  -8   6   83.78   12.86   0
  -4  -8  -6   90.09   11.91   0
  -4  -8   6   97.38   17.42   0
   4   8   6   77.40   17.56   0
   4   8  -6   56.80   12.55   0
  -5  -8  -6  195.75   19.16   0
   5  -8   6  185.47   21.13   0
   5  -8  -6  189.88   20.12   0
  -5  -8   6  156.24   19.83   0
   5  -8  -6  202.97   19.57   0
   5  -8   6  180.16   14.95   0
   5   8  -6  180.72   18.69   0
   5   8   6  197.95   14.39   0
   6   8   6   60.66   20.92   0
   6  -8  -6   37.98   14.95   0
   6   8  -6   59.01   20.05   0
  -6  -8   6   61.65   14.85   0
   6  -8   6   68.34   22.09   0
  -6  -8  -6   50.43   14.15   0
   7   8   6   53.61   23.02   0
   7  -8  -6   49.37   22.77   0
   7  -8   6   38.26   23.62   0
  -7  -8  -6   45.00   22.20   0
  -7  -8   6   43.16   23.43   0
   7   8  -6   37.28   22.47   0
   0  -9  -6    8.22   16.48   0
   0  -9   6   19.60   12.81   0
   1  -9  -6  341.68   18.39   0
  -1  -9  -6  345.82   18.56   0
  -1  -9   6  338.37   13.39   0
   1   9   6  344.00   15.23   0
   1  -9   6  336.71   18.38   0
   2   9  -6  126.88   13.21   0
  -2  -9   6  127.34   12.89   0
   2  -9  -6  128.12   19.06   0
  -2  -9  -6  122.87   12.76   0
   2  -9   6  131.05   18.07   0
   2  -9   6  126.02   13.96   0
   2   9   6  108.57   13.87   0
  -3  -9   6  242.47   13.46   0
  -3  -9  -6  239.56   18.41   0
   3  -9   6  266.29   21.49   0
   3   9  -6  255.98   18.41   0
   3  -9   6  264.29   19.35   0
   3   9   6  254.34   19.06   0
   3  -9  -6  267.06   20.03   0
   4  -9   6   62.05   22.36   0
  -4  -9   6   70.52   13.29   0
  -4  -9  -6   64.15   13.32   0
   4  -9  -6   41.04   19.20   0
   4   9  -6   30.71   18.93   0
   4   9   6   53.82   14.11   0
   4  -9   6   39.90   19.66   0
   5  -9   6   97.95   16.42   0
  -5  -9   6   94.47   14.78   0
   5  -9  -6   80.82   20.90   0
   5  -9   6   78.48   21.50   0
   5   9   6   77.92   14.89   0
   5   9  -6   71.93   14.36   0
   5  -9  -6   79.38   15.73   0
  -5  -9  -6   77.32   14.35   0
   6  -9  -6  361.27   18.79   0
   6  -9  -6  380.30   24.35   0
   6   9  -6  379.22   23.68   0
  -6  -9   6  385.78   23.66   0
   6  -9   6  356.09   24.83   0
   6  -9   6  356.30   18.60   0
  -6  -9  -6  390.41   22.77   0
   6   9   6  351.35   17.27   0
   0 -10   6  188.63   20.00   0
   0 -10  -6  219.64   19.14   0
   1 -10  -6  296.21   14.68   0
   1 -10   6  319.05   14.56   0
  -1 -10  -6  298.88   14.89   0
   1  10   6  340.81   15.92   0
  -1 -10   6  317.24   14.33   0
  -2 -10   6   69.63   14.03   0
   2 -10  -6   76.99   14.85   0
   2 -10   6   90.52   21.27   0
  -2 -10  -6   79.28   18.34   0
   2  10   6  104.16   20.71   0
   2 -10   6   73.07   14.09   0
  -3 -10   6  147.27   14.98   0
   3 -10   6  157.02   22.85   0
  -3 -10  -6  191.71   20.13   0
   3  10  -6  181.50   14.91   0
   3  10   6  223.84   21.22   0
   3 -10  -6  181.23   21.29   0
   3 -10   6  172.82   15.22   0
   4 -10  -6  116.35   21.78   0
  -4 -10   6  113.61   15.85   0
   4 -10   6  109.73   25.49   0
  -4 -10  -6  113.48   14.87   0
   4  10  -6  143.18   15.57   0
   4 -10   6  138.65   15.89   0
   4  10   6  126.33   16.06   0
   5 -10   6  129.51   26.73   0
  -5 -10   6  135.40   23.19   0
   5  10  -6  155.37   16.82   0
   5 -10  -6  155.23   23.45   0
   5  10   6  135.12   23.47   0
  -5 -10  -6  160.01   22.22   0
   5 -10  -6  134.07   24.32   0
   5 -10   6  144.73   17.14   0
   0 -11   6   14.90   21.52   0
   0 -11  -6    8.51   14.29   0
   1 -11  -6   59.21   15.13   0
  -1 -11  -6   46.25   14.39   0
   1 -11   6   71.60   21.15   0
  -1 -11   6   64.19   21.68   0
  -2 -11   6   24.82   21.49   0
  -2 -11  -6   11.52   14.33   0
   2 -11   6    6.97   15.16   0
   2  11   6    7.87   16.06   0
   2 -11  -6   15.84   14.84   0
   2 -11   6   13.43   16.27   0
   2 -11  -6    6.22   15.43   0
   3 -11  -6   34.67   16.18   0
  -3 -11   6   33.07   22.54   0
   3 -11   6   42.17   17.28   0
  -3 -11  -6   22.05   21.64   0
   3  11   6    8.09   23.98   0
   3  11  -6   51.35   16.44   0
   3 -11   6   24.65   15.85   0
   1   0  -7 3481.62   44.94   0
  -1   0  -7 3440.54   33.38   0
  -1   0   7 3133.63   41.62   0
   1   0   7 3308.61   32.75   0
  -2   0  -7  681.08   16.84   0
   2   0   7  662.01   16.87   0
  -2   0   7  639.21   19.63   0
   2   0  -7  608.12   19.29   0
   3   0  -7  583.41   15.05   0
  -3   0  -7  619.18   16.17   0
   3   0   7  615.95   16.48   0
  -3   0   7  611.79   15.70   0
  -4   0   7   16.97    9.30   0
  -4   0  -7   24.47    9.14   0
   4   0   7   12.95    9.48   0
   4   0  -7   14.86    9.16   0
  -5   0  -7  735.03   13.86   0
  -5   0   7  714.84   18.08   0
   5   0  -7  652.61   14.47   0
   5   0   7  721.40   17.26   0
   6   0  -7 2454.77   22.30   0
  -6   0   7 2514.84   22.83   0
  -6   0  -7 2728.23   23.19   0
   6   0   7 2584.53   23.16   0
  -7   0  -7    0.00   15.58   0
   7   0  -7    7.81   16.28   0
  -7   0   7   17.75   16.52   0
   7   0   7   15.56   11.32   0
   8   0  -7  681.52   20.50   0
   8   0   7  710.35   16.34   0
  -8   0  -7  716.84   15.96   0
  -8   0   7  725.97   21.37   0
   9   0  -7    1.74   21.32   0
  -9   0  -7    4.93   21.12   0
  -9   0   7   16.21   21.47   0
   9   0   7   11.90   21.17   0
   0   1   7   26.30   12.20   0
   0  -1   7   21.83   13.55   0
   0  -1  -7   26.86   12.62   0
   1   1   7 1138.61   21.44   0
  -1   1   7 1216.10   52.19   0
   1   1  -7 1150.06   22.94   0
  -1   1   7 1138.47   49.64   0
   1  -1   7 1153.29   19.60   0
  -1  -1   7 1139.23   23.09   0
   2  -1   7   28.45   12.99   0
   2  -1  -7   24.90   15.22   0
  -2  -1   7   24.37   12.92   0
   2   1   7   26.25    8.71   0
  -2  -1  -7   27.45   11.54   0
   2   1  -7   31.48   12.50   0
  -2   1  -7   26.44    8.74   0
  -2   1   7   21.36   12.91   0
  -3   1   7  830.11   18.87   0
   3  -1  -7  855.95   20.61   0
  -3  -1   7  842.14   16.46   0
   3  -1   7  861.40   17.69   0
  -3  -1  -7  880.03   17.48   0
  -3   1  -7  880.44   15.00   0
   3   1  -7  793.82   15.67   0
   3   1   7  838.90   15.01   0
   4  -1   7   45.19   13.97   0
   4   1  -7   16.59    9.56   0
  -4   1   7   39.46   13.13   0
   4  -1  -7   35.52   13.12   0
   4   1   7   37.51   13.47   0
  -4  -1  -7   27.32   13.28   0
  -4   1  -7   30.21    9.25   0
  -4  -1   7   38.61   13.73   0
   5   1  -7   60.85   14.32   0
   5   1   7   75.36   14.72   0
   5  -1  -7   52.88   15.16   0
  -5   1  -7   76.35   10.25   0
   5  -1   7   58.69   10.54   0
  -5   1   7   70.52   10.45   0
  -5  -1  -7   56.73   14.48   0
  -5  -1   7   64.78   14.57   0
   6   1   7  201.60   11.64   0
  -6   1   7  196.32   16.62   0
   6  -1  -7  177.01   11.58   0
  -6   1  -7  215.13   11.49   0
  -6  -1   7  205.50   12.41   0
   6   1  -7  184.65   15.58   0
   6  -1   7  195.04   15.59   0
  -6  -1  -7  192.58   15.33   0
   7   1   7   48.34   11.48   0
   7   1  -7   62.68   16.70   0
  -7  -1   7   65.58   12.18   0
   7  -1  -7   55.55   12.30   0
  -7   1  -7   77.52   15.93   0
   7  -1   7   72.88   15.99   0
  -7   1   7   73.20   17.27   0
  -7  -1  -7   75.58   11.43   0
  -8  -1  -7   89.44   12.80   0
   8   1  -7   55.40   13.47   0
   8  -1  -7   78.99   18.79   0
  -8  -1   7   88.53   19.08   0
   8   1   7   62.97   12.71   0
  -8   1   7   64.11   13.90   0
  -8   1  -7   49.08   18.29   0
   8  -1   7   47.93   13.21   0
   9   1  -7   72.65   15.22   0
  -9   1   7   44.90   22.19   0
  -9  -1  -7   88.24   21.18   0
   9  -1  -7   60.93   15.42   0
   9   1   7   59.04   21.80   0
  -9  -1   7   54.37   22.13   0
   9  -1   7   68.10   15.32   0
  -9   1  -7   71.73   21.50   0
   0   2   7  512.11   22.72   0
   0  -2  -7  540.64   22.74   0
   0  -2   7  520.77   14.93   0
   1  -2   7  552.38   14.20   0
   1   2  -7  511.42   14.34   0
   1   2   7  539.86   18.28   0
  -1  -2   7  513.00   16.86   0
  -2  -2   7   65.25    9.58   0
  -2  -2  -7   77.64    9.33   0
   2  -2  -7   67.46   16.22   0
   2  -2   7   73.09   10.05   0
   2   2   7   73.76   13.14   0
   2   2  -7   73.12    9.28   0
  -2   2   7   79.86   17.14   0
  -3   2  -7   31.91    9.32   0
  -3   2   7   27.59   12.80   0
  -3  -2   7   28.39    9.43   0
   3   2   7   23.75    9.28   0
   3  -2  -7   23.29   13.20   0
  -3  -2  -7   29.14    8.78   0
   3  -2   7   35.62   13.22   0
   3   2  -7   32.44    9.16   0
   4   2  -7 1619.67   21.23   0
  -4   2   7 1676.62   22.75   0
  -4  -2  -7 1741.68   20.47   0
  -4   2  -7 1811.30   21.02   0
   4  -2   7 1682.26   20.63   0
   4  -2  -7 1635.28   22.21   0
  -4  -2   7 1615.42   19.57   0
   4   2   7 1605.29   17.92   0
  -5  -2   7  136.05   16.06   0
   5  -2   7  148.91   15.13   0
  -5   2   7  130.43   16.05   0
   5   2  -7  137.32   11.32   0
  -5   2  -7  151.91   10.92   0
  -5  -2  -7  137.41   10.55   0
   5  -2  -7  137.07   11.57   0
   5   2   7  143.53   11.04   0
  -6   2  -7  606.89   17.00   0
   6  -2   7  530.70   17.20   0
  -6   2   7  569.86   18.25   0
   6  -2  -7  584.46   18.09   0
   6   2   7  565.34   13.28   0
  -6  -2  -7  537.18   12.99   0
   6   2  -7  546.53   17.59   0
  -6  -2   7  598.36   18.03   0
  -7   2  -7  312.97   17.32   0
  -7  -2   7  263.45   13.46   0
   7   2  -7  245.55   13.01   0
  -7   2   7  275.41   18.50   0
   7  -2  -7  278.65   18.04   0
   7   2   7  236.47   12.77   0
  -7  -2  -7  278.02   12.66   0
   7  -2   7  262.57   17.32   0
  -8   2  -7  932.46   16.79   0
  -8  -2   7  911.25   21.55   0
   8  -2  -7  870.95   21.76   0
   8   2   7  906.42   21.09   0
  -8   2   7  849.02   17.89   0
  -8  -2  -7  854.90   15.86   0
   8   2  -7  853.91   16.69   0
   8  -2   7  859.32   16.69   0
   9   2  -7   19.61   15.22   0
  -9   2  -7   18.28   15.66   0
   9  -2  -7   60.47   21.12   0
  -9  -2   7   27.67   22.42   0
   9   2   7   30.43   21.83   0
  -9   2   7   31.64   15.86   0
   9  -2   7   14.61   15.75   0
  -9  -2  -7   38.85   15.38   0
   0  -3  -7  664.68   21.72   0
   0  -3   7  639.41   14.91   0
   0   3   7  622.16   21.95   0
   1   3   7  572.07   16.28   0
   1  -3  -7  590.48   26.99   0
   1  -3  -7  618.21   28.39   0
   1   3  -7  611.74   16.69   0
  -1  -3   7  591.68   17.15   0
   2  -3   7  644.60   17.21   0
   2   3  -7  608.52   16.33   0
   2  -3  -7  611.23   24.40   0
   2   3   7  597.43   16.72   0
  -2  -3   7  591.61   16.70   0
  -2  -3  -7  589.95   16.33   0
   2  -3  -7  640.19   24.40   0
   3  -3   7  489.81   13.17   0
  -3  -3   7  493.44   16.34   0
   3   3   7  461.93   12.73   0
   3   3  -7  472.90   12.57   0
  -3  -3  -7  510.21   15.81   0
   3  -3  -7  486.06   18.76   0
   4   3  -7   -1.70   13.81   0
  -4  -3  -7    8.19    9.54   0
  -4   3   7    6.93   14.45   0
   4  -3   7    8.26   14.28   0
   4   3   7    9.88   10.02   0
  -4  -3   7    9.05   10.56   0
   4  -3  -7   -2.78   13.98   0
  -4   3  -7   13.55    9.88   0
  -5   3   7   60.22   16.65   0
   5   3  -7   63.99   15.03   0
  -5  -3   7   68.75   15.51   0
  -5   3  -7   49.15   11.00   0
  -5  -3  -7   37.53   10.73   0
   5  -3   7   39.69   11.10   0
   5   3   7   46.95   10.37   0
   5  -3  -7   52.77   15.23   0
   6   3  -7  148.93   11.45   0
  -6   3   7  171.38   17.06   0
   6  -3   7  168.31   15.79   0
  -6   3  -7  153.24   11.21   0
   6  -3  -7  177.49   16.52   0
  -6  -3  -7  177.78   15.42   0
   6   3   7  144.88   11.54   0
  -6  -3   7  146.84   12.02   0
   7   3  -7   17.42   12.41   0
   7  -3   7   43.12   17.37   0
   7   3   7   14.57   12.52   0
  -7  -3  -7   23.49   12.16   0
   7  -3  -7   26.92   11.99   0
  -7   3   7   25.35   12.95   0
  -7   3  -7   32.48   17.42   0
  -7  -3   7   17.75   17.25   0
   8   3  -7   81.15   14.13   0
  -8   3   7   91.16   20.26   0
  -8  -3   7   93.52   19.94   0
   8   3   7   81.35   14.02   0
   8  -3  -7   90.04   19.35   0
  -8  -3  -7   76.86   13.57   0
  -8   3  -7   81.95   19.65   0
   8  -3   7   90.96   14.14   0
   9   3  -7   22.41   22.06   0
  -9   3   7    8.94   16.62   0
  -9  -3   7    9.78   22.77   0
   9  -3  -7   13.04   21.96   0
  -9   3  -7   13.67   16.03   0
   9  -3   7   22.65   16.01   0
   9   3   7    0.64   22.44   0
  -9  -3  -7    4.36   22.22   0
   0  -4   7  450.87   13.24   0
   0  -4  -7  451.55   17.45   0
   0   4   7  464.17   19.03   0
   1   4   7 1467.10   21.45   0
   1  -4  -7 1525.24   28.60   0
   1  -4   7 1592.33   19.39   0
  -1  -4   7 1477.07   18.64   0
   1   4  -7 1610.92   21.02   0
  -2  -4   7 1284.29   17.42   0
   2  -4  -7 1439.51   28.05   0
   2   4   7 1320.63   18.63   0
   2  -4  -7 1373.29   27.90   0
   2   4  -7 1321.79   17.07   0
   2  -4   7 1387.64   18.13   0
  -2  -4  -7 1355.81   18.37   0
  -3  -4   7  595.93   16.78   0
   3   4   7  574.05   14.20   0
   3  -4  -7  638.77   19.63   0
   3  -4   7  641.25   17.52   0
   3   4  -7  595.16   13.19   0
  -3  -4  -7  633.56   17.31   0
  -4  -4  -7  614.61   13.35   0
   4  -4  -7  639.59   18.98   0
   4  -4   7  609.59   14.14   0
   4   4   7  582.95   14.24   0
  -4  -4   7  662.91   18.10   0
   4   4  -7  584.40   13.40   0
   5  -4  -7  375.61   17.58   0
   5   4   7  359.81   16.46   0
  -5  -4   7  414.57   16.68   0
  -5   4   7  394.35   18.75   0
  -5  -4  -7  365.54   12.45   0
   5   4  -7  358.67   12.35   0
   5  -4   7  382.55   16.70   0
   6   4  -7  660.75   14.21   0
  -6   4  -7  770.52   14.79   0
  -6  -4  -7  784.78   18.72   0
   6   4   7  732.70   14.24   0
   6  -4   7  755.18   18.70   0
  -6  -4   7  769.83   15.10   0
  -6   4   7  799.23   16.86   0
   6  -4  -7  750.45   19.95   0
   7   4  -7   98.44   12.81   0
  -7   4  -7   85.82   18.54   0
   7  -4   7   59.87   12.92   0
  -7  -4  -7   76.37   12.43   0
  -7   4   7   95.04   18.88   0
   7  -4  -7   84.63   12.60   0
  -7  -4   7   93.48   13.06   0
   7   4   7   71.28   13.07   0
  -8  -4   7  137.62   15.28   0
  -8   4  -7  119.62   20.56   0
   8  -4   7  155.94   14.73   0
   8   4   7  121.02   14.67   0
   8   4  -7  150.35   14.20   0
  -8  -4  -7  149.99   14.50   0
   8  -4  -7  138.33   14.94   0
  -8   4   7  155.09   21.81   0
   0  -5  -7  437.78   16.82   0
   0   5   7  429.56   18.54   0
   0  -5   7  447.76   13.11   0
   1  -5   7 1033.54   16.35   0
   1  -5  -7  984.42   22.54   0
   1   5  -7 1124.99   19.02   0
  -1  -5   7  966.05   15.96   0
   1   5   7  991.76   17.70   0
   2   5   7   52.26   10.93   0
  -2  -5   7   63.49   10.51   0
   2   5  -7   51.97    9.91   0
   2  -5   7   58.77   11.01   0
  -2  -5  -7   49.21   14.80   0
   2  -5  -7   56.01   14.27   0
   2  -5  -7   54.12   14.48   0
   3   5   7  355.62   16.27   0
  -3  -5   7  304.53   12.41   0
   3  -5  -7  380.44   18.20   0
   3  -5   7  318.47   12.89   0
  -3  -5  -7  334.96   12.75   0
   3  -5  -7  333.78   17.29   0
   3   5  -7  312.67   11.74   0
   4   5   7   58.40   15.37   0
   4  -5   7   42.71   15.77   0
   4  -5  -7   48.13   14.99   0
  -4  -5   7   47.16   11.48   0
   4   5  -7   39.86   10.32   0
  -4  -5  -7   41.15   10.61   0
  -5  -5  -7   56.55   10.98   0
   5   5   7   55.63   11.19   0
   5  -5  -7   56.88   11.77   0
  -5  -5   7   74.02   15.91   0
   5  -5   7   59.92   11.28   0
   5   5  -7   55.85   11.11   0
  -6  -5  -7  228.67   12.69   0
   6   5   7  222.47   17.39   0
   6  -5  -7  211.30   13.40   0
   6  -5   7  190.97   12.68   0
  -6  -5   7  239.16   13.41   0
   6   5  -7  211.13   12.85   0
   7   5   7   93.36   13.72   0
  -7  -5  -7   95.37   13.34   0
   7  -5   7  104.09   18.92   0
   7  -5  -7   84.52   14.09   0
   7   5  -7   89.76   13.18   0
  -7  -5   7  110.86   19.56   0
   8  -5   7  188.35   15.77   0
   8  -5  -7  168.31   21.98   0
  -8  -5  -7  175.69   15.53   0
   8   5   7  186.35   15.89   0
   8   5  -7  205.55   21.38   0
  -8  -5   7  217.11   15.77   0
   0   6   7   46.49   15.91   0
   0  -6   7   49.31   15.12   0
   1  -6  -7  424.37   14.31   0
  -1  -6  -7  437.02   16.70   0
   1  -6   7  459.26   13.11   0
   1   6   7  477.22   17.81   0
   1   6  -7  451.65   13.32   0
  -1  -6   7  448.23   17.11   0
   2   6   7  194.26   11.87   0
  -2  -6   7  213.68   11.85   0
   2  -6   7  218.06   12.42   0
   2   6  -7  216.89   11.52   0
  -2  -6  -7  220.65   11.48   0
   2  -6   7  223.50   16.31   0
   2  -6  -7  242.41   16.91   0
   2  -6  -7  231.88   16.23   0
   3  -6   7   26.79   16.43   0
   3   6   7   37.36   11.32   0
   3   6  -7   47.15   14.71   0
   3  -6  -7   41.24   10.72   0
  -3  -6   7   53.56   15.65   0
  -3  -6  -7   46.03   15.00   0
   3  -6  -7   46.17   15.57   0
   4   6   7  308.90   12.59   0
  -4  -6   7  310.09   12.86   0
   4  -6   7  330.19   17.53   0
   4  -6  -7  330.59   18.17   0
   4  -6  -7  346.64   14.74   0
  -4  -6  -7  306.98   16.06   0
   4   6  -7  325.45   12.29   0
   5   6   7  302.24   12.73   0
  -5  -6   7  302.16   13.82   0
   5  -6  -7  289.86   18.41   0
   5   6  -7  265.35   13.46   0
   5  -6   7  298.28   14.15   0
  -5  -6  -7  296.81   13.30   0
  -6  -6  -7  105.65   13.12   0
   6   6   7  102.05   13.15   0
  -6  -6   7  107.71   13.63   0
   6  -6   7  119.63   13.79   0
   6   6  -7  117.65   13.37   0
   6  -6  -7  117.70   18.12   0
   7   6   7  625.32   21.88   0
  -7  -6  -7  664.97   16.26   0
   7  -6   7  625.77   17.26   0
  -7  -6   7  695.01   16.84   0
   7  -6  -7  665.44   22.48   0
   7   6  -7  627.12   16.48   0
   8   6  -7  147.97   22.46   0
   8  -6   7   92.82   16.69   0
   8  -6  -7   97.14   22.42   0
   8   6   7   98.54   16.51   0
  -8  -6  -7  121.02   16.19   0
  -8  -6   7  111.36   16.95   0
   0   7   7   65.04   17.82   0
   0  -7   7   61.30   15.91   0
   1  -7  -7   26.57   10.82   0
   1   7   7   31.64   16.28   0
  -1  -7  -7   24.87   11.17   0
   1   7  -7   25.39   11.40   0
   1  -7   7   37.63   10.99   0
  -1  -7   7   33.74   16.36   0
  -2  -7   7   71.60   11.31   0
   2  -7   7   63.03   11.73   0
  -2  -7  -7   70.58   14.55   0
   2   7  -7   60.99   11.34   0
   2  -7   7   61.31   11.82   0
   2   7   7   61.53   11.02   0
   2  -7  -7   60.92   11.97   0
   2  -7  -7   52.62   15.60   0
  -3  -7   7  283.93   16.38   0
   3  -7   7  273.85   13.82   0
  -3  -7  -7  280.04   12.44   0
   3  -7  -7  313.90   17.70   0
   3   7  -7  288.09   12.03   0
   3  -7   7  321.69   17.43   0
   3  -7  -7  270.77   17.90   0
   3   7   7  266.46   12.55   0
  -4  -7   7  117.10   12.45   0
   4   7   7  123.46   16.63   0
   4  -7   7  115.91   13.01   0
   4  -7  -7  100.24   17.80   0
   4  -7  -7  119.60   16.97   0
   4   7  -7  116.52   16.74   0
  -4  -7  -7  110.22   16.27   0
   5  -7   7  107.15   19.06   0
   5  -7  -7   70.62   13.18   0
   5   7   7  104.14   17.95   0
  -5  -7  -7   77.46   12.71   0
  -5  -7   7  121.71   18.28   0
   5  -7  -7   88.66   19.12   0
   5   7  -7   90.34   12.33   0
  -6  -7  -7  153.29   18.52   0
   6  -7  -7  124.56   14.49   0
   6   7   7  134.15   13.69   0
   6  -7   7  112.59   20.70   0
  -6  -7   7  163.25   14.17   0
   6   7  -7  132.80   13.87   0
   7   7   7  109.74   21.57   0
  -7  -7   7   95.55   16.08   0
  -7  -7  -7   91.62   20.97   0
   7  -7   7  100.55   15.95   0
   7   7  -7  101.04   21.30   0
   7  -7  -7   75.88   15.35   0
   0  -8   7  148.33   12.12   0
   1   8   7  262.47   18.09   0
  -1  -8  -7  279.89   16.76   0
  -1  -8   7  261.21   12.54   0
   1  -8   7  285.97   17.01   0
   2  -8  -7  535.21   19.24   0
   2   8   7  540.93   15.19   0
  -2  -8   7  563.31   18.30   0
   2   8  -7  547.95   14.19   0
   2  -8   7  564.67   14.76   0
  -2  -8  -7  554.35   18.50   0
   2  -8   7  495.41   15.01   0
   2  -8  -7  577.35   20.43   0
  -3  -8   7  390.68   13.53   0
   3  -8   7  403.88   15.24   0
   3  -8  -7  398.61   15.13   0
  -3  -8  -7  426.86   17.97   0
   3  -8   7  456.21   14.53   0
   3   8  -7  423.28   13.69   0
   3   8   7  390.69   18.64   0
   3  -8  -7  403.89   19.52   0
  -4  -8   7  432.41   13.95   0
   4   8   7  376.75   14.83   0
   4  -8   7  442.08   16.08   0
   4  -8  -7  433.66   20.23   0
   4   8  -7  434.19   14.03   0
  -4  -8  -7  425.82   18.72   0
   4  -8  -7  483.62   20.28   0
   4  -8   7  452.67   20.19   0
   5  -8   7  148.60   21.68   0
   5  -8  -7  119.61   19.16   0
  -5  -8  -7  133.12   13.73   0
   5  -8  -7  120.23   14.51   0
  -5  -8   7  137.38   13.67   0
   5   8  -7  130.25   19.06   0
   5  -8   7  137.38   14.55   0
   5   8   7  117.66   19.71   0
   6   8   7   57.92   14.96   0
  -6  -8  -7   93.41   20.50   0
   6  -8  -7   56.29   15.14   0
   6   8  -7   82.63   20.73   0
  -6  -8   7   47.17   21.20   0
   6  -8  -7   74.30   22.07   0
   6  -8   7   90.22   22.62   0
   7   8   7  113.86   17.00   0
  -7  -8  -7  121.52   22.17   0
   7  -8  -7   98.35   25.40   0
   7  -8   7   95.54   17.86   0
  -7  -8   7   93.21   17.18   0
   7   8  -7  163.13   22.98   0
   7  -8  -7  117.14   23.53   0
   0  -9   7  495.43   14.38   0
   0  -9  -7  541.14   19.42   0
  -1  -9   7  150.86   18.04   0
  -1  -9  -7  167.16   17.68   0
   1   9   7  154.82   19.73   0
   1  -9   7  146.37   13.22   0
  -2  -9   7  115.21   17.89   0
   2  -9  -7  107.55   18.78   0
   2  -9   7   96.41   14.11   0
   2   9   7  101.48   13.93   0
  -2  -9  -7  103.11   12.57   0
   2   9  -7  100.68   13.07   0
   2  -9   7   79.84   13.39   0
   2  -9  -7  103.14   17.66   0
   3   9  -7   18.13   17.73   0
  -3  -9   7   21.23   18.22   0
   3  -9   7    6.18   18.74   0
   3  -9   7   16.76   20.08   0
  -3  -9  -7   23.65   12.68   0
   3  -9  -7   10.28   12.98   0
   3   9   7   -3.73   18.71   0
   3  -9  -7   18.15   13.12   0
  -4  -9   7   38.63   13.72   0
   4  -9   7   59.40   15.79   0
   4  -9   7   46.31   14.30   0
   4   9  -7   24.22   19.12   0
  -4  -9  -7   41.58   13.27   0
   4   9   7   30.04   13.66   0
   4  -9  -7   43.12   14.12   0
   4  -9  -7   42.62   13.91   0
   5  -9   7   51.92   16.66   0
  -5  -9  -7   59.50   14.60   0
   5   9  -7   63.55   15.20   0
   5  -9  -7   41.28   20.79   0
   5   9   7   57.96   21.37   0
   5  -9   7   97.83   21.96   0
   5  -9  -7   44.32   21.84   0
  -5  -9   7   63.82   15.20   0
   6   9  -7   13.77   16.48   0
   6  -9  -7   23.86   22.69   0
  -6  -9   7   25.44   16.23   0
   6  -9   7   -5.10   23.78   0
   6  -9  -7    2.05   23.49   0
   6  -9   7   12.06   25.11   0
   6   9   7   -0.27   16.64   0
  -6  -9  -7    2.20   22.48   0
   0 -10  -7   -2.82   18.73   0
   0 -10   7   13.81   12.86   0
  -1 -10   7  116.50   14.20   0
  -1 -10  -7   99.74   13.76   0
   1  10   7  129.32   15.24   0
   1 -10   7  121.46   14.06   0
  -2 -10   7   97.73   14.75   0
   2 -10   7  110.20   21.32   0
  -2 -10  -7   91.29   13.85   0
   2  10   7   93.03   20.66   0
   2 -10   7  125.58   14.05   0
   2 -10  -7  118.89   15.41   0
   3 -10  -7   74.99   14.94   0
  -3 -10  -7   65.35   13.84   0
  -3 -10   7   72.99   14.75   0
   3 -10   7   56.58   15.84   0
   3  10   7   75.20   15.22   0
   3  10  -7   94.41   14.52   0
   3 -10  -7   64.54   15.39   0
   3 -10   7   66.72   20.49   0
   4 -10  -7   89.82   21.77   0
   4  10  -7   82.75   15.44   0
  -4 -10   7   92.20   22.62   0
  -4 -10  -7   56.49   20.26   0
   4 -10   7   82.22   21.91   0
   4 -10   7   77.10   24.60   0
   4  10   7   70.49   21.93   0
   4 -10  -7   70.25   15.57   0
   5 -10   7  257.62   28.28   0
  -5 -10   7  276.04   17.70   0
   5 -10  -7  255.30   24.29   0
   5  10  -7  251.45   23.90   0
   5 -10   7  295.16   18.42   0
  -5 -10  -7  252.23   16.69   0
   5  10   7  276.95   17.81   0
   5 -10  -7  241.03   25.05   0
   0 -11   7   67.44   15.68   0
   0 -11  -7   63.93   14.73   0
   1 -11  -7    6.05   15.00   0
  -1 -11  -7   12.11   14.73   0
  -1 -11   7   13.15   15.66   0
   1 -11   7   -0.27   15.40   0
  -2 -11   7  122.47   15.60   0
   2  11   7  113.65   16.82   0
  -2 -11  -7  151.22   20.97   0
   2 -11   7  101.40   23.46   0
   2 -11  -7   91.20   16.68   0
   2 -11   7  112.85   22.14   0
   3 -11  -7   63.40   23.35   0
  -3 -11   7   65.13   16.92   0
   3 -11   7   76.05   17.27   0
  -3 -11  -7   65.17   15.47   0
   3  11   7   94.72   23.62   0
   3 -11  -7   74.95   23.81   0
   3 -11   7   95.18   23.47   0
   3  11  -7   71.56   17.41   0
   0   0   8 9496.13   62.65   0
  -1   0  -8  229.26   14.56   0
   1   0   8  214.82   14.09   0
  -1   0   8  197.62   15.82   0
  -2   0   8 4380.48   42.26   0
   2   0   8 4353.98   31.56   0
  -2   0  -8 4623.64   31.86   0
   2   0  -8 4318.04   41.97   0
   3   0  -8  323.54   15.77   0
   3   0   8  309.90   11.47   0
  -3   0  -8  335.90   11.44   0
  -3   0   8  335.51   16.26   0
   4   0   8  272.22   14.61   0
  -4   0  -8  263.69   11.10   0
   4   0  -8  237.31   15.05   0
  -4   0   8  249.25   12.11   0
  -5   0   8  158.22   12.06   0
  -5   0  -8  155.17   14.55   0
   5   0  -8  131.42   11.68   0
   5   0   8  156.28   11.24   0
  -6   0  -8  649.65   13.51   0
   6   0  -8  605.60   14.60   0
   6   0   8  642.06   13.64   0
  -6   0   8  620.52   14.91   0
   7   0  -8  254.64   17.79   0
  -7   0  -8  298.27   12.48   0
  -7   0   8  255.40   13.83   0
   7   0   8  263.47   12.68   0
   8   0   8   37.08   18.19   0
   8   0  -8   62.01   13.38   0
  -8   0  -8   79.44   12.95   0
  -8   0   8   71.58   19.14   0
   9   0  -8   57.85   21.16   0
  -9   0  -8   23.85   15.26   0
   9   0   8   17.09   15.01   0
  -9   0   8   16.97   15.22   0
   0   1   8   24.90   11.97   0
   0  -1   8   16.00    9.79   0
   1   1   8 1625.63   25.85   0
  -1   1   8 1585.70   49.61   0
  -1   1   8 1695.91   52.19   0
   1   1  -8 1625.29   24.61   0
   1  -1   8 1685.03   23.56   0
  -1  -1   8 1585.14   26.46   0
   2  -1   8  153.29   13.51   0
   2   1   8  138.41   10.26   0
  -2   1   8  128.00   15.02   0
  -2   1  -8  134.80   13.27   0
  -2  -1   8  124.32   10.33   0
   2   1  -8  131.79   13.73   0
   2  -1  -8  138.52   17.40   0
  -2  -1  -8  149.38   12.91   0
   3   1  -8  113.61   13.52   0
  -3   1  -8  119.85    9.76   0
   3  -1  -8  102.40   14.04   0
  -3   1   8  116.94   13.98   0
  -3  -1  -8  130.61   13.14   0
  -3  -1   8  130.23   14.16   0
   3  -1   8  128.16    9.92   0
   3   1   8  110.26   13.42   0
   4   1  -8   12.50    9.31   0
  -4  -1   8    9.12   14.06   0
   4  -1  -8   17.68   13.39   0
   4   1   8    8.83    9.69   0
  -4   1  -8    2.47   13.23   0
   4  -1   8   14.82    9.74   0
  -4  -1  -8   14.82   13.11   0
  -4   1   8   12.69    9.64   0
   5   1  -8   20.03   10.42   0
   5  -1  -8   32.15   15.03   0
   5   1   8   11.37   10.28   0
  -5   1   8   32.25   15.42   0
  -5   1  -8   31.63   10.44   0
   5  -1   8   27.40   10.48   0
  -5  -1  -8   32.36    9.88   0
  -5  -1   8   35.26   14.78   0
  -6  -1   8  117.49   16.36   0
   6   1  -8  123.48   11.15   0
   6  -1  -8  128.62   15.90   0
  -6   1  -8  121.29   11.00   0
  -6   1   8  105.89   11.85   0
   6   1   8  113.43   11.06   0
  -6  -1  -8  128.64   10.89   0
   6  -1   8  115.28   11.14   0
   7   1  -8  171.51   17.65   0
  -7  -1   8  171.44   17.20   0
   7   1   8  166.92   17.20   0
   7  -1  -8  151.69   12.86   0
  -7   1  -8  151.92   16.64   0
  -7   1   8  164.58   17.93   0
   7  -1   8  148.02   12.32   0
  -7  -1  -8  159.98   12.24   0
  -8  -1  -8  195.51   13.69   0
   8   1  -8  181.79   13.75   0
   8  -1  -8  197.75   18.97   0
  -8  -1   8  184.18   14.06   0
   8   1   8  157.60   13.97   0
  -8   1  -8  224.00   13.53   0
   8  -1   8  178.53   19.56   0
  -8   1   8  183.63   14.54   0
   9   1  -8    8.96   15.43   0
  -9   1   8   17.50   22.54   0
   9  -1  -8   12.46   15.50   0
  -9  -1  -8   -0.45   21.29   0
   9  -1   8   16.51   15.02   0
   9   1   8   -2.16   14.98   0
  -9   1  -8   39.98   21.55   0
  -9  -1   8   13.33   21.90   0
   0  -2  -8 1039.57   29.07   0
   0   2   8  981.91   30.02   0
   0  -2   8  970.75   17.95   0
   1   2   8  116.60   14.80   0
   1   2  -8  140.94   13.53   0
  -1  -2   8  111.10   13.91   0
   1  -2   8  119.81   10.66   0
  -2  -2   8 1182.91   20.29   0
   2   2  -8 1188.42   17.90   0
  -2  -2  -8 1216.26   18.07   0
   2  -2   8 1250.47   17.68   0
   2  -2  -8 1157.73   41.23   0
   2   2   8 1217.61   20.02   0
  -3   2   8    7.96   12.97   0
  -3  -2   8    1.12    9.53   0
  -3   2  -8    1.27    9.45   0
   3  -2  -8   -0.89   12.64   0
  -3  -2  -8    4.83   12.30   0
   3   2   8    8.26    9.58   0
   3   2  -8    5.34    9.23   0
   3  -2   8    7.81   13.33   0
  -4   2   8  270.23   16.42   0
   4  -2  -8  269.91   16.26   0
  -4   2  -8  276.43   11.69   0
  -4  -2  -8  281.23   14.78   0
   4  -2   8  245.40   11.86   0
  -4  -2   8  264.55   12.28   0
   4   2  -8  240.33   11.64   0
   4   2   8  277.00   11.81   0
   5   2  -8   75.90   10.74   0
  -5   2   8  104.34   16.06   0
  -5   2  -8  101.72   10.77   0
   5   2   8  103.37   10.97   0
   5  -2   8   77.07   11.02   0
   5  -2  -8   87.83   14.73   0
  -5  -2  -8   88.10   10.51   0
  -5  -2   8   82.54   15.80   0
   6   2  -8  164.34   15.72   0
   6  -2   8  138.54   11.32   0
  -6  -2  -8  162.51   11.39   0
  -6   2   8  166.81   16.53   0
  -6   2  -8  166.93   15.29   0
   6  -2  -8  143.95   16.26   0
   6   2   8  148.23   11.31   0
  -6  -2   8  181.70   11.95   0
   7   2  -8   22.77   11.98   0
  -7  -2   8   14.88   17.00   0
  -7   2   8   13.37   17.44   0
   7  -2  -8   20.48   17.23   0
  -7   2  -8   21.51   11.77   0
   7   2   8   -9.70   16.92   0
   7  -2   8    9.29   11.98   0
  -7  -2  -8    3.46   11.81   0
   8   2  -8    6.19   13.11   0
  -8   2  -8    7.91   18.77   0
  -8  -2   8   18.55   19.40   0
   8  -2  -8    7.42   18.69   0
   8  -2   8  -37.18   19.09   0
  -8   2   8   16.91   19.65   0
   8   2   8   14.85   13.60   0
  -8  -2  -8    7.78   13.37   0
   9  -2   8  126.44   16.68   0
   9   2  -8  108.36   22.62   0
   9  -2  -8   93.46   22.08   0
  -9  -2   8   99.23   16.96   0
   9   2   8   94.18   16.35   0
  -9   2  -8  121.60   22.86   0
  -9   2   8  109.09   16.54   0
  -9  -2  -8  111.39   16.25   0
   0  -3   8 1083.76   17.64   0
   0  -3  -8 1128.02   26.87   0
   0   3   8 1054.78   27.02   0
   1   3   8  107.59   14.21   0
   1  -3   8  132.91   10.87   0
   1   3  -8  127.80   13.46   0
  -1  -3   8  103.63   10.57   0
   2  -3  -8  233.77   23.03   0
  -2  -3   8  229.14   14.69   0
   2   3   8  212.54   14.55   0
   2   3  -8  220.78   10.89   0
   2  -3  -8  228.20   20.91   0
   2  -3   8  249.78   11.41   0
  -2  -3  -8  234.76   11.27   0
  -3  -3  -8  281.11   11.48   0
   3  -3   8  281.83   11.61   0
  -3  -3   8  279.59   15.68   0
   3   3   8  277.76   11.80   0
   3  -3  -8  286.92   18.08   0
   3   3  -8  286.29   11.19   0
  -4  -3  -8  321.89   11.68   0
   4  -3  -8  314.24   16.80   0
  -4  -3   8  322.06   16.43   0
   4   3   8  317.38   16.01   0
   4  -3   8  319.58   11.93   0
  -4   3   8  327.15   17.36   0
  -4   3  -8  345.84   12.23   0
   4   3  -8  323.19   15.92   0
   5   3  -8  285.06   16.01   0
  -5   3   8  328.29   13.65   0
   5  -3  -8  294.81   16.94   0
  -5  -3  -8  303.46   12.10   0
  -5   3  -8  267.97   12.03   0
   5   3   8  315.33   16.20   0
   5  -3   8  317.96   16.22   0
  -5  -3   8  313.55   12.90   0
  -6   3  -8  246.34   16.43   0
   6  -3   8  212.57   12.30   0
   6   3   8  233.03   12.16   0
  -6  -3  -8  219.53   11.91   0
   6  -3  -8  232.31   16.97   0
   6   3  -8  215.51   16.17   0
  -6  -3   8  222.24   12.61   0
  -6   3   8  245.43   13.42   0
   7   3  -8  401.67   13.73   0
   7  -3   8  449.93   14.04   0
   7   3   8  433.59   14.40   0
   7  -3  -8  453.30   19.13   0
  -7  -3  -8  437.51   13.79   0
  -7   3   8  459.77   15.88   0
  -7  -3   8  459.03   14.79   0
  -7   3  -8  466.74   14.01   0
  -8  -3   8   68.24   14.57   0
   8   3  -8   61.99   19.62   0
  -8   3   8   71.31   14.83   0
   8   3   8   70.74   19.66   0
   8  -3  -8   53.26   19.80   0
  -8  -3  -8   80.94   13.43   0
  -8   3  -8   67.88   14.01   0
   8  -3   8   64.61   13.83   0
   9   3  -8   88.54   16.27   0
  -9   3  -8   68.55   16.32   0
  -9   3   8  108.36   17.16   0
  -9  -3   8  125.85   16.99   0
   9   3   8   89.60   16.27   0
   9  -3  -8   90.27   16.22   0
  -9  -3  -8  115.12   22.53   0
   9  -3   8   88.73   23.13   0
   0   4   8 1235.51   26.23   0
   0  -4   8 1286.90   20.55   0
   0  -4  -8 1297.53   24.94   0
   1   4   8  694.09   18.82   0
   1  -4  -8  703.40   24.84   0
   1   4  -8  733.23   14.72   0
   1  -4   8  706.70   17.81   0
  -1  -4   8  709.26   18.16   0
  -2  -4   8 2002.36   23.01   0
   2   4   8 1900.20   21.73   0
  -2  -4  -8 1950.20   21.48   0
   2  -4  -8 2061.00   35.99   0
   2  -4   8 2059.27   23.25   0
   2   4  -8 1922.66   19.62   0
   2  -4  -8 1969.93   35.46   0
  -3  -4  -8  471.38   13.23   0
   3  -4  -8  485.83   19.59   0
  -3  -4   8  471.94   16.59   0
   3   4   8  473.58   13.55   0
   3  -4   8  511.20   13.65   0
   3   4  -8  489.56   12.42   0
   4  -4   8  696.63   14.24   0
  -4  -4  -8  664.40   14.29   0
   4   4   8  701.12   18.21   0
  -4  -4   8  675.23   14.41   0
   4   4  -8  698.11   17.62   0
   4  -4  -8  683.14   20.39   0
  -5  -4  -8   93.34   14.80   0
   5   4   8   68.89   15.58   0
  -5  -4   8   83.66   11.11   0
   5  -4   8   75.32   15.95   0
   5  -4  -8   78.74   11.20   0
   5   4  -8   68.45   15.21   0
  -6  -4   8  112.43   17.18   0
  -6   4   8  128.53   18.34   0
  -6  -4  -8  124.00   11.71   0
   6   4   8  117.86   12.81   0
   6  -4   8  133.09   12.47   0
  -6   4  -8  122.66   12.07   0
   6  -4  -8  111.17   16.75   0
   6   4  -8  125.77   12.20   0
   7   4  -8   40.92   17.75   0
  -7   4  -8   13.25   13.02   0
   7  -4   8   39.85   17.67   0
   7   4   8   14.94   12.70   0
  -7  -4  -8   25.47   17.61   0
  -7   4   8   13.47   18.60   0
   7  -4  -8   12.72   17.96   0
  -7  -4   8   29.61   13.01   0
  -8  -4   8   34.64   20.93   0
   8  -4   8   31.51   20.60   0
  -8   4  -8   40.12   14.89   0
   8   4   8   42.03   14.54   0
   8  -4  -8   33.71   14.75   0
  -8   4   8   42.08   21.80   0
  -8  -4  -8   47.66   13.99   0
   8   4  -8   34.28   14.40   0
   0  -5   8   48.56   10.43   0
   0   5   8   42.86   10.86   0
   0  -5  -8   46.74   13.98   0
   1   5  -8   20.59   10.27   0
  -1  -5   8    8.61   15.18   0
   1  -5  -8    7.27   13.71   0
   1  -5   8    8.09   10.56   0
   1   5   8    5.33    9.93   0
   2   5   8  169.96   11.34   0
   2  -5   8  196.60   15.97   0
  -2  -5   8  174.04   15.70   0
   2  -5  -8  193.58   16.31   0
   2   5  -8  208.56   14.75   0
  -2  -5  -8  161.47   15.25   0
   2  -5  -8  164.17   15.97   0
   3   5   8  322.22   15.92   0
  -3  -5   8  311.72   16.39   0
   3  -5  -8  301.75   17.60   0
   3  -5  -8  289.79   18.10   0
   3  -5   8  305.67   16.91   0
   3   5  -8  286.09   15.44   0
  -3  -5  -8  292.73   16.10   0
  -4  -5  -8  159.74   11.39   0
   4  -5  -8  160.98   16.63   0
   4   5   8  140.10   11.68   0
   4  -5   8  172.08   16.00   0
  -4  -5   8  159.57   11.59   0
   4   5  -8  189.61   15.45   0
   5   5   8  173.54   16.11   0
  -5  -5   8  169.15   12.47   0
   5  -5   8  184.66   12.13   0
  -5  -5  -8  162.05   11.60   0
   5   5  -8  179.54   16.27   0
   5  -5  -8  179.89   16.93   0
  -6  -5  -8   28.63   16.74   0
   6   5   8   40.05   12.39   0
   6  -5   8   37.62   12.68   0
   6  -5  -8   24.42   17.26   0
   6   5  -8   28.88   17.16   0
  -6  -5   8   50.88   17.51   0
   7   5   8    6.94   13.89   0
   7  -5   8   10.16   19.87   0
  -7  -5  -8   16.22   18.34   0
   7  -5  -8   15.17   18.83   0
  -7  -5   8    8.18   13.40   0
   7   5  -8   17.14   18.41   0
   8  -5   8   56.79   22.12   0
   8   5   8   21.93   15.60   0
  -8  -5  -8   40.87   15.46   0
   8  -5  -8   30.53   15.15   0
   8   5  -8   23.78   15.08   0
  -8  -5   8   27.54   21.91   0
   0  -6  -8  262.24   16.11   0
   0   6   8  258.25   18.23   0
   0  -6   8  257.89   12.42   0
   1   6  -8  373.48   12.75   0
   1  -6  -8  341.79   17.23   0
   1  -6   8  323.35   12.73   0
   1   6   8  337.30   13.46   0
  -1  -6   8  327.24   12.89   0
   2  -6  -8  113.59   15.85   0
  -2  -6   8  144.03   15.90   0
   2  -6  -8  138.99   16.13   0
   2  -6   8  142.91   15.81   0
  -2  -6  -8  116.90   15.26   0
   2  -6   8  107.56   11.40   0
   2   6  -8  138.85   15.22   0
   2   6   8  106.16   16.34   0
   3   6   8  137.27   15.99   0
   3  -6   8  187.97   16.41   0
  -3  -6   8  146.81   11.86   0
   3   6  -8  153.83   11.22   0
  -3  -6  -8  155.08   11.38   0
   3  -6  -8  141.76   12.21   0
   3  -6  -8  130.28   15.94   0
   4   6   8  172.42   12.16   0
  -4  -6   8  163.46   12.48   0
   4  -6  -8  180.43   17.01   0
   4  -6   8  192.00   16.83   0
   4  -6  -8  179.70   17.59   0
   4   6  -8  202.39   11.48   0
  -4  -6  -8  182.69   15.85   0
  -5  -6  -8   40.52   16.07   0
   5  -6  -8   30.07   11.46   0
   5   6   8   38.22   16.54   0
  -5  -6   8   24.06   18.06   0
   5   6  -8   13.11   16.83   0
   5  -6   8   30.29   12.18   0
  -6  -6  -8   39.46   17.92   0
   6   6   8   61.24   18.37   0
   6   6  -8   47.96   18.09   0
   6  -6   8   29.05   13.21   0
  -6  -6   8   42.77   13.32   0
   6  -6  -8   42.43   18.21   0
   7   6   8   25.15   14.27   0
  -7  -6  -8   33.05   19.62   0
   7  -6   8   42.55   20.99   0
   7  -6  -8   15.27   20.11   0
  -7  -6   8   62.47   20.49   0
   7   6  -8   29.11   13.91   0
   8   6   8   89.39   23.17   0
   8  -6   8   86.74   16.85   0
  -8  -6  -8  103.23   16.48   0
   8   6  -8  105.35   22.91   0
   8  -6  -8  125.87   23.72   0
  -8  -6   8  113.79   16.91   0
   0   7   8   32.64   12.66   0
   0  -7  -8   39.18   15.02   0
   0  -7   8    9.09   15.76   0
   1  -7  -8   56.84   15.50   0
   1  -7   8   55.71   11.68   0
   1   7   8   57.36   16.18   0
  -1  -7   8   60.58   11.90   0
   2  -7  -8  199.73   17.04   0
  -2  -7   8  213.31   12.36   0
   2  -7   8  228.39   16.72   0
  -2  -7  -8  213.90   16.52   0
   2   7  -8  220.42   16.41   0
   2  -7  -8  223.26   17.75   0
   2   7   8  209.56   16.39   0
   2  -7   8  222.78   12.46   0
   3  -7  -8   43.02   16.18   0
   3  -7  -8   39.35   16.53   0
  -3  -7   8   46.34   11.58   0
   3  -7   8   42.39   16.99   0
   3  -7   8   71.44   16.03   0
   3   7  -8   62.83   10.96   0
   3   7   8   45.91   16.51   0
  -3  -7  -8   63.19   11.24   0
   4   7   8  483.68   14.34   0
   4   7  -8  556.35   13.85   0
  -4  -7   8  496.97   18.18   0
   4  -7   8  571.88   15.35   0
   4  -7  -8  552.99   20.12   0
   4  -7  -8  533.67   20.71   0
  -4  -7  -8  534.70   18.09   0
   5   7   8   55.89   13.01   0
   5  -7   8   76.54   19.43   0
   5  -7  -8   54.20   17.63   0
  -5  -7   8   65.33   13.10   0
   5  -7  -8   58.50   18.68   0
   5   7  -8   51.08   12.52   0
  -5  -7  -8   57.66   12.56   0
  -6  -7  -8   83.58   13.34   0
  -6  -7   8  120.78   14.34   0
   6  -7  -8  102.45   21.37   0
   6   7   8  108.02   19.27   0
   6  -7   8  108.30   21.32   0
   6   7  -8   92.28   13.87   0
   6  -7  -8   84.00   19.80   0
   7   7  -8   39.25   14.98   0
   7   7   8   29.88   15.31   0
  -7  -7  -8   16.54   14.86   0
   7  -7   8   47.88   16.15   0
  -7  -7   8   50.14   15.84   0
   7  -7  -8   55.68   21.39   0
   0  -8   8  310.03   17.63   0
  -1  -8   8 1013.68   19.97   0
   1  -8  -8  970.29   18.57   0
   1  -8   8 1034.19   19.93   0
  -1  -8  -8  999.84   17.18   0
   1   8   8 1016.55   22.56   0
   2  -8  -8  216.21   17.93   0
  -2  -8   8  223.12   13.18   0
   2  -8   8  206.71   12.84   0
   2  -8   8  213.06   18.49   0
  -2  -8  -8  192.25   16.91   0
   2   8   8  218.03   13.71   0
   2   8  -8  203.26   12.88   0
   2  -8  -8  226.75   18.88   0
  -3  -8  -8  769.67   19.32   0
  -3  -8   8  706.63   19.60   0
   3  -8   8  709.40   15.79   0
   3  -8  -8  755.78   21.98   0
   3  -8   8  745.29   15.72   0
   3  -8  -8  657.50   21.28   0
   3   8   8  676.32   15.96   0
   3   8  -8  768.83   19.35   0
  -4  -8   8   91.72   19.12   0
   4  -8   8  120.14   19.93   0
   4  -8   8   96.02   13.85   0
  -4  -8  -8  112.96   12.92   0
   4   8  -8  125.33   13.46   0
   4  -8  -8  105.66   18.15   0
   4  -8  -8  103.21   18.35   0
   4   8   8  119.22   18.48   0
   5  -8   8   56.08   21.14   0
   5  -8   8   61.83   15.03   0
   5  -8  -8   53.57   19.43   0
  -5  -8   8   93.35   19.51   0
   5  -8  -8   38.90   20.06   0
   5   8  -8   66.89   19.43   0
  -5  -8  -8   60.72   18.95   0
   5   8   8   60.16   13.79   0
   6   8   8   30.68   20.97   0
  -6  -8  -8    5.49   14.38   0
   6  -8  -8   28.08   20.57   0
  -6  -8   8   28.43   15.61   0
   6  -8  -8    5.63   21.51   0
   6  -8   8    0.12   22.49   0
   6   8  -8   19.29   15.20   0
   0  -9   8   19.92   17.47   0
  -1  -9   8   50.85   13.01   0
   1  -9   8   60.40   12.57   0
   1  -9  -8   50.38   17.57   0
  -1  -9  -8   46.99   12.43   0
   1   9   8   73.67   14.19   0
   2  -9  -8   18.17   12.61   0
   2  -9   8   39.77   19.22   0
  -2  -9  -8   21.45   12.57   0
   2   9  -8   17.79   12.91   0
  -2  -9   8   34.82   12.75   0
   2   9   8   31.14   13.76   0
   2  -9   8   35.02   13.28   0
   2  -9  -8   23.62   18.31   0
   3  -9  -8    9.08   18.09   0
  -3  -9   8   -1.89   13.08   0
   3  -9   8   -7.27   14.66   0
   3  -9  -8    6.43   18.44   0
  -3  -9  -8    7.41   12.56   0
   3   9  -8   14.15   18.50   0
   3  -9   8   18.31   13.85   0
   3   9   8   -1.29   13.41   0
  -4  -9  -8   28.91   18.62   0
   4  -9   8    8.02   15.52   0
  -4  -9   8   27.27   13.67   0
   4   9   8   15.34   19.95   0
   4  -9   8   13.49   14.38   0
   4   9  -8   23.90   19.80   0
   4  -9  -8   16.49   13.76   0
   4  -9  -8   10.46   19.75   0
   5  -9   8   18.29   17.22   0
  -5  -9  -8   16.83   14.72   0
   5  -9  -8   21.86   20.52   0
   5   9  -8   28.22   14.96   0
  -5  -9   8   21.39   15.44   0
   5  -9   8  -19.21   22.11   0
   5  -9  -8   22.15   15.06   0
   5   9   8   34.83   15.14   0
  -6  -9  -8   36.73   16.00   0
   6  -9  -8   37.95   23.36   0
   6  -9  -8   39.93   24.36   0
   6  -9   8   69.92   25.49   0
  -6  -9   8   48.52   17.10   0
   6  -9   8   40.13   17.31   0
   6   9  -8   29.62   16.93   0
   6   9   8   54.80   23.20   0
   0 -10   8  208.14   19.72   0
  -1 -10   8  108.45   14.19   0
  -1 -10  -8   91.88   13.86   0
   1  10   8  110.48   15.87   0
   1 -10   8   96.90   20.68   0
  -2 -10   8   20.11   13.80   0
   2 -10  -8   10.52   13.91   0
  -2 -10  -8    8.55   13.27   0
   2  10   8    0.35   21.05   0
   2 -10  -8   23.26   20.37   0
   2 -10   8   12.83   14.61   0
   2 -10   8   32.36   20.33   0
   3 -10  -8   86.08   20.76   0
   3  10  -8  117.27   21.26   0
  -3 -10   8   92.63   15.22   0
   3 -10   8   81.33   16.43   0
   3 -10  -8   76.09   21.32   0
  -3 -10  -8  101.07   20.01   0
   3  10   8   74.41   15.45   0
   3 -10   8  100.87   21.55   0
   4 -10  -8   27.24   21.89   0
   4  10  -8    9.46   16.00   0
  -4 -10   8   -2.72   15.50   0
   4  10   8   22.80   22.56   0
   4 -10   8   13.38   17.30   0
   4 -10   8   35.36   21.94   0
  -4 -10  -8   28.46   15.11   0
   4 -10  -8   17.82   21.57   0
   0 -11   8   17.94   21.75   0
   0 -11  -8    6.08   14.73   0
  -1 -11   8   86.28   21.97   0
  -1 -11  -8   79.63   15.20   0
   1 -11   8   89.89   16.17   0
  -2 -11   8   55.79   22.86   0
   2 -11  -8   61.75   22.01   0
   2 -11   8   59.69   16.45   0
   2  11   8   83.90   17.22   0
   2 -11  -8   68.76   16.68   0
  -2 -11  -8   82.56   21.11   0
   2 -11   8   60.31   22.16   0
   3 -11  -8   21.80   22.83   0
  -3 -11   8    6.58   16.55   0
   3 -11   8   16.41   24.71   0
   3 -11  -8   31.63   23.49   0
   3  11   8   28.52   24.25   0
  -3 -11  -8   20.55   15.75   0
   3 -11   8   20.77   16.51   0
   1   0   9  118.56   13.32   0
  -1   0   9  115.78   14.74   0
  -2   0  -9  132.14    9.80   0
  -2   0   9  128.91   14.58   0
   2   0   9  150.20   13.30   0
   2   0  -9  129.09   11.12   0
   3   0  -9 2849.97   30.78   0
   3   0   9 2900.86   25.45   0
  -3   0  -9 3044.33   24.00   0
  -3   0   9 2897.51   30.09   0
   4   0   9  258.12   11.23   0
  -4   0   9  274.06   16.25   0
  -4   0  -9  277.66   15.38   0
   4   0  -9  262.52   12.35   0
  -5   0   9  -10.72   15.54   0
   5   0  -9   -0.51   10.66   0
  -5   0  -9   12.49    9.69   0
   5   0   9   14.72   14.50   0
   6   0  -9  500.77   14.17   0
  -6   0  -9  542.00   12.99   0
  -6   0   9  557.62   18.53   0
   6   0   9  579.63   17.38   0
   7   0  -9   18.93   16.99   0
  -7   0  -9    8.99   11.74   0
  -7   0   9   11.75   12.23   0
   7   0   9   31.02   17.15   0
   8   0  -9  100.91   14.17   0
  -8   0  -9  114.22   13.39   0
   8   0   9   91.54   13.44   0
  -8   0   9  118.01   14.03   0
   9   0  -9   16.97   15.69   0
  -9   0  -9   25.88   15.65   0
   9   0   9   19.19   22.31   0
  -9   0   9   25.45   15.96   0
   0   1   9    4.52   12.02   0
   0  -1   9    2.05   13.52   0
   1  -1   9   50.53    9.15   0
  -1   1   9   45.08   16.43   0
   1   1   9   54.76   13.42   0
  -1   1   9   46.54   18.59   0
  -1  -1   9   43.28   14.09   0
   2  -1   9  356.31   14.87   0
   2   1   9  356.75   12.03   0
  -2  -1  -9  373.06   14.50   0
  -2  -1   9  356.06   16.10   0
  -2   1  -9  381.12   12.03   0
   2   1  -9  361.57   15.87   0
   2  -1  -9  356.06   19.25   0
  -2   1   9  362.36   21.70   0
   3  -1  -9   65.46   14.00   0
  -3   1   9   64.70   14.44   0
  -3   1  -9   78.31   13.22   0
  -3  -1   9   68.83   13.77   0
   3  -1   9   77.09    9.92   0
   3   1  -9   67.93    9.64   0
  -3  -1  -9   76.40    9.29   0
   3   1   9   66.63   13.51   0
   4  -1  -9  537.86   18.08   0
   4  -1   9  554.78   13.18   0
  -4   1   9  569.39   18.76   0
  -4  -1   9  555.48   14.10   0
   4   1   9  552.46   13.27   0
   4   1  -9  521.67   13.88   0
  -4  -1  -9  564.35   13.06   0
  -4   1  -9  583.74   12.72   0
   5   1  -9   42.34   10.97   0
   5  -1   9   49.26   10.22   0
   5  -1  -9   32.69   14.81   0
  -5   1   9   40.09   15.24   0
  -5   1  -9   66.83   14.43   0
   5   1   9   46.56   15.06   0
  -5  -1   9   44.13   11.20   0
  -5  -1  -9   64.66   14.34   0
   6  -1   9   48.20   15.45   0
  -6  -1   9   44.54   11.66   0
   6   1  -9   36.07   11.32   0
  -6   1   9   38.36   11.47   0
   6  -1  -9   43.27   11.38   0
  -6   1  -9   43.70   10.43   0
   6   1   9   41.97   10.61   0
  -6  -1  -9   55.07   10.58   0
  -7  -1  -9  -10.74   16.39   0
   7   1  -9    5.86   17.09   0
  -7  -1   9   15.68   11.86   0
   7  -1  -9   -4.05   17.00   0
   7  -1   9    6.27   11.67   0
  -7   1  -9    0.84   16.35   0
  -7   1   9   22.04   17.39   0
   7   1   9  -15.11   11.82   0
   8   1  -9  207.71   14.88   0
  -8  -1  -9  224.15   13.62   0
   8  -1  -9  229.04   20.01   0
  -8  -1   9  212.47   15.31   0
   8   1   9  221.07   14.63   0
   8  -1   9  206.84   14.01   0
  -8   1  -9  204.25   13.89   0
  -8   1   9  209.65   15.26   0
   9   1  -9   57.75   21.88   0
  -9   1   9   43.25   22.92   0
   9  -1  -9   35.49   21.97   0
   9  -1   9   50.80   16.19   0
  -9  -1  -9   27.77   22.31   0
  -9  -1   9   53.83   22.97   0
   9   1   9   40.18   22.60   0
  -9   1  -9   38.71   15.94   0
   0  -2  -9   69.19   16.43   0
   0   2   9   73.92   14.25   0
   0  -2   9   66.01    9.71   0
   1   2  -9  220.07   11.25   0
   1   2   9  211.52   12.04   0
   1  -2   9  235.26   11.21   0
  -1  -2  -9  218.97   14.73   0
  -1  -2   9  217.63   11.80   0
  -2  -2   9  389.16   15.80   0
   2   2   9  400.86   15.81   0
  -2  -2  -9  425.22   15.57   0
   2  -2   9  426.35   15.43   0
   2   2  -9  383.09   12.54   0
   3  -2  -9  117.58   15.46   0
  -3  -2   9  127.13   10.99   0
  -3   2   9  121.47   16.13   0
  -3  -2  -9  124.32   10.26   0
   3   2   9  131.47   14.47   0
   3   2  -9  116.92   10.03   0
   3  -2   9  134.59   13.90   0
  -3   2  -9  124.23    9.85   0
   4   2  -9 1206.60   20.02   0
  -4   2   9 1297.77   21.93   0
   4  -2  -9 1253.69   23.83   0
   4  -2   9 1215.81   16.31   0
  -4  -2   9 1321.86   20.87   0
  -4  -2  -9 1344.90   19.91   0
   4   2   9 1286.00   20.29   0
  -4   2  -9 1350.16   16.68   0
   5   2  -9  266.40   16.17   0
  -5   2   9  272.33   16.94   0
   5  -2   9  275.69   12.06   0
   5   2   9  280.62   15.83   0
   5  -2  -9  266.11   13.25   0
  -5   2  -9  304.62   12.05   0
  -5  -2   9  273.18   12.57   0
  -5  -2  -9  286.07   15.57   0
   6   2  -9  761.90   18.42   0
   6  -2   9  715.87   14.41   0
  -6   2   9  729.14   19.97   0
  -6   2  -9  813.15   14.62   0
   6  -2  -9  743.54   19.55   0
   6   2   9  749.49   14.54   0
  -6  -2  -9  754.31   17.72   0
  -6  -2   9  730.00   19.32   0
   7  -2   9  176.46   17.79   0
  -7  -2   9  156.49   13.55   0
   7   2  -9  179.71   17.78   0
  -7   2  -9  177.25   12.77   0
  -7   2   9  153.42   13.68   0
   7  -2  -9  153.77   17.90   0
   7   2   9  156.59   12.62   0
  -7  -2  -9  188.34   13.00   0
   8   2  -9  341.86   20.23   0
  -8  -2   9  343.08   15.62   0
   8  -2  -9  322.36   20.76   0
  -8   2   9  351.29   21.48   0
  -8   2  -9  349.41   20.20   0
   8   2   9  376.99   15.64   0
   8  -2   9  312.82   15.51   0
  -8  -2  -9  322.34   14.36   0
  -9  -2  -9   68.06   15.86   0
   9  -2  -9   83.13   22.55   0
   9   2  -9   77.95   16.07   0
  -9  -2   9   71.67   16.41   0
   9   2   9   92.42   22.80   0
  -9   2  -9   80.46   16.67   0
  -9   2   9   64.77   23.09   0
   9  -2   9   86.83   23.42   0
   0   3   9   49.14   16.37   0
   0  -3   9   43.29   10.05   0
   0  -3  -9   48.70   12.99   0
   1   3  -9   66.77   13.12   0
  -1  -3  -9   66.12    9.96   0
   1   3   9   67.65   14.05   0
   1  -3   9   78.91    9.88   0
  -1  -3   9   64.01   14.27   0
  -2  -3   9   70.69   10.40   0
  -2  -3  -9   77.69   12.86   0
   2   3   9   73.27   13.70   0
   2   3  -9   64.06   10.20   0
   2  -3   9   83.61   10.02   0
   3  -3   9   47.95   10.18   0
  -3  -3   9   48.64   10.64   0
  -3  -3  -9   45.74   13.79   0
   3   3   9   51.54   10.69   0
   3  -3  -9   38.69   17.33   0
   3   3  -9   59.74   13.61   0
  -4   3   9 1021.92   24.05   0
  -4  -3  -9  956.86   15.40   0
  -4   3  -9 1089.27   15.65   0
  -4  -3   9 1042.94   19.72   0
   4   3   9 1019.33   19.35   0
   4  -3  -9  981.66   22.55   0
   4  -3   9  963.03   15.35   0
   4   3  -9  952.07   15.45   0
  -5   3  -9  219.39   15.63   0
  -5   3   9  212.34   16.79   0
  -5  -3  -9  187.40   15.12   0
   5   3   9  182.50   11.47   0
   5  -3  -9  183.79   12.36   0
   5  -3   9  191.17   11.81   0
  -5  -3   9  202.92   11.76   0
   5   3  -9  190.78   15.48   0
   6   3  -9  120.19   16.79   0
  -6   3   9  113.49   17.44   0
   6  -3   9   94.10   11.83   0
  -6  -3   9   92.47   12.40   0
   6   3   9   94.31   11.74   0
   6  -3  -9  104.47   16.97   0
  -6   3  -9  113.22   16.24   0
  -6  -3  -9  111.85   16.53   0
  -7  -3   9   98.57   18.43   0
  -7  -3  -9  129.05   18.05   0
   7   3  -9  110.49   17.64   0
   7  -3   9  128.45   13.17   0
  -7   3  -9   99.14   12.75   0
   7  -3  -9  100.24   13.04   0
   7   3   9  103.21   13.01   0
  -7   3   9  124.00   19.11   0
   8   3  -9  136.28   14.79   0
  -8  -3   9  164.77   15.09   0
  -8   3  -9  156.14   15.13   0
  -8   3   9  144.57   21.18   0
   8  -3  -9  140.03   15.23   0
   8   3   9  125.83   14.72   0
  -8  -3  -9  163.73   20.44   0
   8  -3   9  156.67   20.53   0
   0  -4   9  442.39   16.32   0
   0   4   9  451.26   20.53   0
   0  -4  -9  457.23   18.73   0
   1  -4  -9  747.26   28.10   0
   1   4   9  696.44   19.53   0
  -1  -4   9  682.40   15.11   0
   1   4  -9  750.54   14.66   0
   1  -4   9  719.29   17.59   0
   1  -4  -9  784.21   31.39   0
  -1  -4  -9  737.16   18.74   0
  -2  -4  -9  510.79   16.51   0
   2  -4  -9  510.28   28.61   0
  -2  -4   9  472.70   13.65   0
   2  -4  -9  512.45   28.89   0
   2   4   9  475.00   14.13   0
   2  -4   9  522.72   13.76   0
   2   4  -9  501.92   12.83   0
   3  -4  -9  242.05   20.31   0
  -3  -4  -9  249.02   11.87   0
   3   4  -9  232.24   11.40   0
  -3  -4   9  238.77   12.06   0
   3   4   9  238.48   15.56   0
   3  -4   9  260.56   11.94   0
   3  -4  -9  253.03   18.57   0
   4  -4   9  332.88   12.45   0
  -4  -4  -9  326.44   12.29   0
   4   4   9  331.99   16.99   0
  -4  -4   9  343.36   13.09   0
   4  -4  -9  323.93   17.72   0
   4   4  -9  341.18   16.39   0
  -5  -4  -9  146.79   15.53   0
   5   4   9  154.87   11.55   0
  -5  -4   9  170.29   17.21   0
   5  -4  -9  161.13   16.35   0
   5  -4   9  165.98   11.52   0
   5   4  -9  162.81   15.59   0
  -6   4   9  311.96   19.48   0
   6   4   9  291.34   13.20   0
   6  -4   9  296.67   13.15   0
  -6  -4  -9  296.20   17.30   0
   6  -4  -9  286.70   18.48   0
  -6  -4   9  278.26   13.39   0
   6   4  -9  305.31   17.26   0
  -7   4  -9   17.99   12.80   0
  -7   4   9   66.95   19.46   0
   7  -4   9   51.80   13.47   0
   7   4   9   46.69   13.61   0
   7  -4  -9   60.08   13.64   0
  -7  -4  -9   61.86   12.71   0
  -7  -4   9   72.49   13.92   0
   7   4  -9   60.59   12.96   0
  -8  -4   9  149.84   21.32   0
  -8   4   9  140.21   22.53   0
   8   4   9  132.03   15.10   0
  -8   4  -9  125.23   22.12   0
   8  -4  -9  122.34   21.46   0
  -8  -4  -9  157.62   14.79   0
   8   4  -9  115.78   14.95   0
   8  -4   9  115.50   15.68   0
   0  -5  -9  221.07   15.85   0
   0   5   9  182.55   17.61   0
   0  -5   9  165.30   11.89   0
   1  -5   9  923.44   15.35   0
   1  -5  -9  890.89   23.72   0
  -1  -5  -9  900.22   17.59   0
  -1  -5   9  849.16   15.77   0
   1   5   9  846.23   20.65   0
  -2  -5   9  390.89   13.12   0
   2  -5  -9  378.96   19.81   0
   2   5   9  388.05   17.04   0
   2  -5  -9  412.03   22.46   0
   2  -5   9  418.98   13.10   0
   2   5  -9  413.98   15.98   0
  -2  -5  -9  385.88   12.87   0
   2  -5   9  390.92   12.73   0
   3   5  -9   48.42   10.64   0
   3  -5  -9   43.25   15.76   0
   3   5   9   41.30   11.11   0
  -3  -5   9   48.56   11.71   0
   3  -5  -9   49.75   18.72   0
   3  -5   9   61.35   15.57   0
  -3  -5  -9   30.23   10.89   0
   4   5  -9    7.40   10.33   0
  -4  -5  -9   -3.10   10.20   0
   4  -5   9    7.03   15.98   0
   4   5   9   21.10   14.81   0
  -4  -5   9    8.45   16.04   0
   4  -5  -9    6.97   15.82   0
   4  -5  -9    4.01   14.80   0
  -5  -5  -9   -4.12   15.61   0
   5   5   9   16.04   11.26   0
  -5  -5   9   31.90   16.44   0
   5   5  -9   -6.94   11.07   0
   5  -5   9   19.55   11.34   0
   5  -5  -9    6.75   15.89   0
   6   5   9   38.70   17.60   0
  -6  -5  -9   39.62   12.33   0
   6  -5   9   63.12   18.95   0
  -6  -5   9   33.67   13.03   0
   6  -5  -9   35.33   17.53   0
   6   5  -9   43.23   12.31   0
   7   5   9  242.21   14.90   0
   7  -5   9  251.97   15.19   0
  -7  -5  -9  238.71   19.75   0
   7  -5  -9  236.02   15.19   0
  -7  -5   9  274.18   21.11   0
   7   5  -9  271.24   14.40   0
   8  -5   9   54.44   15.69   0
   8   5   9   71.14   22.36   0
   8  -5  -9   55.09   22.18   0
  -8  -5  -9   59.82   15.61   0
  -8  -5   9   58.62   16.37   0
   8   5  -9   48.71   22.19   0
   0   6   9  658.88   17.98   0
   0  -6  -9  670.83   19.59   0
   0  -6   9  646.49   14.33   0
   1  -6  -9  153.00   15.95   0
   1   6   9  154.89   16.71   0
   1  -6   9  165.94   11.74   0
  -1  -6   9  163.80   16.72   0
  -2  -6   9  340.11   13.09   0
   2  -6  -9  359.52   19.05   0
   2  -6   9  363.31   13.19   0
   2   6  -9  405.30   12.65   0
   2  -6   9  414.77   17.38   0
   2  -6  -9  396.23   19.34   0
  -2  -6  -9  380.21   16.97   0
   2   6   9  340.43   17.38   0
   3   6   9   55.00   11.07   0
  -3  -6   9   86.18   15.98   0
   3  -6  -9   62.74   15.72   0
   3  -6  -9   62.78   15.37   0
   3   6  -9   77.63   15.41   0
  -3  -6  -9   66.82   10.76   0
   3  -6   9   67.88   11.98   0
  -4  -6  -9  304.01   16.61   0
   4   6   9  260.52   17.29   0
   4  -6  -9  269.41   17.56   0
   4  -6   9  270.65   13.43   0
  -4  -6   9  299.03   17.44   0
   4   6  -9  269.01   16.33   0
   4  -6  -9  282.99   18.24   0
  -5  -6  -9  216.29   17.09   0
   5   6   9  204.50   12.87   0
   5  -6  -9  202.99   19.47   0
  -5  -6   9  218.62   13.26   0
   5   6  -9  187.49   12.88   0
   5  -6   9  200.42   13.68   0
   5  -6  -9  224.02   18.24   0
   6   6   9  353.38   14.28   0
  -6  -6  -9  345.97   14.42   0
  -6  -6   9  424.63   20.15   0
   6  -6   9  321.69   15.02   0
   6   6  -9  358.56   14.50   0
   6  -6  -9  370.93   20.71   0
   7   6   9  316.22   15.42   0
  -7  -6  -9  342.94   15.34   0
   7  -6   9  331.47   22.29   0
  -7  -6   9  319.92   16.12   0
   7  -6  -9  328.20   22.25   0
   7   6  -9  315.03   21.17   0
   0  -7  -9  233.29   16.37   0
   0   7   9  257.26   18.39   0
   0  -7   9  209.53   12.64   0
   1   7   9  530.98   19.25   0
   1  -7  -9  517.85   19.07   0
   1  -7   9  496.58   17.36   0
  -1  -7   9  507.05   14.04   0
  -2  -7   9   37.95   11.78   0
   2  -7  -9   41.31   15.65   0
   2  -7  -9   52.23   15.79   0
   2   7  -9   49.44   15.56   0
   2  -7   9   52.12   11.60   0
   2  -7   9   48.14   11.30   0
  -2  -7  -9   26.24   15.51   0
   2   7   9   56.17   11.56   0
   3  -7   9    8.56   12.00   0
  -3  -7   9   19.28   16.37   0
   3   7  -9    1.73   15.94   0
   3  -7   9    3.78   11.89   0
  -3  -7  -9   12.28   11.22   0
   3  -7  -9    6.39   11.47   0
   3   7   9   11.64   11.94   0
   3  -7  -9   12.95   16.01   0
  -4  -7   9   33.76   12.63   0
   4   7   9   26.38   17.31   0
   4  -7  -9   14.08   16.95   0
   4  -7   9   22.79   18.12   0
   4   7  -9   14.38   11.65   0
   4  -7  -9   28.25   17.24   0
  -4  -7  -9   38.08   16.72   0
  -5  -7  -9   66.12   18.12   0
   5  -7   9   85.25   19.67   0
   5   7   9   86.09   18.93   0
   5  -7  -9   78.03   18.53   0
  -5  -7   9   36.69   19.09   0
   5  -7  -9   64.25   19.53   0
   5   7  -9   61.67   18.40   0
   6   7   9  141.66   14.73   0
  -6  -7  -9  162.46   19.64   0
  -6  -7   9  157.26   15.36   0
   6  -7  -9  173.47   21.65   0
   6  -7   9  175.86   22.05   0
   6   7  -9  176.40   20.32   0
   6  -7  -9  164.34   20.43   0
   7   7   9  106.25   22.25   0
  -7  -7  -9  130.26   15.50   0
   7  -7  -9  122.78   24.68   0
  -7  -7   9  132.43   16.38   0
   7  -7   9   74.01   17.48   0
   7  -7  -9  102.99   22.67   0
   7   7  -9  114.35   15.86   0
   0  -8  -9  556.44   15.44   0
   0  -8   9  522.74   14.37   0
  -1  -8   9   20.20   17.20   0
   1  -8  -9   20.50   16.19   0
   1   8   9    6.81   17.83   0
   1  -8   9   30.14   11.78   0
   2  -8   9  100.23   12.75   0
  -2  -8   9  123.46   17.45   0
   2  -8  -9   92.71   17.92   0
   2  -8  -9  119.59   17.57   0
   2   8  -9  103.36   12.51   0
  -2  -8  -9   87.79   12.03   0
   2  -8   9  115.78   12.32   0
   2   8   9  112.47   17.87   0
   3  -8  -9   79.67   17.87   0
   3  -8  -9   70.64   17.63   0
   3   8   9   68.22   18.09   0
  -3  -8   9   58.01   12.99   0
   3  -8   9   76.18   18.65   0
   3   8  -9   96.37   17.84   0
   3  -8   9   72.83   12.92   0
  -3  -8  -9   83.44   17.32   0
   4  -8   9  235.64   14.03   0
  -4  -8   9  212.73   14.59   0
   4  -8  -9  244.51   20.23   0
   4   8  -9  207.14   13.75   0
   4  -8   9  242.73   20.57   0
  -4  -8  -9  253.32   13.66   0
   4  -8  -9  240.29   20.43   0
   4   8   9  246.77   14.33   0
   5  -8   9  121.79   21.56   0
   5  -8  -9  103.58   14.49   0
  -5  -8   9  110.45   14.98   0
   5  -8   9  107.03   20.93   0
   5   8  -9  111.60   14.07   0
   5  -8  -9  102.85   20.30   0
  -5  -8  -9  118.17   14.18   0
   5   8   9  106.56   14.49   0
   6   8   9  242.51   15.88   0
  -6  -8  -9  214.26   15.69   0
   6   8  -9  219.07   16.21   0
   6  -8  -9  223.75   23.71   0
  -6  -8   9  210.17   22.96   0
   6  -8   9  235.85   17.54   0
   6  -8  -9  209.66   22.22   0
   0  -9  -9  385.36   14.47   0
   0  -9   9  360.29   14.11   0
   1  -9  -9    3.83   17.59   0
  -1  -9  -9    4.96   17.58   0
   1   9   9   -2.43   14.13   0
  -1  -9   9   15.29   12.71   0
   1  -9   9   -1.81   12.48   0
  -2  -9  -9  332.13   19.36   0
  -2  -9   9  351.08   14.38   0
   2  -9  -9  321.33   15.36   0
   2  -9  -9  348.88   21.02   0
   2   9   9  334.19   20.62   0
   2  -9   9  315.67   15.30   0
   2  -9   9  337.95   13.89   0
   3   9  -9   49.90   19.12   0
   3  -9  -9   31.84   19.04   0
  -3  -9   9   33.04   19.38   0
   3  -9   9   22.10   13.94   0
   3  -9  -9   41.09   18.57   0
   3  -9   9   29.58   14.17   0
  -3  -9  -9   36.51   13.23   0
   3   9   9   36.23   14.07   0
   4  -9   9   32.48   14.99   0
   4  -9  -9   17.76   19.75   0
  -4  -9   9   -1.31   14.65   0
   4  -9   9   22.34   15.75   0
   4   9  -9   27.45   20.06   0
  -4  -9  -9   12.13   13.67   0
   4   9   9   25.58   20.29   0
   4  -9  -9   19.88   19.69   0
   5  -9   9   70.95   17.42   0
   5  -9  -9   51.88   15.51   0
  -5  -9   9   64.08   15.59   0
   5  -9   9   62.39   16.22   0
   5  -9  -9   64.64   21.98   0
   5   9   9   60.65   15.23   0
  -5  -9  -9   62.19   20.73   0
   5   9  -9   65.84   15.63   0
   0 -10   9    7.59   13.79   0
  -1 -10   9   38.81   19.73   0
   1 -10  -9   33.90   19.00   0
  -1 -10  -9   31.08   19.07   0
   1 -10   9   30.08   14.38   0
  -2 -10   9   38.65   14.50   0
   2 -10  -9   25.91   19.54   0
   2 -10   9   61.45   20.56   0
   2 -10  -9   40.93   20.88   0
  -2 -10  -9   38.48   13.40   0
   2  10   9   41.24   21.17   0
   2 -10   9   26.65   21.48   0
   3 -10  -9  281.76   22.23   0
  -3 -10   9  310.55   22.67   0
   3 -10  -9  289.28   22.20   0
   3 -10   9  257.02   16.17   0
   3 -10   9  294.88   15.76   0
   3  10   9  288.23   16.78   0
   3  10  -9  329.68   22.18   0
  -3 -10  -9  305.37   21.47   0
   4 -10  -9   34.10   16.03   0
  -4 -10   9   48.23   16.95   0
   4  10  -9   36.87   16.87   0
   4 -10   9   39.29   16.86   0
   4 -10   9   42.66   23.05   0
   4 -10  -9   33.69   22.03   0
   4  10   9   53.02   22.68   0
  -4 -10  -9   15.97   21.26   0
   0 -11   9  126.05   16.43   0
  -1 -11   9   46.05   16.34   0
   1 -11  -9   31.35   21.79   0
  -1 -11  -9   42.33   15.18   0
   1 -11   9   30.96   22.32   0
  -2 -11  -9   35.52   21.97   0
  -2 -11   9   64.26   16.60   0
   2 -11  -9   50.17   15.98   0
   2 -11   9   41.17   16.74   0
   2 -11  -9   26.38   23.83   0
   2 -11   9   19.61   16.30   0
   2  11   9   33.69   17.82   0
   0   0  10  653.94   19.37   0
   1   0  10  534.62   14.63   0
  -1   0  10  529.22   20.41   0
  -2   0 -10 1038.89   16.51   0
  -2   0  10  982.21   22.73   0
   2   0  10 1011.13   18.91   0
   2   0 -10 1018.01   23.08   0
   3   0  10 1229.76   17.08   0
  -3   0  10 1231.69   21.53   0
  -3   0 -10 1285.26   17.10   0
   3   0 -10 1150.93   22.30   0
   4   0 -10   61.51   10.42   0
   4   0  10   60.04   10.08   0
  -4   0 -10   69.31   10.48   0
  -4   0  10   78.21   15.36   0
   5   0 -10  418.53   17.68   0
  -5   0  10  447.57   14.30   0
  -5   0 -10  474.70   16.20   0
   5   0  10  443.76   12.87   0
   6   0 -10  198.27   16.51   0
  -6   0  10  179.38   12.65   0
  -6   0 -10  219.56   16.21   0
   6   0  10  197.39   12.23   0
   7   0 -10    4.05   12.27   0
  -7   0 -10    5.20   11.86   0
  -7   0  10   13.87   12.46   0
   7   0  10   11.41   11.96   0
   8   0 -10    7.77   13.61   0
   8   0  10    9.26   13.53   0
  -8   0 -10   24.73   13.74   0
  -8   0  10    3.17   14.11   0
   9   0 -10  244.13   17.11   0
   9   0  10  242.17   23.35   0
  -9   0 -10  247.93   16.70   0
  -9   0  10  268.70   23.80   0
   0   1  10 1073.69   26.78   0
   0  -1  10 1124.83   20.87   0
   0  -1  10 1049.78   19.60   0
  -1  -1  10   39.61   10.44   0
  -1   1  10   34.99   16.32   0
   1   1  10   37.79    9.69   0
  -1   1  10   38.68   16.00   0
   1  -1  10   38.69    9.17   0
   2   1  10  204.12   14.39   0
  -2  -1  10  195.06   14.77   0
  -2  -1 -10  223.57   10.97   0
   2   1 -10  226.73   14.81   0
  -2   1 -10  177.77   10.21   0
  -2   1  10  209.26   18.95   0
   2  -1  10  213.88   10.67   0
   2  -1 -10  226.82   19.86   0
  -3  -1 -10  387.55   12.11   0
  -3   1  10  388.51   18.68   0
  -3  -1  10  400.55   16.61   0
   3  -1  10  394.98   12.26   0
  -3   1 -10  413.44   12.13   0
   3   1 -10  397.34   15.89   0
   3  -1 -10  386.63   18.19   0
   3   1  10  378.97   12.43   0
  -4  -1 -10  240.52   11.73   0
  -4   1 -10  256.17   11.19   0
   4  -1 -10  226.54   15.81   0
   4   1  10  241.20   15.88   0
   4  -1  10  248.66   15.29   0
  -4   1  10  219.70   16.09   0
  -4  -1  10  223.70   12.32   0
   4   1 -10  219.43   15.33   0
  -5  -1 -10    9.99   10.10   0
   5   1 -10   -8.74   14.46   0
   5  -1  10   -1.61   14.78   0
   5  -1 -10    8.44   14.83   0
  -5   1  10    8.97   15.32   0
   5   1  10   17.36   10.83   0
  -5  -1  10    7.98   15.58   0
  -5   1 -10    3.31   10.65   0
   6  -1  10  507.22   13.49   0
  -6  -1  10  506.61   18.73   0
   6   1 -10  485.96   18.25   0
  -6  -1 -10  561.28   17.15   0
   6  -1 -10  474.16   14.75   0
  -6   1  10  515.43   15.12   0
   6   1  10  505.91   17.71   0
  -6   1 -10  565.03   13.30   0
   7   1 -10  243.23   13.40   0
  -7  -1 -10  280.14   17.44   0
   7  -1 -10  257.70   13.92   0
  -7  -1  10  239.45   13.61   0
   7   1  10  297.72   18.36   0
  -7   1  10  271.87   18.60   0
   7  -1  10  300.02   17.97   0
  -7   1 -10  276.34   17.69   0
   8   1 -10   96.04   19.60   0
   8  -1 -10  104.78   19.97   0
  -8  -1 -10  112.92   14.52   0
  -8  -1  10  126.44   19.90   0
   8   1  10  103.21   14.83   0
   8  -1  10  118.50   19.35   0
  -8   1 -10  120.17   13.66   0
  -8   1  10   90.50   14.82   0
   9   1 -10   34.13   15.94   0
  -9   1 -10   42.86   16.65   0
   9  -1 -10   19.69   22.79   0
  -9   1  10   37.02   16.24   0
  -9  -1 -10   53.86   22.06   0
   9   1  10   29.66   16.02   0
  -9  -1  10   35.58   23.00   0
   9  -1  10   59.31   23.21   0
   0  -2 -10 2217.88   39.37   0
   0   2  10 2050.51   38.02   0
   0  -2  10 2019.50   24.62   0
  -1  -2 -10  980.26   19.25   0
   1   2  10  963.67   21.47   0
   1  -2  10  962.09   16.58   0
  -1  -2  10  897.50   20.28   0
   2   2  10  563.83   16.90   0
  -2  -2  10  529.33   14.39   0
   2   2 -10  527.52   13.93   0
   2  -2  10  580.35   13.53   0
  -2  -2 -10  597.89   16.64   0
  -3   2 -10  268.58   15.04   0
   3  -2 -10  250.42   20.30   0
  -3  -2  10  269.28   15.63   0
  -3   2  10  265.86   20.80   0
  -3  -2 -10  276.28   14.98   0
   3   2 -10  249.58   11.31   0
   3  -2  10  259.71   14.98   0
   3   2  10  247.09   12.16   0
  -4   2 -10  384.60   12.32   0
  -4   2  10  359.43   18.03   0
   4   2 -10  331.15   16.00   0
   4  -2 -10  338.60   17.50   0
  -4  -2  10  333.04   12.78   0
   4  -2  10  324.73   12.09   0
   4   2  10  330.25   12.64   0
  -4  -2 -10  340.39   16.06   0
  -5   2  10  661.46   16.68   0
   5  -2 -10  579.45   15.79   0
   5  -2  10  634.36   17.52   0
   5   2  10  581.83   13.98   0
  -5   2 -10  658.77   13.81   0
  -5  -2  10  642.43   18.36   0
  -5  -2 -10  665.02   13.97   0
   5   2 -10  631.04   14.09   0
   6   2 -10   35.05   16.02   0
   6  -2  10   23.18   11.29   0
  -6   2  10   36.13   16.47   0
   6  -2 -10   38.22   16.10   0
  -6   2 -10   36.20   11.51   0
   6   2  10   29.99   11.27   0
  -6  -2 -10   35.34   11.02   0
  -6  -2  10   28.37   11.77   0
   7  -2  10  868.74   20.02   0
   7   2 -10  877.99   20.68   0
  -7  -2  10  847.96   21.56   0
   7  -2 -10  831.93   17.66   0
  -7   2  10  890.60   18.25   0
  -7   2 -10  924.98   15.81   0
   7   2  10  888.55   20.13   0
  -7  -2 -10  916.47   20.06   0
  -8  -2 -10  125.73   14.24   0
   8   2 -10  101.32   14.14   0
   8  -2 -10  102.63   15.40   0
  -8  -2  10   92.56   14.92   0
  -8   2  10  111.54   21.38   0
  -8   2 -10  132.07   14.85   0
   8   2  10  132.51   20.18   0
   8  -2  10   90.99   14.99   0
   0   3  10  656.88   25.81   0
   0  -3  10  661.17   14.73   0
   0  -3 -10  678.87   23.11   0
   1   3  10   23.02   13.57   0
  -1  -3 -10   18.42   12.42   0
   1  -3  10    4.98    9.73   0
  -1  -3  10   22.86   10.74   0
  -2  -3  10   -1.36   10.52   0
   2   3 -10   -8.64   13.41   0
   2   3  10   -8.99   13.33   0
   2  -3  10    4.46    9.77   0
   3   3 -10  276.24   12.13   0
   3  -3 -10  284.86   24.89   0
   3  -3  10  289.24   15.99   0
  -3  -3  10  272.78   16.83   0
  -3  -3 -10  304.02   11.93   0
   3   3  10  320.35   16.27   0
   4  -3 -10   38.94   15.06   0
  -4  -3  10   48.45   11.13   0
  -4  -3 -10   34.44   10.75   0
   4   3  10   36.09   10.87   0
   4   3 -10   34.54   10.57   0
   4  -3  10   36.77   10.79   0
  -4   3  10   33.43   16.73   0
   5  -3 -10    7.83   14.94   0
  -5   3  10   -2.27   15.55   0
   5  -3  10   -3.35   10.89   0
   5   3  10   -6.66   15.32   0
  -5  -3 -10   10.38   14.48   0
  -5  -3  10   -5.28   15.35   0
   5   3 -10   10.64   14.87   0
  -5   3 -10   23.94   15.11   0
  -6   3  10   39.12   17.43   0
   6  -3  10   38.60   16.33   0
   6  -3 -10   23.38   16.93   0
   6   3 -10   42.32   16.44   0
   6   3  10   23.82   11.80   0
  -6   3 -10   34.62   11.52   0
  -6  -3 -10   21.27   11.63   0
  -6  -3  10   45.59   16.88   0
   7   3 -10  153.82   13.39   0
  -7   3  10  165.81   14.85   0
   7  -3  10  181.76   18.50   0
   7  -3 -10  170.61   14.09   0
   7   3  10  204.95   18.60   0
  -7  -3  10  161.14   14.26   0
  -7   3 -10  185.04   18.20   0
  -7  -3 -10  165.12   18.07   0
   8   3 -10   13.32   14.38   0
  -8  -3  10   22.85   20.92   0
  -8   3 -10   33.67   20.17   0
  -8   3  10    8.76   15.22   0
   8  -3 -10    6.60   20.16   0
   8   3  10    8.86   14.37   0
  -8  -3 -10   -0.12   19.94   0
   8  -3  10   28.68   15.05   0
   0  -4 -10  717.66   23.92   0
   0  -4  10  702.51   17.78   0
   0   4  10  701.00   25.95   0
  -1  -4 -10   26.86   13.90   0
   1   4  10   35.62   14.30   0
  -1  -4  10   24.06   11.37   0
   1  -4  10   25.22   10.08   0
  -2  -4  10  177.73   16.15   0
   2   4  10  171.01   15.43   0
   2  -4  10  151.43   11.27   0
   2   4 -10  181.17   14.95   0
  -3  -4  10  131.57   16.13   0
  -3  -4 -10  118.38   14.64   0
   3   4  10  117.97   15.21   0
   3  -4  10  137.71   15.45   0
   3  -4 -10  107.28   19.93   0
   3   4 -10  130.05   10.96   0
   3  -4 -10  117.07   22.84   0
   4  -4  10  123.97   11.56   0
   4   4 -10  115.57   15.64   0
  -4  -4 -10  122.65   11.40   0
   4   4  10  110.12   11.61   0
  -4  -4  10  114.75   16.43   0
   4  -4 -10  111.85   16.19   0
  -5  -4 -10  175.25   11.89   0
   5   4  10  149.42   16.10   0
   5  -4 -10  160.92   16.67   0
  -5  -4  10  142.21   12.36   0
   5  -4  10  163.55   12.16   0
   5   4 -10  189.39   16.48   0
   6   4  10   90.07   12.60   0
   6  -4  10  101.82   12.58   0
   6  -4 -10   99.20   13.02   0
  -6  -4 -10  130.14   12.44   0
  -6  -4  10  128.66   18.11   0
   6   4 -10  123.35   12.46   0
  -7   4  10  196.05   20.44   0
   7  -4  10  146.19   14.58   0
   7   4  10  194.35   19.86   0
   7  -4 -10  182.19   14.30   0
  -7  -4 -10  185.94   13.84   0
  -7  -4  10  171.66   20.18   0
   7   4 -10  169.33   14.21   0
  -8  -4  10   61.59   15.97   0
   8  -4  10   30.49   15.63   0
  -8   4  10   65.74   22.86   0
   8   4  10   40.40   21.88   0
   8  -4 -10   40.99   15.48   0
  -8  -4 -10   54.78   14.57   0
  -8   4 -10   51.43   15.47   0
   8   4 -10   54.40   15.09   0
   0   5  10  222.08   18.35   0
   0  -5 -10  239.40   16.60   0
   0  -5  10  207.27   11.89   0
  -1  -5 -10  143.81   15.08   0
   1  -5 -10  138.32   18.98   0
   1  -5  10  142.09   11.55   0
  -1  -5  10  116.31   12.00   0
   1   5  10  118.81   11.75   0
  -2  -5  10  326.91   17.62   0
   2   5  10  318.47   13.20   0
   2  -5  10  322.25   12.47   0
   2  -5 -10  336.63   25.85   0
   2  -5 -10  332.63   23.92   0
   2   5 -10  344.14   12.29   0
   2  -5  10  334.92   12.34   0
  -3  -5 -10  735.39   17.99   0
   3   5 -10  678.09   13.81   0
   3  -5  10  731.46   14.68   0
   3   5  10  709.53   18.78   0
  -3  -5  10  700.26   19.31   0
   3  -5 -10  704.00   27.41   0
   3  -5 -10  725.64   27.56   0
   4  -5 -10  523.60   20.89   0
   4  -5  10  538.79   13.75   0
  -4  -5 -10  550.85   13.98   0
   4   5  10  484.99   13.82   0
  -4  -5  10  522.98   14.26   0
   4  -5 -10  538.09   24.82   0
   4   5 -10  502.64   13.26   0
   5   5  10  126.72   16.93   0
  -5  -5 -10  122.80   16.61   0
  -5  -5  10  130.10   12.58   0
   5  -5 -10  111.85   17.16   0
   5  -5  10  117.78   12.53   0
   5   5 -10  100.38   11.90   0
   6   5  10  152.41   13.64   0
  -6  -5 -10  165.41   17.92   0
   6  -5  10  170.87   18.34   0
   6  -5 -10  155.70   18.98   0
  -6  -5  10  145.40   19.28   0
   6   5 -10  150.65   13.20   0
   7   5  10   84.78   20.14   0
   7  -5  10  101.38   14.81   0
  -7  -5 -10   78.21   14.12   0
   7  -5 -10   66.52   19.59   0
  -7  -5  10   92.69   20.93   0
   7   5 -10   84.64   19.84   0
   8  -5  10  -16.27   16.79   0
   8   5  10   11.60   16.16   0
   8  -5 -10   16.15   15.99   0
  -8  -5 -10    8.79   15.39   0
   8   5 -10   45.09   22.01   0
  -8  -5  10   14.49   16.44   0
   0  -6 -10   45.50   14.60   0
   0   6  10   60.03   16.72   0
   0  -6  10   54.65   11.40   0
   1  -6  10  179.48   12.38   0
   1  -6 -10  196.58   17.14   0
  -1  -6 -10  196.30   12.35   0
  -1  -6  10  189.44   12.34   0
   1   6  10  178.92   17.20   0
   2   6 -10  104.86   15.74   0
  -2  -6  10  118.32   12.19   0
   2  -6 -10  110.41   19.70   0
   2  -6  10  119.42   15.97   0
   2  -6 -10  113.90   16.54   0
   2  -6  10  130.41   11.66   0
   2   6  10  108.70   16.05   0
  -2  -6 -10  110.16   15.42   0
   3  -6 -10  280.04   21.84   0
  -3  -6  10  278.18   13.10   0
   3  -6 -10  282.81   21.73   0
   3   6  10  281.83   17.26   0
   3   6 -10  271.60   12.36   0
   3  -6  10  307.57   16.83   0
  -3  -6 -10  285.15   16.66   0
   4  -6 -10  810.81   23.38   0
  -4  -6 -10  834.98   19.50   0
   4   6  10  777.19   19.92   0
   4  -6  10  830.24   15.89   0
   4   6 -10  786.60   15.47   0
  -4  -6  10  794.92   15.68   0
   4  -6 -10  818.63   23.99   0
  -5  -6 -10  229.47   12.78   0
   5   6  10  212.91   18.25   0
  -5  -6  10  184.81   14.13   0
   5  -6 -10  215.05   19.57   0
   5   6 -10  221.45   17.31   0
   5  -6 -10  216.83   18.67   0
   5  -6  10  234.12   14.21   0
   6   6  10   65.19   18.98   0
  -6  -6 -10   81.04   18.63   0
  -6  -6  10   72.49   13.93   0
   6  -6  10   60.80   14.44   0
   6  -6 -10   52.84   18.94   0
   6   6 -10   72.98   13.59   0
   7   6  10  163.56   21.56   0
  -7  -6 -10  181.55   15.26   0
   7  -6  10  177.16   15.99   0
   7  -6 -10  186.44   21.71   0
  -7  -6  10  172.03   15.54   0
   7   6 -10  170.69   15.68   0
   0  -7  10  146.50   12.29   0
   0  -7 -10  137.19   16.03   0
   0   7  10  147.70   18.40   0
  -1  -7  10   30.69   16.01   0
   1  -7 -10   21.09   15.11   0
  -1  -7 -10   19.62   15.25   0
   1   7  10   16.29   16.78   0
   1  -7  10   25.39   15.60   0
  -2  -7  10   26.81   17.00   0
   2  -7 -10   15.68   15.53   0
   2  -7  10   12.90   11.23   0
   2   7 -10   24.31   11.25   0
  -2  -7 -10    6.48   10.92   0
   2  -7  10   22.18   11.32   0
   2  -7 -10    6.96   15.87   0
   2   7  10   12.23   11.61   0
   3  -7 -10  213.02   21.35   0
   3  -7  10  247.42   18.16   0
  -3  -7  10  214.44   13.94   0
   3  -7  10  209.28   13.02   0
   3   7 -10  224.41   12.76   0
  -3  -7 -10  225.32   17.08   0
   3  -7 -10  217.29   18.61   0
   3   7  10  209.59   17.65   0
  -4  -7 -10   16.24   17.07   0
   4  -7 -10    8.96   17.14   0
  -4  -7  10   12.02   12.85   0
   4   7 -10    0.85   17.71   0
   4  -7  10  -15.31   18.36   0
   4   7  10   25.00   17.55   0
   4  -7 -10    6.83   17.23   0
   5  -7  10   29.49   19.94   0
   5   7  10   20.22   13.26   0
  -5  -7 -10   30.88   12.88   0
  -5  -7  10   36.71   13.63   0
   5   7 -10   44.32   18.29   0
   5  -7 -10   32.94   19.10   0
   5  -7 -10   35.02   18.47   0
   6   7  10    0.77   14.07   0
  -6  -7 -10   12.27   13.75   0
   6  -7 -10   10.22   21.34   0
  -6  -7  10  -12.69   14.72   0
   6  -7  10   -2.63   22.15   0
   6  -7 -10   -2.58   19.73   0
   6   7 -10    4.74   19.92   0
   7   7  10   35.26   23.00   0
  -7  -7 -10   77.78   22.01   0
   7  -7 -10   51.50   22.94   0
   7  -7  10   76.06   16.90   0
   7  -7 -10   70.41   24.95   0
  -7  -7  10   73.39   23.80   0
   7   7 -10   40.28   22.65   0
   0  -8 -10    8.51   16.31   0
   0  -8  10    7.50   12.06   0
   1  -8  10   55.97   11.98   0
   1  -8 -10   47.29   16.59   0
   1   8  10   66.23   18.42   0
  -1  -8  10   54.63   12.28   0
  -2  -8  10  156.04   18.24   0
   2  -8 -10  185.30   18.90   0
   2  -8 -10  169.64   17.92   0
   2   8  10  196.49   18.70   0
   2  -8  10  160.93   17.59   0
  -2  -8 -10  180.89   17.60   0
   2  -8  10  195.02   12.83   0
   3  -8 -10   10.74   17.11   0
   3  -8  10   20.10   12.91   0
  -3  -8 -10   17.06   11.89   0
  -3  -8  10   31.34   18.56   0
   3   8 -10    9.50   17.75   0
   3  -8  10   37.18   12.67   0
   3   8  10   28.61   17.84   0
   3  -8 -10   10.97   17.44   0
  -4  -8  10   59.24   19.22   0
   4  -8 -10   42.81   18.71   0
   4  -8  10   45.31   14.62   0
   4  -8  10   63.59   13.41   0
   4   8 -10   55.83   18.85   0
  -4  -8 -10   49.77   12.82   0
   4   8  10   51.67   13.65   0
   4  -8 -10   42.87   18.44   0
   5   8  10   71.40   20.49   0
  -5  -8 -10   49.63   13.87   0
   5  -8 -10   49.90   19.89   0
   5  -8  10   31.97   22.23   0
  -5  -8  10   71.75   20.99   0
   5  -8  10   47.44   21.60   0
   5   8 -10   63.25   14.36   0
   5  -8 -10   50.62   20.77   0
   6   8  10  155.89   16.37   0
  -6  -8 -10  171.79   21.63   0
   6  -8 -10  116.68   23.40   0
  -6  -8  10  112.10   23.16   0
   6   8 -10  133.55   15.86   0
   6  -8  10  169.74   24.57   0
   6  -8 -10  146.71   22.57   0
   0  -9 -10   24.64   12.39   0
   0  -9  10   21.64   12.75   0
  -1  -9  10   77.09   18.34   0
   1  -9 -10   80.59   18.13   0
   1   9  10   82.70   20.06   0
   1  -9  10   78.00   18.29   0
  -2  -9  10  143.88   19.90   0
  -2  -9 -10  133.61   17.98   0
   2  -9 -10  154.49   19.98   0
   2  -9 -10  143.54   19.01   0
   2  -9  10  141.76   13.42   0
   2  -9  10  157.09   19.58   0
   2   9  10  128.55   20.09   0
   3  -9 -10  201.52   20.97   0
  -3  -9  10  229.63   14.75   0
   3  -9  10  236.88   20.31   0
   3   9 -10  258.57   19.70   0
   3  -9  10  210.92   15.24   0
  -3  -9 -10  209.33   14.01   0
   3   9  10  207.49   15.36   0
   3  -9 -10  223.27   21.25   0
   4   9 -10    2.44   20.82   0
  -4  -9  10    7.12   15.23   0
   4  -9 -10   16.88   20.24   0
   4  -9 -10    3.05   20.41   0
   4  -9  10   -0.42   22.47   0
   4  -9  10   23.89   14.75   0
   4   9  10    6.84   14.66   0
  -4  -9 -10    7.93   13.48   0
  -5  -9 -10   41.76   15.54   0
   5  -9  10   47.23   17.68   0
   5  -9 -10   38.35   21.85   0
  -5  -9  10   21.52   22.88   0
   5  -9  10   37.18   16.37   0
   5   9  10   48.99   22.65   0
   5   9 -10   36.82   15.54   0
   5  -9 -10   34.73   22.20   0
   0 -10 -10   55.12   19.81   0
   0 -10  10   49.31   14.83   0
  -1 -10  10  245.68   15.01   0
   1 -10 -10  253.91   20.81   0
   1 -10  10  201.77   15.71   0
  -2 -10  10   99.97   21.55   0
   2 -10 -10   85.66   21.08   0
   2 -10  10  102.46   15.38   0
   2 -10 -10   68.06   20.81   0
   2  10  10   83.05   21.93   0
  -2 -10 -10   79.88   20.29   0
   2 -10  10   60.36   21.43   0
   3 -10 -10   92.38   21.76   0
   3 -10 -10  107.00   21.67   0
  -3 -10  10  103.01   16.02   0
   3 -10  10  112.89   22.09   0
  -3 -10 -10  113.22   20.71   0
   3  10  10   92.55   16.31   0
   3 -10  10   91.96   16.01   0
   4 -10 -10  122.40   23.68   0
   4  10 -10  118.95   17.28   0
  -4 -10  10  137.71   24.83   0
   4 -10 -10  109.94   23.11   0
   4 -10  10  131.22   23.67   0
   4  10  10  119.53   23.37   0
  -4 -10 -10  127.97   22.29   0
   4 -10  10   90.19   17.59   0
   0 -11  10   97.41   16.42   0
   0 -11 -10   78.92   16.52   0
  -1 -11  10   23.25   16.67   0
   1 -11 -10    4.83   23.91   0
   1 -11 -10   -7.22   22.00   0
   1 -11  10   20.97   23.34   0
  -2 -11  10    2.84   16.85   0
   2 -11  10    0.59   23.64   0
   2 -11 -10    8.23   22.94   0
   2  11  10   12.52   25.25   0
  -2 -11 -10   20.38   22.57   0
   2 -11  10   -4.19   16.60   0
   2 -11 -10    0.93   22.99   0
  -1   0  11  505.54   20.27   0
   1   0  11  552.94   17.11   0
  -2   0  11  395.53   14.98   0
   2   0 -11  413.88   18.07   0
   2   0  11  406.64   15.82   0
  -2   0 -11  427.69   16.19   0
   3   0  11 1365.60   17.64   0
  -3   0  11 1371.38   22.39   0
   3   0 -11 1344.59   21.92   0
  -3   0 -11 1458.32   17.67   0
   4   0  11  767.98   18.20   0
  -4   0 -11  748.22   14.08   0
  -4   0  11  775.41   16.90   0
   4   0 -11  696.36   16.21   0
   5   0 -11   76.57   14.99   0
  -5   0  11   76.94   16.16   0
  -5   0 -11   86.91   10.20   0
   5   0  11   81.74   11.28   0
   6   0 -11   69.71   16.32   0
  -6   0  11   62.15   11.89   0
  -6   0 -11   83.28   16.26   0
   6   0  11   67.54   12.04   0
   7   0 -11    8.44   17.65   0
  -7   0  11    1.20   12.91   0
  -7   0 -11    4.99   12.10   0
   7   0  11   -4.20   12.37   0
   8   0 -11   91.63   20.01   0
  -8   0  11  101.19   14.44   0
  -8   0 -11  104.99   14.30   0
   8   0  11  100.55   20.39   0
   0  -1  11    8.10    8.85   0
   0   1  11    6.84   12.08   0
   0  -1  11    4.58    9.19   0
  -1   1  11  370.20   23.29   0
  -1   1  11  411.43   23.11   0
   1   1  11  377.18   16.45   0
   1  -1  11  391.98   15.72   0
  -1  -1  11  374.02   14.84   0
   2   1  11  267.30   11.81   0
  -2  -1  11  266.81   15.84   0
  -2   1 -11  290.47   11.68   0
   2   1 -11  291.43   12.72   0
  -2  -1 -11  300.42   14.88   0
  -2   1  11  279.04   20.90   0
   2  -1  11  276.68   11.79   0
  -3   1 -11 1127.17   18.95   0
  -3   1  11 1070.94   25.25   0
  -3  -1 -11 1123.60   19.61   0
  -3  -1  11 1041.80   20.88   0
   3  -1  11 1058.86   15.97   0
   3   1 -11 1022.75   20.11   0
   3  -1 -11 1028.05   24.50   0
   3   1  11 1034.18   17.03   0
   4  -1 -11   20.89   14.39   0
  -4  -1 -11    6.22   10.28   0
  -4   1  11   14.56   14.64   0
   4  -1  11    9.68   14.56   0
  -4   1 -11   17.55   14.28   0
  -4  -1  11   22.61   15.08   0
   4   1  11   17.97   15.01   0
   4   1 -11   24.03   14.42   0
   5   1 -11   54.42   15.29   0
  -5   1 -11   37.21   10.88   0
  -5  -1  11   38.83   11.79   0
   5  -1 -11   51.58   14.94   0
   5  -1  11   42.85   15.27   0
  -5  -1 -11   46.90   14.52   0
  -5   1  11   42.91   15.56   0
   5   1  11   38.19   10.64   0
   6  -1  11  152.28   11.91   0
  -6   1 -11  167.83   16.89   0
  -6  -1  11  178.71   17.47   0
   6  -1 -11  178.07   16.77   0
  -6  -1 -11  168.64   11.56   0
   6   1 -11  155.99   12.35   0
  -6   1  11  151.30   13.03   0
   6   1  11  152.43   12.68   0
   7   1 -11  141.79   13.58   0
  -7   1 -11  182.23   18.41   0
   7  -1 -11  159.22   18.41   0
  -7  -1  11  173.10   18.80   0
  -7  -1 -11  167.23   12.88   0
   7   1  11  190.93   18.44   0
  -7   1  11  186.68   19.08   0
   7  -1  11  171.98   18.26   0
  -8   1  11   45.03   21.10   0
   8   1 -11   40.94   19.74   0
  -8   1 -11   29.35   14.29   0
   8  -1 -11   14.73   14.61   0
  -8  -1 -11   43.68   13.97   0
  -8  -1  11   18.32   20.48   0
   8   1  11   41.81   20.46   0
   8  -1  11   14.58   20.09   0
   0   2  11  259.41   17.62   0
   0  -2  11  247.59   11.78   0
   1  -2  11 1462.05   18.89   0
  -1  -2 -11 1450.16   24.86   0
   1   2  11 1455.56   24.97   0
  -1  -2  11 1402.04   24.02   0
  -2  -2  11  206.85   15.68   0
   2  -2  11  223.95   14.74   0
   2   2 -11  227.12   14.74   0
   2   2  11  212.07   14.86   0
  -3   2  11  589.64   29.70   0
  -3  -2  11  555.38   14.65   0
   3   2  11  577.88   17.72   0
   3   2 -11  528.23   13.90   0
   3  -2 -11  567.33   28.26   0
   3  -2  11  570.16   13.55   0
  -3  -2 -11  572.95   14.12   0
   4  -2 -11  278.41   17.72   0
  -4   2  11  308.61   18.92   0
  -4   2 -11  317.30   11.88   0
  -4  -2  11  291.40   13.56   0
   4  -2  11  290.68   12.05   0
   4   2  11  309.40   16.75   0
   4   2 -11  279.65   12.94   0
  -4  -2 -11  334.22   16.13   0
  -5   2  11  322.02   17.93   0
   5  -2 -11  281.41   17.65   0
   5  -2  11  316.45   16.17   0
   5   2  11  311.13   12.76   0
  -5  -2  11  300.38   12.91   0
  -5   2 -11  328.98   12.32   0
  -5  -2 -11  321.90   12.15   0
   5   2 -11  275.80   12.58   0
   6  -2  11   13.03   16.31   0
   6  -2 -11   20.92   11.29   0
  -6   2  11   26.89   16.62   0
   6   2  11   17.87   16.60   0
  -6   2 -11   31.73   11.33   0
  -6  -2  11   15.09   17.22   0
  -6  -2 -11   -5.49   16.41   0
   6   2 -11   24.82   11.73   0
   7  -2  11   33.19   12.78   0
  -7  -2 -11   15.88   12.55   0
  -7  -2  11   44.84   19.03   0
   7  -2 -11   24.19   13.21   0
  -7   2  11   25.36   18.75   0
   7   2 -11   40.95   18.41   0
  -7   2 -11   11.30   12.81   0
   7   2  11   40.71   12.86   0
   8   2 -11   22.96   14.47   0
  -8  -2 -11   35.43   14.11   0
   8  -2 -11   22.90   20.35   0
  -8  -2  11   41.71   14.79   0
   8   2  11   18.20   14.55   0
  -8   2  11   29.22   21.06   0
  -8   2 -11   42.79   14.32   0
   8  -2  11   24.25   20.16   0
   0   3  11  457.46   24.19   0
   0  -3 -11  510.29   23.77   0
   0  -3  11  444.41   13.06   0
   1  -3  11  413.87   12.74   0
   1   3  11  391.55   17.98   0
   1  -3  11  408.20   12.89   0
  -1  -3 -11  403.36   17.69   0
  -1  -3  11  365.74   14.26   0
  -2  -3  11   30.32   11.45   0
   2   3  11   21.50   14.20   0
   2   3 -11   27.57   10.46   0
   2  -3  11   35.61   13.91   0
   3   3 -11  657.73   17.48   0
   3  -3  11  635.65   13.84   0
  -3  -3  11  579.30   14.82   0
   3   3  11  623.05   14.44   0
  -3  -3 -11  684.75   17.57   0
   4  -3 -11  239.05   21.61   0
  -4  -3  11  272.01   17.37   0
   4  -3  11  251.76   16.14   0
   4   3  11  279.57   16.48   0
  -4  -3 -11  247.50   11.75   0
   4   3 -11  245.61   16.12   0
  -5   3 -11   17.71   15.39   0
   5  -3 -11    8.58   15.23   0
   5  -3  11   11.03   11.27   0
   5   3  11    5.46   11.34   0
  -5  -3 -11   11.36   10.80   0
  -5   3  11    5.09   16.18   0
   5   3 -11   11.83   11.33   0
  -5  -3  11    9.75   16.32   0
  -6   3 -11   88.38   12.07   0
   6  -3 -11   76.14   16.88   0
   6  -3  11   70.52   16.69   0
  -6   3  11   70.01   17.82   0
   6   3  11   68.79   12.67   0
  -6  -3 -11   89.28   17.06   0
  -6  -3  11   81.59   12.35   0
   6   3 -11   68.45   17.45   0
   7  -3  11  163.18   18.56   0
  -7   3 -11  159.06   18.50   0
  -7   3  11  153.89   14.45   0
   7  -3 -11  153.33   14.03   0
   7   3  11  151.29   13.96   0
  -7  -3 -11  171.18   13.67   0
  -7  -3  11  159.26   14.40   0
   7   3 -11  168.39   13.70   0
  -8  -3  11   49.07   21.64   0
  -8   3 -11   53.37   21.68   0
   8  -3 -11   28.81   21.00   0
   8   3 -11   48.64   20.34   0
   8   3  11   28.32   21.05   0
  -8   3  11   45.15   21.78   0
   8  -3  11   14.75   15.78   0
  -8  -3 -11   15.20   14.40   0
   0  -4 -11  682.52   24.65   0
   0  -4  11  661.41   17.96   0
   0   4  11  649.17   26.75   0
   1   4  11 1134.14   23.40   0
  -1  -4 -11 1186.77   22.95   0
   1  -4  11 1147.95   16.92   0
   1  -4  11 1146.09   19.36   0
  -1  -4  11 1150.29   17.93   0
  -2  -4  11  142.54   12.89   0
   2   4  11  149.63   15.64   0
   2  -4  11  180.33   15.47   0
   2   4 -11  165.25   15.29   0
   3   4 -11  658.85   14.46   0
  -3  -4  11  662.18   15.27   0
  -3  -4 -11  669.85   14.47   0
   3   4  11  661.18   15.25   0
   3  -4  11  639.03   14.17   0
   4  -4 -11  173.64   20.38   0
  -4  -4  11  166.97   11.93   0
   4   4  11  159.99   16.36   0
  -4  -4 -11  179.42   15.67   0
   4   4 -11  202.83   15.49   0
   4  -4  11  191.04   16.12   0
   5   4 -11   17.81   11.24   0
   5   4  11    6.02   11.35   0
   5  -4 -11   -4.33   15.67   0
  -5  -4 -11   16.16   11.10   0
  -5  -4  11   21.26   16.73   0
   5  -4  11   12.21   16.25   0
   6  -4 -11  256.50   14.80   0
   6   4  11  276.10   18.77   0
   6  -4  11  331.21   13.67   0
  -6  -4 -11  309.50   18.40   0
  -6  -4  11  307.72   13.86   0
   6   4 -11  287.02   13.46   0
   7   4 -11  215.63   19.50   0
   7  -4  11  204.96   14.34   0
   7  -4 -11  211.44   20.24   0
   7   4  11  177.19   14.89   0
  -7  -4 -11  256.74   19.60   0
  -7  -4  11  247.72   14.93   0
  -8  -4  11  214.24   16.84   0
   8  -4  11  191.23   16.48   0
   8  -4 -11  196.19   16.76   0
   8   4  11  206.74   16.09   0
  -8  -4 -11  234.91   21.80   0
  -8   4  11  228.88   24.47   0
   8   4 -11  169.00   16.22   0
   0  -5 -11 1082.51   24.77   0
   0   5  11 1063.49   26.99   0
   0  -5  11 1014.76   15.92   0
   1  -5 -11  274.72   25.13   0
  -1  -5 -11  255.97   16.36   0
   1  -5  11  244.71   12.02   0
  -1  -5  11  245.08   12.98   0
   1   5  11  273.46   17.07   0
   1  -5 -11  277.20   23.76   0
  -2  -5  11  149.13   12.64   0
   2   5  11  150.63   16.21   0
   2  -5  11  163.41   16.11   0
   2  -5  11  169.88   15.67   0
   2   5 -11  179.28   16.17   0
  -3  -5 -11  175.76   11.77   0
  -3  -5  11  161.92   12.87   0
   3   5  11  167.23   12.03   0
   3   5 -11  183.96   16.03   0
   3  -5  11  179.62   15.70   0
   4  -5 -11   36.28   20.06   0
   4  -5  11   29.38   11.31   0
  -4  -5 -11   47.72   10.98   0
   4   5  11   36.31   16.09   0
  -4  -5  11   60.39   16.70   0
   4  -5 -11   32.93   16.06   0
   4   5 -11   34.37   15.32   0
   5   5  11  174.59   17.49   0
  -5  -5 -11  183.97   12.43   0
   5  -5  11  180.62   12.80   0
  -5  -5  11  189.11   18.12   0
   5  -5 -11  183.18   18.53   0
   5   5 -11  173.37   16.88   0
   6   5  11  214.83   13.67   0
  -6  -5 -11  206.80   13.57   0
   6  -5 -11  217.76   19.33   0
   6  -5  11  250.92   19.15   0
  -6  -5  11  215.35   14.51   0
   6   5 -11  197.78   18.87   0
   7   5  11   60.82   14.39   0
   7  -5  11   56.70   14.69   0
   7  -5 -11   73.73   20.75   0
  -7  -5 -11   37.58   20.14   0
  -7  -5  11   61.10   14.86   0
   7   5 -11   70.92   14.64   0
   8  -5  11   82.44   16.85   0
   8   5  11   76.13   16.30   0
   8  -5 -11   67.87   16.85   0
  -8  -5 -11   90.84   23.01   0
   8   5 -11   77.12   16.21   0
  -8  -5  11   88.78   23.52   0
   0   6  11  509.52   21.39   0
   0  -6 -11  485.05   19.25   0
   0  -6  11  465.44   13.91   0
   1  -6 -11  954.84   25.46   0
   1  -6  11  900.68   15.70   0
   1   6  11  938.34   22.36   0
  -1  -6 -11  933.03   17.74   0
  -1  -6  11  919.34   15.95   0
  -2  -6  11  427.11   18.76   0
   2   6  11  396.61   14.06   0
   2  -6 -11  419.70   26.62   0
   2   6 -11  401.32   13.73   0
   2  -6  11  387.86   13.19   0
   2  -6 -11  431.15   25.09   0
   2  -6  11  434.55   13.10   0
  -3  -6 -11  261.79   12.58   0
   3  -6 -11  266.61   23.28   0
   3   6  11  239.39   12.90   0
   3  -6 -11  262.91   23.23   0
  -3  -6  11  265.06   13.40   0
   3   6 -11  253.28   16.79   0
   3  -6  11  258.46   13.05   0
   3  -6  11  265.34   12.69   0
   4   6  11  532.10   15.04   0
   4  -6 -11  578.02   23.35   0
  -4  -6 -11  583.99   18.79   0
   4  -6  11  580.81   14.87   0
  -4  -6  11  561.24   15.07   0
   4   6 -11  594.35   18.21   0
   4  -6 -11  556.00   23.70   0
   5  -6 -11    1.34   17.51   0
   5   6  11   -6.73   12.85   0
  -5  -6 -11   -6.41   12.53   0
  -5  -6  11   13.97   18.78   0
   5  -6 -11    2.66   21.18   0
   5   6 -11  -12.93   12.32   0
   5  -6  11    5.86   13.03   0
   6   6  11    8.06   19.34   0
  -6  -6 -11   30.30   13.15   0
   6  -6 -11   21.68   19.07   0
  -6  -6  11   34.33   20.00   0
   6  -6  11   46.20   13.72   0
   6  -6 -11   18.17   20.70   0
   6   6 -11   19.70   13.42   0
   7   6  11   93.06   15.55   0
   7  -6  11  105.66   16.30   0
   7  -6 -11   90.88   21.92   0
  -7  -6 -11  121.63   21.60   0
  -7  -6  11   96.91   22.69   0
   7   6 -11   95.40   15.39   0
   0  -7 -11  623.09   20.12   0
   0  -7  11  623.08   14.44   0
   1  -7 -11  202.60   17.48   0
  -1  -7 -11  197.24   17.05   0
   1   7  11  188.57   18.27   0
   1  -7  11  196.79   12.35   0
  -1  -7  11  190.64   17.29   0
  -2  -7  11   27.21   12.48   0
   2  -7  11   38.15   16.66   0
   2   7 -11   46.99   11.80   0
   2  -7 -11   37.59   19.65   0
   2  -7 -11   40.46   20.26   0
   2  -7  11   39.94   11.69   0
   2   7  11   63.93   17.09   0
   3  -7 -11   13.69   17.21   0
  -3  -7  11    8.59   12.27   0
   3  -7 -11   23.08   16.54   0
   3  -7  11   14.93   11.89   0
   3   7 -11   25.66   11.79   0
   3  -7  11   14.10   12.11   0
  -3  -7 -11    9.85   11.61   0
   3   7  11   15.71   17.10   0
   4  -7 -11  159.45   22.61   0
   4  -7 -11  170.26   22.31   0
   4   7  11  156.40   13.79   0
  -4  -7 -11  148.87   17.52   0
  -4  -7  11  170.71   19.69   0
   4  -7  11  161.07   13.80   0
   4  -7  11  146.57   13.36   0
   4   7 -11  176.89   18.02   0
   5   7  11    6.54   13.69   0
  -5  -7 -11   26.48   13.06   0
  -5  -7  11   55.09   19.83   0
   5   7 -11   44.02   13.31   0
   5  -7 -11   30.78   18.04   0
   5  -7 -11   27.81   18.86   0
   5  -7  11   36.37   14.88   0
   6   7  11  154.74   21.47   0
  -6  -7 -11  170.55   20.34   0
  -6  -7  11  151.15   21.98   0
   6  -7 -11  156.68   21.78   0
   6   7 -11  156.03   15.26   0
   6  -7  11  189.68   22.50   0
   6  -7 -11  158.64   22.68   0
   7   7  11   56.06   16.54   0
  -7  -7 -11   65.59   16.38   0
   7  -7  11   51.99   17.19   0
   7  -7 -11   50.26   23.33   0
   7  -7 -11   48.88   24.76   0
  -7  -7  11   59.05   24.49   0
   7   7 -11   75.24   23.55   0
   0  -8  11  322.82   13.69   0
   0  -8 -11  349.42   19.10   0
   1  -8 -11  482.03   20.44   0
   1   8  11  484.01   21.29   0
  -1  -8 -11  480.20   15.23   0
   1  -8  11  458.97   14.03   0
  -1  -8  11  502.82   14.45   0
  -2  -8  11  184.94   13.82   0
   2  -8  11  176.48   13.21   0
   2  -8 -11  181.88   18.98   0
   2  -8  11  175.99   12.99   0
   2  -8 -11  193.37   22.61   0
   2   8  11  157.63   19.23   0
   3  -8  11   21.56   12.71   0
  -3  -8  11   10.04   13.46   0
   3  -8 -11   17.01   21.78   0
   3   8 -11   -1.26   13.37   0
   3  -8 -11   17.75   17.93   0
   3  -8  11    7.67   17.90   0
   3   8  11   -6.02   18.41   0
  -3  -8 -11   17.01   12.16   0
  -4  -8 -11   38.04   13.16   0
   4  -8 -11   33.75   23.29   0
   4  -8 -11   35.44   18.93   0
  -4  -8  11   55.81   20.46   0
   4  -8  11   37.51   14.09   0
   4  -8  11   39.98   14.52   0
   4   8 -11   32.21   19.26   0
   4   8  11   33.97   13.81   0
   5   8  11   59.07   20.89   0
   5  -8  11   88.18   16.36   0
  -5  -8 -11   78.21   19.79   0
  -5  -8  11  100.40   16.39   0
   5  -8  11  102.36   15.32   0
   5   8 -11   83.56   15.20   0
   5  -8 -11   73.47   24.88   0
   5  -8 -11   72.82   25.48   0
   6   8  11   56.55   16.47   0
  -6  -8 -11   49.50   15.83   0
  -6  -8  11   65.28   17.22   0
   6  -8 -11   64.95   23.45   0
   6  -8  11   70.74   24.57   0
   6  -8 -11   68.04   23.76   0
   6   8 -11   63.89   16.00   0
   0  -9 -11   99.86   18.08   0
   0  -9  11  110.84   13.36   0
  -1  -9  11  -28.19   18.89   0
   1  -9 -11   10.31   17.53   0
   1   9  11    2.99   20.29   0
  -1  -9 -11   10.58   12.43   0
   1  -9  11  -24.93   18.81   0
  -2  -9  11   50.98   13.96   0
   2  -9  11   41.79   13.64   0
   2  -9 -11   45.14   18.86   0
   2   9  11   43.95   14.45   0
  -2  -9 -11   42.38   13.39   0
   2  -9  11   51.41   13.61   0
   2  -9 -11   43.98   19.38   0
   3  -9  11  198.87   15.47   0
  -3  -9  11  226.41   16.19   0
   3  -9 -11  219.76   20.72   0
   3   9 -11  241.34   21.13   0
   3  -9  11  256.79   21.21   0
   3   9  11  227.31   15.67   0
  -3  -9 -11  224.58   14.71   0
   3  -9 -11  239.39   20.80   0
   4  -9 -11  158.39   21.91   0
   4  -9  11  202.03   22.15   0
  -4  -9  11  159.03   22.49   0
   4  -9 -11  185.72   21.80   0
   4  -9  11  174.60   22.74   0
   4   9 -11  207.20   21.63   0
   4   9  11  178.58   15.77   0
  -4  -9 -11  178.78   14.93   0
   5  -9 -11  154.13   24.62   0
  -5  -9 -11  233.32   22.20   0
   5  -9  11  189.37   17.52   0
   5   9 -11  193.92   23.18   0
  -5  -9  11  194.25   17.83   0
   5  -9  11  174.93   16.59   0
   5   9  11  198.83   23.49   0
   5  -9 -11  202.41   24.24   0
   0 -10 -11  393.23   22.24   0
   0 -10  11  415.58   16.79   0
  -1 -10  11   13.62   14.88   0
   1 -10 -11    2.29   21.59   0
   1 -10 -11    1.68   20.14   0
  -1 -10 -11   -9.85   20.70   0
   1 -10  11    5.58   15.06   0
  -2 -10  11  183.72   22.83   0
   2 -10  11  197.39   22.44   0
   2 -10 -11  193.12   21.99   0
   2  10  11  216.80   17.64   0
  -2 -10 -11  229.17   21.02   0
   2 -10  11  188.19   21.79   0
   2 -10 -11  212.61   22.39   0
   3 -10  11   59.31   16.03   0
  -3 -10  11   39.44   16.41   0
   3 -10 -11   25.20   21.54   0
   3  10  11   29.75   16.10   0
   3 -10  11   45.16   15.97   0
  -3 -10 -11   19.92   20.87   0
   3 -10 -11   37.05   21.70   0
   4 -10 -11  187.66   24.66   0
  -4 -10  11  174.52   18.59   0
   4 -10 -11  166.71   24.61   0
   4  10 -11  177.41   17.35   0
   4 -10  11  200.23   24.95   0
   4 -10  11  191.04   23.99   0
   4  10  11  219.74   24.49   0
  -4 -10 -11  177.23   23.08   0
   0 -11  11  117.96   16.93   0
   0 -11 -11  106.99   22.52   0
  -1 -11  11    5.80   16.88   0
   1 -11  11   12.35   16.81   0
   1 -11 -11   -2.32   22.33   0
  -1 -11 -11   11.68   22.62   0
   1 -11 -11   -2.98   23.99   0
   1 -11  11   25.89   23.23   0
   0   0  12 3632.03   35.59   0
   0   0  12 3501.84   36.51   0
  -1   0  12  420.66   18.23   0
   1   0  12  379.21   15.92   0
  -1   0  12  375.05   19.00   0
  -2   0  12  214.79   13.29   0
  -2   0 -12  235.13   15.01   0
   2   0  12  221.48   15.22   0
  -3   0 -12 2974.99   23.59   0
   3   0  12 2818.96   23.58   0
   3   0 -12 2852.78   32.45   0
  -3   0  12 2839.84   32.55   0
   4   0  12  143.67   15.44   0
  -4   0 -12  150.02   14.90   0
   4   0 -12  136.17   11.64   0
  -4   0  12  143.98   15.77   0
  -5   0  12  769.94   20.32   0
  -5   0 -12  780.84   14.13   0
   5   0 -12  720.11   16.25   0
   5   0  12  747.08   14.99   0
   6   0 -12   74.50   16.90   0
  -6   0  12   70.15   12.54   0
  -6   0 -12   88.42   11.36   0
   6   0  12   75.50   11.64   0
   7   0 -12  913.29   17.60   0
  -7   0  12  929.27   18.24   0
   7   0  12  913.63   20.73   0
  -7   0 -12  972.99   16.26   0
   8   0 -12   56.18   20.30   0
  -8   0  12   58.88   21.12   0
   8   0  12   56.51   14.82   0
  -8   0 -12   57.87   14.51   0
   0  -1  12  684.82   18.20   0
   0  -1  12  657.43   18.64   0
   0   1  12  688.71   20.73   0
  -1   1  12  181.42   20.23   0
  -1   1  12  186.36   19.29   0
   1   1  12  197.99   14.62   0
   1  -1  12  194.44   14.47   0
  -1  -1 -12  193.43   14.81   0
  -1  -1  12  173.89   13.07   0
  -2  -1 -12  680.33   17.26   0
   2   1  12  658.54   14.91   0
  -2  -1  12  666.38   19.41   0
   2   1 -12  672.39   19.16   0
  -2   1  12  670.61   27.45   0
   2  -1  12  671.20   17.70   0
   3   1  12   28.28   14.73   0
  -3   1  12   23.59   18.38   0
  -3  -1  12   30.50   10.63   0
  -3   1 -12   24.09   10.26   0
  -3  -1 -12   35.43   13.83   0
   3  -1  12   25.08   10.66   0
   3   1 -12   23.69   10.01   0
   3  -1 -12   17.39   17.42   0
  -4   1  12   98.20   16.05   0
  -4  -1 -12  115.80   11.10   0
   4  -1  12  112.27   15.34   0
  -4  -1  12   98.30   12.02   0
  -4   1 -12  113.39   11.34   0
   4   1 -12  109.54   11.26   0
   4   1  12  117.17   11.49   0
   4  -1 -12  101.22   15.26   0
   5  -1 -12  239.52   16.91   0
   5  -1  12  251.73   16.64   0
  -5  -1 -12  259.12   11.73   0
  -5   1 -12  281.33   16.45   0
  -5   1  12  261.70   17.41   0
   5   1  12  269.10   16.48   0
  -5  -1  12  253.99   17.13   0
   5   1 -12  257.47   16.89   0
   6   1 -12   48.17   16.42   0
   6  -1  12   51.98   12.66   0
  -6  -1  12   54.20   12.08   0
   6  -1 -12   51.48   16.88   0
  -6   1 -12   64.86   17.51   0
  -6   1  12   40.64   17.11   0
  -6  -1 -12   65.13   16.60   0
   6   1  12   52.95   12.06   0
   7   1 -12   90.26   18.07   0
   7  -1 -12   93.19   18.96   0
  -7  -1  12   85.87   18.56   0
  -7   1 -12  104.16   17.78   0
  -7  -1 -12   85.97   12.95   0
   7   1  12   84.29   12.92   0
  -7   1  12   82.67   13.77   0
   7  -1  12  102.84   13.15   0
   8   1 -12   83.18   14.79   0
  -8   1  12   94.38   21.71   0
   8  -1 -12   89.07   21.00   0
  -8   1 -12   93.95   15.09   0
   8  -1  12   89.00   15.02   0
  -8  -1  12   98.46   21.24   0
  -8  -1 -12  100.21   14.77   0
   8   1  12  105.21   20.86   0
   0   2  12   49.23   14.32   0
   0  -2  12   57.28   14.61   0
   1  -2  12  919.81   15.95   0
   1   2  12  887.44   19.17   0
  -1  -2 -12  944.10   19.35   0
  -1  -2  12  893.32   21.08   0
  -2  -2  12  273.13   12.66   0
   2  -2  12  314.33   12.50   0
   2   2 -12  320.53   16.61   0
   2   2  12  312.14   16.37   0
  -3  -2 -12  600.93   16.98   0
  -3  -2  12  565.84   18.66   0
   3   2 -12  588.52   17.95   0
   3   2  12  590.37   14.32   0
  -3   2  12  605.14   41.04   0
   3  -2  12  567.85   13.70   0
  -4  -2 -12   76.51   14.78   0
  -4   2  12   82.85   16.23   0
  -4  -2  12   79.46   16.47   0
   4  -2  12   53.15   10.83   0
   4   2  12   70.02   11.21   0
   4   2 -12   73.08   11.03   0
  -4   2 -12   76.75   14.73   0
   4  -2 -12   66.67   18.65   0
  -5  -2 -12  727.99   17.99   0
   5  -2 -12  654.53   20.55   0
  -5   2  12  693.49   21.17   0
   5  -2  12  677.08   17.91   0
  -5   2 -12  731.74   17.69   0
   5   2  12  675.64   18.42   0
  -5  -2  12  709.27   19.16   0
   5   2 -12  677.09   14.96   0
  -6  -2 -12    8.23   11.92   0
  -6   2 -12   20.38   16.85   0
   6  -2 -12   -0.57   16.91   0
   6  -2  12   23.52   16.84   0
  -6   2  12   11.33   17.08   0
   6   2  12    6.57   12.01   0
  -6  -2  12   -3.01   17.62   0
   6   2 -12   11.25   11.97   0
   7  -2  12  173.84   14.19   0
  -7  -2  12  211.34   19.89   0
  -7  -2 -12  215.16   13.79   0
   7  -2 -12  184.14   14.49   0
  -7   2  12  202.21   14.70   0
   7   2  12  216.95   13.96   0
  -7   2 -12  230.65   13.69   0
   7   2 -12  213.63   19.17   0
   8  -2 -12   24.58   20.87   0
  -8  -2  12   39.33   20.97   0
  -8  -2 -12   24.83   20.79   0
   8  -2  12   39.85   21.19   0
   8   2  12   31.91   15.02   0
  -8   2  12   26.59   21.41   0
  -8   2 -12   23.14   14.72   0
   8   2 -12   16.21   14.78   0
   0  -3 -12  464.62   24.29   0
   0   3  12  404.34   24.26   0
   0  -3  12  399.77   16.65   0
  -1  -3 -12  496.62   18.25   0
   1   3  12  467.13   18.76   0
   1  -3  12  473.34   17.30   0
  -1  -3  12  449.30   14.98   0
   1  -3  12  502.43   13.97   0
  -2  -3  12  936.80   20.68   0
   2   3  12  958.62   17.68   0
   2  -3  12  950.61   15.91   0
   2   3 -12  986.45   16.80   0
   3  -3  12   23.16   10.75   0
  -3  -3  12    4.44   16.07   0
   3   3  12    9.63   15.29   0
   3   3 -12   14.33   14.81   0
  -3  -3 -12   19.17   14.66   0
   4  -3 -12  800.44   29.28   0
  -4  -3 -12  823.85   17.99   0
  -4  -3  12  796.65   15.88   0
   4   3  12  809.58   15.09   0
   4  -3  12  850.84   18.73   0
   4   3 -12  844.28   18.67   0
   5  -3 -12   -0.75   19.02   0
  -5   3  12    4.48   16.34   0
   5  -3  12   15.72   11.42   0
   5   3  12   17.29   11.33   0
  -5  -3  12   14.42   11.70   0
   5   3 -12   10.23   11.24   0
  -5  -3 -12   -3.81   10.83   0
  -6   3 -12  271.20   13.68   0
   6  -3 -12  241.21   18.92   0
   6  -3  12  280.81   18.53   0
   6   3  12  285.85   18.27   0
  -6   3  12  285.42   19.76   0
  -6  -3  12  262.09   19.27   0
  -6  -3 -12  280.99   12.74   0
   6   3 -12  266.01   18.35   0
   7  -3  12  112.65   19.20   0
  -7   3 -12  128.15   19.02   0
   7  -3 -12  122.54   19.64   0
  -7   3  12  119.00   14.79   0
   7   3  12   96.53   13.62   0
   7   3 -12  117.99   14.34   0
  -7  -3  12  154.70   14.82   0
  -7  -3 -12  101.76   19.17   0
  -8  -3 -12   22.18   14.94   0
  -8  -3  12   64.86   22.29   0
  -8   3 -12   31.53   15.43   0
   8  -3 -12   39.59   21.89   0
   8   3  12    6.59   21.55   0
  -8   3  12   42.64   22.40   0
   8   3 -12   30.41   21.67   0
   8  -3  12   39.26   15.62   0
   0  -4 -12   37.96   17.69   0
   0  -4  12   36.37   11.32   0
   0   4  12   39.87   16.38   0
   1   4  12   84.44   15.30   0
   1  -4  12  116.02   15.83   0
  -1  -4 -12   81.90   14.53   0
   1  -4  12  100.54   15.37   0
  -1  -4  12   82.64   12.23   0
  -2  -4  12  554.48   15.54   0
   2  -4  12  595.05   13.83   0
   2   4  12  562.37   15.08   0
   2   4 -12  621.18   17.90   0
   3   4 -12  815.23   15.26   0
  -3  -4  12  816.20   19.91   0
   3   4  12  809.11   19.40   0
   3  -4  12  840.06   15.12   0
  -3  -4 -12  825.06   18.89   0
   4  -4 -12  255.71   30.79   0
  -4  -4  12  258.17   12.97   0
   4   4  12  262.31   16.41   0
  -4  -4 -12  292.14   15.66   0
   4   4 -12  278.19   16.48   0
   4  -4 -12  284.92   33.58   0
   4  -4  12  251.75   16.74   0
   5  -4 -12  876.12   25.30   0
   5   4  12  907.07   16.27   0
  -5  -4  12  962.71   17.09   0
  -5  -4 -12  889.83   15.77   0
   5  -4  12  950.35   19.42   0
   5   4 -12  890.47   15.92   0
   6  -4 -12  364.56   20.40   0
   6   4  12  362.61   14.27   0
   6  -4  12  359.62   14.12   0
  -6  -4 -12  384.47   14.11   0
  -6  -4  12  362.03   14.94   0
   6   4 -12  356.39   14.35   0
   7  -4  12  428.51   15.78   0
   7  -4 -12  378.45   22.64   0
   7   4  12  400.41   15.58   0
  -7  -4 -12  466.56   15.21   0
  -7  -4  12  414.81   16.62   0
   7   4 -12  434.76   21.05   0
  -8  -4  12  123.45   23.62   0
   8  -4  12  108.09   16.89   0
   8  -4 -12   95.33   22.92   0
   8   4  12   95.89   16.39   0
   8   4 -12  153.61   22.61   0
  -8  -4 -12   99.84   15.69   0
   0  -5 -12   -2.65   15.28   0
   0   5  12    0.01   20.33   0
   0  -5  12    2.12   10.64   0
  -1  -5 -12    8.08   14.19   0
   1  -5  12    2.41   15.31   0
   1  -5  12   13.04   10.79   0
  -1  -5  12   14.29   12.33   0
   1   5  12   14.35   15.41   0
  -2  -5  12  241.29   13.90   0
   2   5  12  251.96   13.12   0
   2  -5  12  239.61   12.34   0
   2   5 -12  232.74   12.60   0
   2  -5  12  242.20   12.53   0
   3   5 -12  229.55   16.32   0
  -3  -5  12  209.63   13.68   0
   3   5  12  210.72   16.75   0
   3  -5  12  235.96   12.50   0
  -3  -5 -12  204.72   11.94   0
   4  -5  12  205.30   12.95   0
   4   5  12  206.06   12.63   0
  -4  -5  12  204.84   18.21   0
  -4  -5 -12  225.90   16.62   0
   4   5 -12  222.63   16.90   0
   5   5 -12  176.84   12.68   0
   5   5  12  159.27   13.56   0
   5  -5 -12  163.42   22.55   0
  -5  -5 -12  169.70   12.80   0
  -5  -5  12  164.44   18.45   0
   5  -5 -12  186.31   24.07   0
   5  -5  12  162.16   13.28   0
   6   5  12   22.33   19.29   0
   6  -5 -12   36.09   18.43   0
   6  -5  12   31.75   13.33   0
  -6  -5 -12   37.89   12.88   0
  -6  -5  12   33.40   14.05   0
   6   5 -12   27.19   13.28   0
   7   5  12   83.73   15.06   0
   7  -5  12   79.15   15.59   0
   7  -5 -12   73.77   21.17   0
   7   5 -12   90.27   21.09   0
  -7  -5 -12  101.88   14.63   0
  -7  -5  12   82.77   16.15   0
   0   6  12  121.88   18.42   0
   0  -6  12  104.40   12.29   0
   0  -6 -12  135.09   16.41   0
   1  -6 -12   46.45   21.41   0
  -1  -6 -12   51.75   15.47   0
   1  -6 -12   45.79   22.39   0
   1  -6  12   50.44   11.26   0
   1   6  12   57.87   16.41   0
  -1  -6  12   40.53   12.10   0
  -2  -6  12  126.30   18.18   0
   2   6 -12  121.87   12.08   0
   2  -6  12  128.68   11.52   0
   2  -6  12  135.06   16.01   0
   2   6  12  120.12   12.43   0
   3   6  12  129.50   17.16   0
   3   6 -12  137.03   12.20   0
  -3  -6 -12  138.17   16.22   0
  -3  -6  12  169.91   18.90   0
   3  -6  12  142.71   16.79   0
   3  -6  12  142.55   12.49   0
   4   6  12  213.40   18.14   0
   4  -6 -12  225.32   34.19   0
  -4  -6 -12  236.37   17.46   0
   4  -6  12  213.99   17.69   0
  -4  -6  12  261.31   19.86   0
   4  -6 -12  226.56   34.16   0
   4   6 -12  222.45   13.38   0
   5   6  12  302.53   14.59   0
  -5  -6 -12  299.34   14.16   0
  -5  -6  12  315.68   15.41   0
   5  -6 -12  298.91   25.42   0
   5   6 -12  314.39   19.42   0
   5  -6 -12  310.39   26.21   0
   5  -6  12  318.44   19.36   0
   6   6  12    8.27   14.21   0
   6  -6 -12   11.55   19.53   0
  -6  -6 -12    4.28   13.73   0
  -6  -6  12   21.85   21.02   0
   6  -6  12   -3.01   13.96   0
   6  -6 -12    8.11   20.48   0
   6   6 -12   10.79   14.13   0
   7   6  12  128.56   15.99   0
   7  -6 -12  116.61   23.34   0
   7  -6  12  120.05   16.66   0
  -7  -6 -12  141.92   15.61   0
   7  -6 -12  144.59   25.30   0
  -7  -6  12  125.87   16.75   0
   7   6 -12  143.24   15.76   0
   0  -7  12  230.70   13.09   0
   0  -7 -12  211.29   17.30   0
  -1  -7 -12  447.64   18.84   0
   1  -7 -12  458.91   23.87   0
   1   7  12  435.65   20.35   0
   1  -7  12  420.77   13.67   0
   1  -7 -12  503.95   25.27   0
  -1  -7  12  407.73   18.92   0
  -2  -7  12  278.29   14.35   0
   2  -7  12  292.03   17.70   0
   2  -7 -12  323.18   27.56   0
   2  -7 -12  313.09   25.15   0
   2   7  12  279.64   18.94   0
   2  -7  12  307.86   12.89   0
   3  -7 -12  235.18   28.31   0
  -3  -7 -12  257.66   18.12   0
  -3  -7  12  234.23   19.36   0
   3  -7 -12  238.46   28.37   0
   3   7 -12  251.33   18.16   0
   3  -7  12  241.50   18.24   0
   3  -7  12  234.61   13.16   0
   3   7  12  229.51   19.25   0
   4   7  12  181.57   14.33   0
  -4  -7 -12  204.06   18.37   0
   4  -7 -12  182.30   28.32   0
  -4  -7  12  201.57   15.42   0
   4  -7  12  239.45   13.73   0
   4  -7  12  220.43   18.73   0
   4   7 -12  203.41   13.90   0
   4  -7 -12  198.36   28.38   0
   5   7 -12  130.85   19.66   0
   5   7  12  136.06   19.95   0
  -5  -7 -12  141.21   13.88   0
  -5  -7  12  139.34   21.46   0
   5  -7 -12  134.95   24.74   0
   5  -7 -12  143.48   24.94   0
   5  -7  12  156.89   14.79   0
   6   7 -12  131.77   21.58   0
   6   7  12  150.88   21.89   0
  -6  -7 -12  135.11   15.65   0
   6  -7 -12  130.53   26.61   0
  -6  -7  12  167.75   23.56   0
   6  -7  12  146.57   23.65   0
   6  -7 -12  158.45   22.69   0
   0  -8 -12  203.96   18.15   0
   0  -8  12  174.18   13.29   0
   1  -8 -12   31.57   18.37   0
   1  -8 -12   28.51   21.06   0
   1   8  12   34.25   18.97   0
   1  -8  12   31.62   12.54   0
  -1  -8 -12   26.48   16.79   0
  -1  -8  12   31.23   13.54   0
  -2  -8  12  197.64   14.67   0
   2  -8 -12  242.92   23.75   0
   2  -8 -12  231.38   23.40   0
   2  -8  12  218.28   13.44   0
   2   8  12  221.69   19.71   0
   2  -8  12  230.75   13.63   0
  -3  -8 -12  242.72   18.48   0
   3  -8  12  230.46   19.68   0
  -3  -8  12  211.40   15.20   0
   3  -8 -12  215.83   24.83   0
   3  -8 -12  211.57   24.82   0
   3   8 -12  221.14   14.76   0
   3   8  12  208.65   19.64   0
   3  -8  12  228.31   19.03   0
  -4  -8 -12  303.99   14.91   0
   4  -8 -12  307.22   27.41   0
  -4  -8  12  320.80   16.32   0
   4   8 -12  310.63   15.02   0
   4  -8  12  356.35   21.04   0
   4  -8  12  332.79   20.94   0
   4  -8 -12  290.96   26.74   0
   4   8  12  321.20   21.31   0
   5   8  12   49.39   15.69   0
   5  -8  12   48.00   15.57   0
   5  -8  12   34.28   16.17   0
   5  -8 -12   60.80   26.40   0
  -5  -8 -12   63.33   20.28   0
   5   8 -12   43.77   21.19   0
  -5  -8  12   73.30   16.62   0
   5  -8 -12   51.00   26.02   0
   6   8  12  474.50   24.70   0
  -6  -8 -12  455.51   18.26   0
  -6  -8  12  485.95   19.94   0
   6  -8 -12  471.33   33.01   0
   6   8 -12  537.34   24.16   0
   6  -8  12  458.66   25.90   0
   6  -8 -12  434.24   33.42   0
   0  -9 -12    8.05   13.23   0
   0  -9  12   12.32   13.80   0
  -1  -9  12   39.12   20.15   0
   1  -9 -12   41.14   19.88   0
   1  -9 -12   37.17   18.58   0
   1   9  12   41.24   20.77   0
  -1  -9 -12   43.98   13.47   0
   1  -9  12   47.39   19.37   0
  -2  -9  12   11.76   14.69   0
   2  -9 -12   17.04   23.33   0
   2  -9 -12   17.31   23.40   0
   2   9  12   13.66   20.39   0
   2  -9  12   14.24   13.63   0
   2  -9  12    2.46   13.70   0
   3  -9  12   20.50   19.96   0
  -3  -9  12   71.70   15.58   0
   3  -9 -12   19.43   24.24   0
   3  -9 -12   26.00   24.28   0
   3   9  12   36.10   14.88   0
   3  -9  12   24.67   19.64   0
  -3  -9 -12   31.62   19.32   0
  -4  -9 -12   52.16   14.86   0
   4  -9 -12   51.20   26.07   0
   4  -9 -12   46.41   25.76   0
  -4  -9  12   75.43   23.89   0
   4  -9  12   52.75   16.31   0
   4   9 -12   62.20   16.01   0
   4  -9  12   55.09   22.29   0
   4   9  12   66.03   15.67   0
   5  -9  12   85.87   24.79   0
   5  -9 -12   43.42   28.52   0
  -5  -9 -12   97.67   22.66   0
  -5  -9  12   31.93   18.11   0
   5  -9  12   52.12   23.96   0
   5  -9 -12   47.77   28.03   0
   5   9 -12   64.44   23.70   0
   5   9  12   74.85   24.03   0
   0 -10 -12   76.03   20.56   0
   0 -10  12   79.04   15.30   0
  -1 -10  12   -0.80   15.50   0
   1 -10  12    0.28   15.27   0
   1 -10 -12   12.86   20.31   0
  -1 -10 -12    6.12   20.34   0
   1 -10 -12    4.69   21.33   0
   1 -10  12   -4.80   15.02   0
  -2 -10  12   49.63   16.43   0
   2 -10 -12   47.45   21.92   0
   2 -10 -12   51.88   21.96   0
   2  10  12   56.51   23.43   0
   2 -10  12   63.54   22.40   0
   2 -10  12   52.46   16.16   0
   3 -10  12   64.91   23.08   0
  -3 -10  12   52.58   24.20   0
   3 -10 -12   34.63   26.91   0
   3 -10  12   13.25   22.89   0
   3  10  12   35.30   17.42   0
  -3 -10 -12   43.95   21.31   0
   3 -10 -12   40.44   22.63   0
   0 -11  12   -2.27   17.10   0
   0 -11 -12   16.27   22.62   0
  -1   0  13 1575.23   25.52   0
   1   0  13 1575.95   22.89   0
  -1   0  13 1424.09   28.20   0
  -2   0  13   16.21   14.72   0
   2   0  13   24.46   14.40   0
  -2   0 -13   15.91   14.64   0
   3   0  13  239.34   12.21   0
  -3   0  13  263.81   17.42   0
  -3   0 -13  277.78   15.68   0
   3   0 -13  262.86   16.86   0
  -4   0 -13    4.38   10.29   0
   4   0  13   -4.53   15.33   0
   4   0 -13    1.76   14.60   0
  -4   0  13    0.54   15.06   0
   5   0  13  618.67   17.97   0
  -5   0  13  607.65   19.90   0
  -5   0 -13  590.31   13.71   0
   5   0 -13  594.43   19.58   0
  -6   0  13  609.25   16.40   0
  -6   0 -13  629.08   14.54   0
   6   0  13  651.96   19.25   0
   6   0 -13  595.95   20.07   0
   7   0 -13   23.13   19.06   0
  -7   0  13   34.73   13.75   0
   7   0  13   30.35   18.66   0
  -7   0 -13   58.84   17.96   0
   8   0 -13  296.88   17.18   0
  -8   0  13  334.92   22.76   0
   8   0  13  346.81   16.69   0
  -8   0 -13  346.57   15.93   0
   0   1  13    0.46   13.97   0
   0  -1  13   11.34   12.90   0
   0  -1  13    4.41   13.62   0
  -1   1  13  709.45   26.04   0
   1   1  13  734.87   19.74   0
   1  -1  13  800.53   18.15   0
  -1  -1  13  686.59   17.26   0
  -1   1  13  779.09   27.42   0
   2   1  13  225.77   11.78   0
  -2  -1  13  212.99   12.92   0
  -2  -1 -13  222.95   11.56   0
  -2   1  13  236.82   21.95   0
   2  -1  13  227.67   12.18   0
  -2   1  13  239.47   22.09   0
   3   1  13   87.80   14.84   0
  -3   1  13   74.87   19.60   0
  -3  -1  13   75.00   15.58   0
   3  -1  13   75.64   10.97   0
   3   1 -13   88.15   15.02   0
   3  -1 -13   82.42   19.34   0
  -3  -1 -13   74.91   10.51   0
  -3   1 -13   86.31   15.34   0
  -4   1 -13  165.61   15.73   0
   4  -1  13  132.70   15.57   0
  -4   1  13  155.18   20.23   0
  -4  -1 -13  159.55   15.64   0
  -4  -1  13  143.05   16.64   0
   4   1 -13  155.20   16.00   0
   4  -1 -13  144.94   16.22   0
   4   1  13  134.44   11.60   0
   5  -1  13  552.44   18.11   0
  -5  -1 -13  586.51   14.10   0
  -5   1  13  571.23   20.33   0
  -5   1 -13  644.07   17.85   0
   5   1  13  576.65   17.77   0
  -5  -1  13  561.52   19.24   0
   5   1 -13  545.18   18.82   0
   5  -1 -13  555.62   19.68   0
   6  -1 -13   30.94   16.95   0
   6  -1  13   44.11   12.09   0
  -6  -1  13   37.98   12.47   0
  -6  -1 -13   33.75   11.92   0
  -6   1 -13   52.52   12.33   0
  -6   1  13   39.16   17.33   0
   6   1  13   41.71   12.34   0
   6   1 -13   32.12   17.00   0
   7  -1 -13   -6.50   18.68   0
  -7  -1  13   27.74   18.96   0
  -7   1 -13   -2.42   18.56   0
  -7  -1 -13   19.12   17.89   0
   7   1  13   30.31   13.67   0
  -7   1  13   23.01   19.08   0
   7  -1  13   21.19   13.65   0
   7   1 -13   19.01   13.20   0
   8  -1 -13   52.78   15.28   0
  -8   1  13   63.96   22.26   0
  -8  -1  13   42.56   15.63   0
  -8   1 -13   67.01   15.49   0
  -8  -1 -13   81.06   15.48   0
   8   1  13   96.06   21.69   0
   8  -1  13   66.13   15.57   0
   8   1 -13   63.03   15.16   0
   0  -2  13  239.65   11.95   0
   0   2  13  236.29   17.99   0
   0  -2  13  234.30   12.38   0
   1   2  13 1538.05   25.48   0
  -1  -2  13 1437.20   23.82   0
  -1  -2 -13 1588.62   25.42   0
   1  -2  13 1557.62   19.48   0
  -2  -2  13  120.56   12.32   0
   2  -2  13  121.48   11.43   0
   2   2  13  118.66   11.79   0
  -3  -2 -13 1057.49   19.37   0
  -3  -2  13  951.59   17.98   0
   3   2 -13 1055.59   20.43   0
   3   2  13  973.15   19.60   0
   3  -2  13 1037.31   19.11   0
   4   2  13  196.04   11.90   0
  -4  -2 -13  202.31   15.28   0
  -4   2 -13  209.35   15.93   0
  -4  -2  13  170.58   17.06   0
   4  -2  13  178.82   15.94   0
  -4   2  13  196.40   18.34   0
   4   2 -13  162.58   16.03   0
   4  -2 -13  193.44   21.03   0
   5  -2 -13  413.18   19.99   0
  -5   2 -13  497.26   17.60   0
  -5  -2 -13  469.61   13.25   0
  -5   2  13  461.72   20.74   0
   5  -2  13  470.55   17.57   0
   5   2  13  428.75   17.51   0
  -5  -2  13  414.65   18.51   0
   5   2 -13  437.64   17.89   0
   6  -2 -13   20.00   17.25   0
   6  -2  13   30.91   17.88   0
  -6  -2 -13   20.66   17.21   0
  -6   2  13   24.40   17.77   0
  -6   2 -13   21.71   17.44   0
   6   2  13   42.69   11.88   0
  -6  -2  13    5.58   17.98   0
   6   2 -13   10.91   17.38   0
   7  -2  13   97.68   14.18   0
  -7  -2  13   91.57   19.39   0
   7  -2 -13   86.99   19.44   0
  -7   2 -13   97.55   13.70   0
  -7  -2 -13   91.86   18.60   0
  -7   2  13   84.50   14.41   0
   7   2  13   83.24   13.85   0
   7   2 -13   79.76   13.50   0
   8  -2 -13   17.52   21.66   0
  -8   2 -13   38.25   15.50   0
  -8  -2  13   34.17   21.75   0
  -8  -2 -13   31.23   20.98   0
   8   2  13   43.23   15.62   0
  -8   2  13   29.21   22.18   0
   8  -2  13   31.64   21.92   0
   8   2 -13   21.85   14.97   0
   0   3  13  226.92   22.44   0
   0  -3  13  209.22   12.30   0
   1   3  13  769.78   21.26   0
  -1  -3 -13  838.51   21.19   0
   1  -3  13  783.12   15.83   0
   1  -3  13  778.47   15.49   0
  -1  -3  13  714.39   16.87   0
  -2  -3  13  314.68   18.63   0
   2   3  13  327.66   17.22   0
   2  -3  13  341.02   12.38   0
   3  -3  13   15.38   14.90   0
  -3  -3  13    8.69   11.25   0
   3   3  13    5.69   10.51   0
   3   3 -13   14.96   10.99   0
  -3  -3 -13   16.61    9.97   0
  -4  -3  13   42.94   11.82   0
   4   3  13   51.10   11.53   0
   4  -3  13   56.44   11.24   0
   4   3 -13   44.93   11.21   0
  -4  -3 -13   54.56   15.11   0
   5  -3 -13  219.61   22.01   0
  -5   3  13  229.38   22.84   0
   5  -3  13  225.66   17.24   0
   5   3  13  247.79   17.11   0
  -5  -3  13  250.08   18.53   0
   5   3 -13  209.88   17.74   0
  -5  -3 -13  240.85   12.62   0
   6  -3 -13   43.58   17.93   0
  -6   3  13   45.20   18.43   0
   6  -3  13   37.94   18.23   0
  -6   3 -13   19.89   12.36   0
   6   3  13   76.06   17.80   0
  -6  -3  13   44.14   18.20   0
   6   3 -13   48.36   17.68   0
  -6  -3 -13   47.25   17.25   0
  -7  -3 -13    9.41   13.60   0
   7  -3 -13   12.73   19.43   0
   7  -3  13   17.15   19.94   0
  -7   3 -13   25.04   14.16   0
   7   3  13   25.77   13.92   0
  -7   3  13    6.60   20.41   0
   7   3 -13   16.81   13.67   0
  -7  -3  13   19.50   19.97   0
  -8  -3 -13   44.23   15.36   0
  -8  -3  13   36.82   23.31   0
   8  -3 -13   37.22   22.42   0
  -8   3 -13   39.40   16.11   0
   8   3  13   49.70   15.68   0
  -8   3  13   42.50   23.24   0
   8   3 -13   27.30   15.67   0
   8  -3  13   28.24   16.76   0
   0  -4  13    7.56   11.05   0
   0   4  13    0.46   19.61   0
   0  -4 -13    2.70   17.91   0
   1   4  13  387.50   18.84   0
   1  -4  13  408.82   13.38   0
   1  -4  13  427.32   17.40   0
  -1  -4 -13  443.40   15.25   0
  -1  -4  13  390.63   13.91   0
  -2  -4  13  470.79   15.46   0
   2   4  13  480.47   18.33   0
  -2  -4 -13  488.49   14.58   0
   2  -4  13  480.06   13.56   0
  -3  -4  13  407.06   18.53   0
   3  -4  13  440.36   13.36   0
   3   4  13  422.38   17.53   0
   3   4 -13  421.97   13.38   0
  -3  -4 -13  455.95   17.03   0
  -4  -4  13   56.13   16.86   0
   4   4  13   68.00   11.46   0
  -4  -4 -13   62.02   11.03   0
   4   4 -13   68.47   15.71   0
   4  -4  13   69.53   11.88   0
   5  -4 -13  331.89   28.52   0
   5   4  13  349.41   18.42   0
  -5  -4  13  357.25   14.41   0
   5  -4  13  356.63   18.07   0
  -5  -4 -13  391.03   17.66   0
   5   4 -13  312.09   13.88   0
   6  -4 -13  140.20   19.26   0
   6   4  13  165.11   13.81   0
   6  -4  13  123.00   13.69   0
  -6  -4  13  143.31   14.10   0
  -6  -4 -13  130.44   12.94   0
   6   4 -13  139.20   18.79   0
   7  -4 -13    7.26   20.51   0
   7  -4  13   21.73   14.83   0
   7   4  13   19.27   14.22   0
  -7  -4  13    2.84   15.21   0
   7   4 -13   23.53   14.21   0
  -7  -4 -13   26.25   19.70   0
  -8  -4  13  178.78   24.64   0
   8  -4  13  187.84   17.51   0
   8  -4 -13  140.37   24.33   0
   8   4  13  163.80   17.17   0
   8   4 -13  166.86   17.17   0
  -8  -4 -13  197.54   16.77   0
   0   5  13    1.45   20.89   0
   0  -5 -13    1.57   18.20   0
   0  -5  13   19.04   11.24   0
  -1  -5 -13  190.95   16.30   0
   1  -5  13  195.45   12.02   0
   1  -5  13  188.40   11.80   0
  -1  -5  13  179.35   12.77   0
   1   5  13  168.25   17.35   0
  -2  -5  13  448.32   15.12   0
   2   5  13  486.05   19.08   0
   2  -5  13  517.65   13.68   0
  -2  -5 -13  517.04   18.31   0
   2  -5  13  490.05   17.86   0
  -3  -5  13   77.06   17.97   0
   3   5  13   97.71   16.75   0
  -3  -5 -13   99.94   15.49   0
   3  -5  13  111.85   15.84   0
   3   5 -13  106.71   11.61   0
   4  -5  13  118.61   17.48   0
   4   5  13  107.25   12.63   0
  -4  -5  13  120.52   13.19   0
  -4  -5 -13  112.44   16.43   0
   4   5 -13  122.43   12.28   0
   5  -5 -13   77.52   34.71   0
   5   5  13   88.49   13.13   0
  -5  -5  13   84.86   14.10   0
  -5  -5 -13   86.08   12.47   0
   5   5 -13   91.50   12.55   0
   5  -5  13   87.98   18.41   0
   5  -5 -13   76.21   32.11   0
   6  -5 -13   42.66   23.17   0
  -6  -5  13   31.92   20.11   0
   6   5  13   58.19   19.37   0
   6  -5  13   62.91   14.08   0
   6  -5 -13   56.02   25.67   0
  -6  -5 -13   54.37   19.01   0
   6   5 -13   63.09   13.89   0
   7  -5 -13  162.50   22.50   0
   7   5  13  175.39   15.75   0
   7  -5  13  166.61   16.42   0
  -7  -5 -13  152.22   15.38   0
  -7  -5  13  173.53   16.91   0
   7   5 -13  186.93   16.10   0
   0  -6 -13  347.79   19.28   0
   0  -6  13  318.99   13.88   0
  -1  -6 -13  201.83   16.73   0
   1  -6  13  209.90   16.57   0
   1   6  13  196.83   18.05   0
   1  -6  13  222.07   12.52   0
  -1  -6  13  180.14   13.07   0
   2   6  13  374.21   18.70   0
  -2  -6  13  353.20   14.49   0
  -2  -6 -13  353.51   17.77   0
   2  -6  13  374.99   12.93   0
   2  -6  13  383.47   17.39   0
   3   6  13  168.31   17.81   0
   3   6 -13  211.63   17.19   0
  -3  -6  13  179.38   18.93   0
  -3  -6 -13  197.14   17.00   0
   3  -6  13  201.76   17.67   0
   3  -6  13  199.07   12.72   0
   4   6  13  267.45   18.94   0
   4  -6  13  291.60   14.26   0
  -4  -6  13  286.83   20.67   0
  -4  -6 -13  277.30   13.37   0
   4   6 -13  282.71   14.11   0
   5   6  13   15.63   13.59   0
  -5  -6 -13   35.99   17.99   0
  -5  -6  13    6.72   14.16   0
   5   6 -13   49.19   13.25   0
   5  -6  13   15.77   18.98   0
   6   6  13  104.54   15.15   0
   6  -6 -13   77.47   29.29   0
  -6  -6 -13   91.43   20.13   0
  -6  -6  13  118.89   15.69   0
   6   6 -13  118.24   14.67   0
   6  -6 -13   97.09   30.13   0
   6  -6  13   85.43   15.30   0
   7   6  13  106.72   16.38   0
   7  -6 -13   87.43   23.27   0
   7  -6  13  121.41   24.66   0
  -7  -6  13  129.32   17.73   0
  -7  -6 -13  131.82   22.23   0
   7  -6 -13  110.16   24.80   0
   7   6 -13  112.53   16.48   0
   0  -7 -13   40.79   16.42   0
   0  -7  13   40.68   12.32   0
   1  -7 -13   92.38   21.18   0
  -1  -7 -13   98.22   16.77   0
   1   7  13   88.88   18.19   0
   1  -7 -13   96.70   24.97   0
   1  -7  13   87.51   12.30   0
  -1  -7  13   75.41   18.26   0
  -2  -7  13  295.92   14.59   0
  -2  -7 -13  342.51   18.66   0
   2  -7  13  369.09   18.07   0
   2  -7  13  338.35   13.46   0
   2   7  13  322.74   19.39   0
  -3  -7 -13  237.68   13.43   0
  -3  -7  13  226.62   20.78   0
   3   7 -13  259.09   13.62   0
   3  -7  13  249.06   13.69   0
   3  -7  13  233.13   13.76   0
   3   7  13  245.31   19.54   0
   4   7  13  163.00   19.36   0
  -4  -7 -13  160.12   13.93   0
  -4  -7  13  166.06   15.44   0
   4  -7  13  153.14   14.32   0
   4  -7  13  179.35   13.80   0
   4   7 -13  186.74   19.70   0
   5   7  13   61.28   20.44   0
  -5  -7 -13   68.79   13.85   0
  -5  -7  13   74.27   16.01   0
   5   7 -13   66.22   14.52   0
   5  -7  13   72.41   21.26   0
   6   7  13   18.77   22.10   0
   6  -7 -13    8.90   31.00   0
  -6  -7 -13   21.08   15.09   0
  -6  -7  13   -0.88   17.12   0
   6  -7  13   37.53   16.48   0
   6   7 -13   26.77   15.40   0
   6  -7 -13   12.17   34.91   0
   0  -8 -13   -5.25   17.46   0
   0  -8  13   17.96   13.21   0
   1  -8 -13   46.31   18.31   0
   1   8  13   42.62   13.95   0
   1  -8 -13   45.75   17.78   0
   1  -8  13   41.60   17.88   0
  -1  -8 -13   35.53   12.26   0
  -1  -8  13   39.19   13.69   0
  -2  -8 -13  252.69   14.63   0
  -2  -8  13  239.62   15.07   0
   2  -8  13  238.78   18.80   0
   2   8  13  250.69   15.52   0
   2  -8 -13  274.72   32.83   0
   2  -8 -13  258.69   32.22   0
   2  -8  13  285.78   18.64   0
  -3  -8 -13   75.48   13.32   0
  -3  -8  13   50.67   15.28   0
   3   8 -13   71.38   14.06   0
   3  -8  13   71.68   13.37   0
   3   8  13   65.96   19.73   0
   3  -8  13   68.25   13.89   0
  -4  -8 -13  158.20   14.61   0
  -4  -8  13  183.14   16.49   0
   4  -8  13  192.57   15.58   0
   4  -8  13  184.73   15.31   0
   4   8 -13  208.21   15.35   0
   4   8  13  204.65   21.04   0
   5   8  13  233.28   16.55   0
   5  -8  13  266.30   23.77   0
  -5  -8 -13  232.00   21.57   0
  -5  -8  13  256.84   18.04   0
   5  -8  13  269.07   23.48   0
   5   8 -13  228.53   16.56   0
   0  -9 -13   11.74   18.72   0
   0  -9  13   14.67   13.58   0
   1  -9 -13   54.03   20.35   0
  -1  -9  13   49.45   14.60   0
   1  -9 -13   59.77   23.50   0
   1  -9  13   40.77   13.79   0
   1   9  13   59.64   15.30   0
   1  -9  13   52.11   13.78   0
  -1  -9 -13   71.05   19.03   0
   2  -9 -13   46.61   24.84   0
  -2  -9  13   56.24   15.33   0
   2  -9 -13   40.63   23.99   0
   2   9  13   60.00   21.08   0
   2  -9  13   40.50   14.33   0
   2  -9  13   66.89   20.53   0
  -2  -9 -13   40.56   19.40   0
  -3  -9 -13  152.97   14.74   0
   3  -9 -13  146.87   34.87   0
  -3  -9  13  185.47   22.76   0
   3  -9 -13  146.97   34.89   0
   3  -9  13  141.34   15.58   0
   3   9  13  157.55   16.16   0
   3  -9  13  143.75   15.29   0
  -4  -9 -13   63.27   15.15   0
   4   9 -13   67.12   16.34   0
  -4  -9  13   57.84   17.47   0
   4  -9  13   48.00   23.36   0
   4  -9  13   49.11   16.44   0
   4   9  13   54.75   22.46   0
   0 -10 -13  218.18   21.99   0
   0 -10  13  215.08   16.17   0
  -1 -10  13    9.50   16.08   0
   1 -10  13   32.36   22.53   0
   1 -10 -13   15.37   21.48   0
   1 -10 -13   21.95   22.23   0
  -1 -10 -13   24.62   20.73   0
   1 -10  13   15.71   15.90   0
  -2 -10  13  286.71   17.88   0
   2 -10 -13  256.97   29.26   0
   2 -10 -13  245.28   24.45   0
   2  10  13  273.33   25.26   0
   2 -10  13  287.93   23.40   0
  -2 -10 -13  261.76   22.48   0
   2 -10  13  250.60   23.36   0
  -3 -10 -13   43.30   16.24   0
  -3 -10  13   27.93   24.86   0
   3 -10 -13   27.23   32.28   0
   3 -10 -13   27.30   32.57   0
   3  10  13   31.53   24.26   0
   3 -10  13   24.73   23.40   0
   3 -10  13   33.40   16.54   0
   0   0  14 1560.26   24.95   0
   0   0  14 1514.67   25.73   0
  -1   0  14  280.53   17.05   0
   1   0  14  260.28   12.75   0
  -1   0  14  240.63   18.18   0
  -2   0  14   80.49   19.06   0
   2   0  14   69.83   11.36   0
  -2   0 -14   92.55   10.90   0
  -3   0 -14   33.99   14.88   0
   3   0  14   32.85   10.95   0
   3   0 -14   17.49   14.99   0
  -3   0  14   26.61   14.85   0
   4   0  14  -15.33   15.23   0
   4   0 -14    9.62   15.02   0
  -4   0 -14   -2.44   10.55   0
  -4   0  14   11.66   15.69   0
  -5   0 -14   23.30   11.12   0
  -5   0  14   28.95   16.70   0
   5   0 -14   30.23   16.51   0
   5   0  14   34.65   11.48   0
  -6   0 -14   25.63   16.90   0
  -6   0  14   26.42   18.06   0
   6   0  14   37.48   16.99   0
   6   0 -14   25.02   17.72   0
  -7   0 -14  268.37   19.59   0
  -7   0  14  194.09   20.84   0
   7   0  14  227.47   19.89   0
   7   0 -14  226.24   20.18   0
  -8   0 -14   95.32   15.66   0
  -8   0  14   89.07   16.53   0
   8   0  14  101.48   16.24   0
   8   0 -14   98.55   21.94   0
   0  -1  14    5.71    9.92   0
   0   1  14   -0.55   14.00   0
   0   1  14    6.90   14.92   0
   0  -1  14   13.62   14.18   0
  -1   1  14   98.11   17.11   0
   1   1  14   98.94   10.99   0
   1  -1  14  112.81   14.65   0
  -1   1  14   96.24   18.98   0
  -1  -1  14  105.06   16.50   0
   2   1  14  703.98   15.68   0
  -2  -1  14  676.39   20.34   0
  -2   1  14  766.44   30.02   0
  -2   1  14  726.58   31.51   0
   2  -1  14  725.19   18.20   0
  -3  -1 -14   61.53   11.09   0
   3   1  14   69.88   15.71   0
  -3   1 -14   69.13   11.63   0
  -3   1  14   69.55   19.81   0
  -3  -1  14   69.00   15.86   0
   3  -1  14   72.44   16.12   0
   3   1 -14   66.94   11.14   0
   4  -1  14    7.15   10.83   0
  -4   1  14    9.33   15.42   0
  -4   1 -14   20.67   10.53   0
  -4  -1  14   10.16   15.93   0
   4  -1 -14    4.78   15.19   0
   4   1 -14    9.81   15.50   0
  -4  -1 -14   12.60   14.44   0
   4   1  14    0.55   10.72   0
   5  -1  14  182.38   17.56   0
  -5   1  14  182.33   18.24   0
  -5  -1 -14  203.61   16.40   0
   5   1 -14  194.35   17.13   0
   5   1  14  169.71   16.91   0
  -5   1 -14  189.93   11.96   0
  -5  -1  14  175.99   17.55   0
   5  -1 -14  181.30   17.25   0
   6  -1  14   81.98   13.19   0
  -6  -1  14   74.47   12.66   0
  -6   1 -14   66.88   12.36   0
  -6  -1 -14   87.02   17.48   0
  -6   1  14   59.89   18.48   0
   6   1  14   55.90   17.88   0
   6   1 -14   78.62   17.48   0
   6  -1 -14   62.01   13.02   0
   7  -1 -14   56.26   19.55   0
  -7  -1  14   55.95   13.86   0
   7   1  14   43.18   14.20   0
  -7  -1 -14   72.18   18.98   0
  -7   1 -14   33.43   13.72   0
  -7   1  14   46.16   14.15   0
   7  -1  14   58.96   13.80   0
   7   1 -14   44.02   19.36   0
   8  -1 -14   13.29   15.92   0
  -8   1  14   13.67   22.52   0
  -8  -1  14   21.66   16.21   0
   8   1  14   13.89   15.62   0
  -8   1 -14   13.85   14.96   0
   8  -1  14   -2.46   15.22   0
  -8  -1 -14   16.48   20.93   0
   8   1 -14   10.28   21.27   0
   0  -2  14  239.93   11.91   0
   0   2  14  229.76   21.12   0
   0  -2  14  233.60   16.10   0
   1   2  14  104.73   15.35   0
  -1  -2 -14  106.24   15.33   0
   1  -2  14  109.23   11.38   0
  -1  -2  14   86.10   12.29   0
  -2  -2  14 1957.65   26.30   0
   2  -2  14 2186.20   23.60   0
   2   2  14 2008.33   23.07   0
  -3  -2  14  321.11   17.94   0
  -3  -2 -14  298.36   12.44   0
   3   2 -14  293.07   17.37   0
   3   2  14  302.71   17.00   0
   3  -2  14  302.21   12.55   0
  -4   2  14   82.42   20.55   0
  -4  -2 -14   74.70   15.23   0
  -4  -2  14   81.09   16.62   0
   4  -2  14   78.46   16.10   0
   4  -2 -14   92.98   21.11   0
   4   2  14   76.94   11.80   0
   4   2 -14   84.29   16.04   0
  -5  -2 -14  548.70   14.25   0
   5  -2  14  532.91   14.34   0
  -5   2  14  580.17   25.56   0
  -5  -2  14  547.52   20.03   0
   5   2 -14  539.95   15.27   0
   5  -2 -14  517.78   21.37   0
  -5   2 -14  374.42   13.12   0
   5   2  14  531.49   14.61   0
  -6   2 -14  131.42   17.29   0
   6  -2  14   78.08   18.90   0
  -6  -2 -14  101.99   12.74   0
  -6   2  14   81.26   18.11   0
   6   2  14   84.49   12.96   0
   6   2 -14   81.76   13.03   0
  -6  -2  14   84.36   13.40   0
   6  -2 -14   90.28   17.85   0
   7  -2 -14  172.94   20.94   0
   7  -2  14  183.49   14.83   0
  -7  -2  14  186.37   20.99   0
  -7  -2 -14  189.77   14.35   0
  -7   2  14  157.42   15.58   0
  -7   2 -14  204.23   14.68   0
   7   2  14  176.04   20.23   0
   7   2 -14  161.16   14.73   0
   8  -2 -14   63.65   23.18   0
  -8  -2  14   95.26   16.80   0
  -8  -2 -14   87.87   15.66   0
   8   2  14   96.37   22.62   0
  -8   2 -14   94.30   16.12   0
  -8   2  14   92.68   23.78   0
   8   2 -14   90.58   22.35   0
   8  -2  14   98.84   23.26   0
   0   3  14   61.25   19.75   0
   0  -3  14   63.41   15.29   0
  -1  -3 -14   76.15   14.94   0
   1   3  14   71.24   15.83   0
   1  -3  14   69.27   15.63   0
   1  -3  14   57.44   11.57   0
  -1  -3  14   51.54   15.97   0
  -2  -3  14  542.79   19.71   0
  -2  -3 -14  591.45   14.98   0
   2   3  14  548.88   18.83   0
   2  -3  14  562.10   18.11   0
   3  -3  14  303.75   12.18   0
  -3  -3 -14  334.99   16.94   0
  -3  -3  14  313.48   13.74   0
   3   3  14  337.20   13.32   0
   3   3 -14  336.28   16.88   0
  -4  -3 -14  130.30   15.70   0
  -4  -3  14  100.47   17.26   0
   4   3  14  104.05   11.94   0
   4  -3  14  119.40   11.53   0
   4   3 -14  115.69   16.43   0
  -5  -3 -14  221.09   17.08   0
   5  -3  14  206.25   18.17   0
   5   3  14  206.27   17.82   0
  -5  -3  14  200.84   18.89   0
   5   3 -14  190.92   17.83   0
   5  -3 -14  189.43   23.83   0
   6  -3 -14   31.68   18.38   0
  -6  -3 -14   33.76   12.53   0
  -6   3  14   35.93   19.18   0
   6  -3  14   55.61   18.30   0
   6   3  14   49.62   18.32   0
  -6  -3  14   47.47   18.89   0
   6   3 -14   32.32   13.01   0
   7  -3 -14   29.30   20.27   0
  -7  -3 -14   21.86   13.77   0
   7  -3  14   62.03   20.51   0
  -7   3 -14   57.76   14.52   0
   7   3  14   31.10   20.02   0
  -7   3  14   25.20   25.74   0
   7   3 -14   17.16   14.30   0
  -7  -3  14   22.97   20.56   0
   8  -3 -14  120.82   23.98   0
  -8  -3  14  143.67   24.69   0
  -8  -3 -14  170.39   22.88   0
   8   3  14  122.49   16.72   0
  -8   3  14  108.09   24.84   0
  -8   3 -14  157.19   17.09   0
   8   3 -14  137.62   16.45   0
   8  -3  14  108.99   17.11   0
   0  -4 -14  711.66   32.62   0
   0   4  14  647.60   35.26   0
   0  -4  14  687.41   18.86   0
   1   4  14   39.30   15.89   0
  -1  -4 -14   43.40   15.26   0
   1  -4  14   34.40   11.74   0
  -1  -4  14   43.37   12.00   0
   1  -4  14   45.35   11.04   0
  -2  -4  14   23.57   13.29   0
   2   4  14   33.11   15.45   0
   2  -4  14   10.56   11.29   0
  -2  -4 -14   30.55   15.37   0
  -3  -4  14  145.01   18.11   0
   3  -4  14  155.90   16.14   0
   3   4  14  136.65   12.05   0
   3   4 -14  142.68   12.48   0
  -3  -4 -14  135.61   15.42   0
  -4  -4  14  103.31   17.91   0
   4   4  14   81.14   12.10   0
   4   4 -14   85.00   16.89   0
  -4  -4 -14   77.31   11.74   0
   4  -4  14   82.48   17.85   0
   5   4  14  148.71   18.25   0
  -5  -4  14  144.35   13.76   0
   5  -4  14  134.71   13.41   0
   5   4 -14  140.32   13.16   0
  -5  -4 -14  130.52   17.71   0
   6  -4 -14    7.81   23.04   0
   6   4  14   14.74   13.04   0
   6  -4  14   -6.46   13.90   0
  -6  -4  14  -23.55   19.26   0
   6   4 -14   17.61   18.86   0
  -6  -4 -14    6.16   18.30   0
   7  -4 -14   86.10   21.25   0
   7  -4  14   69.80   15.95   0
   7   4  14   68.67   21.44   0
   7   4 -14   75.40   15.15   0
  -7  -4  14   69.49   16.05   0
  -7  -4 -14   78.77   14.82   0
   0  -5 -14    1.48   20.88   0
   0   5  14    1.89   23.57   0
   0  -5  14    5.51   15.81   0
   1  -5  14  235.88   16.26   0
  -1  -5 -14  201.26   16.76   0
   1  -5  14  222.03   11.72   0
  -1  -5  14  204.66   13.43   0
   1   5  14  221.75   18.03   0
  -2  -5  14  245.34   14.22   0
   2   5  14  227.25   17.66   0
   2  -5  14  260.03   12.53   0
  -2  -5 -14  239.32   16.80   0
   2  -5  14  244.01   12.55   0
  -3  -5  14   -3.73   18.14   0
   3   5  14    4.51   11.57   0
   3  -5  14   10.81   11.75   0
  -3  -5 -14   -4.54   15.69   0
   3   5 -14    5.20   11.89   0
   4  -5  14   73.44   12.72   0
   4   5  14   59.85   12.46   0
  -4  -5  14   57.77   13.20   0
  -4  -5 -14   61.26   12.20   0
   4   5 -14   58.02   12.13   0
   5   5  14  372.10   19.59   0
  -5  -5  14  379.98   15.65   0
  -5  -5 -14  361.25   14.37   0
   5  -5  14  396.68   14.45   0
   5   5 -14  344.77   14.46   0
   6  -5 -14  128.03   33.24   0
   6   5  14  134.30   20.41   0
   6  -5  14  144.66   15.05   0
  -6  -5  14  140.15   21.54   0
  -6  -5 -14  163.03   14.21   0
   6  -5 -14  139.12   34.48   0
   6   5 -14  154.39   20.04   0
   7  -5 -14   60.38   27.95   0
   7   5  14   59.76   22.37   0
   7  -5  14   71.89   16.62   0
  -7  -5  14   55.34   23.66   0
   7   5 -14   64.69   15.85   0
  -7  -5 -14   66.09   15.80   0
   0  -6 -14  314.40   22.95   0
   0  -6  14  286.87   17.60   0
  -1  -6 -14  693.85   20.81   0
   1  -6  14  728.06   14.68   0
   1  -6  14  656.68   14.81   0
   1   6  14  660.36   21.75   0
  -1  -6  14  630.38   15.07   0
   2   6  14  239.16   18.32   0
  -2  -6  14  243.52   13.94   0
  -2  -6 -14  256.24   17.72   0
   2  -6  14  290.46   17.69   0
   2  -6  14  281.52   13.05   0
   3   6  14  121.46   17.93   0
  -3  -6  14  112.91   20.00   0
   3   6 -14  121.95   12.68   0
   3  -6  14  119.87   17.25   0
   3  -6  14  104.83   12.61   0
   4   6  14  104.40   18.58   0
   4  -6  14  139.03   19.40   0
  -4  -6  14  112.06   14.79   0
  -4  -6 -14  117.13   18.06   0
   4   6 -14  112.81   18.54   0
   5   6  14  343.41   20.21   0
  -5  -6  14  294.25   16.29   0
  -5  -6 -14  345.83   19.05   0
   5   6 -14  311.75   20.63   0
   5  -6  14  327.83   15.54   0
   6   6  14  253.60   16.21   0
  -6  -6  14  243.90   17.47   0
  -6  -6 -14  251.69   15.45   0
   6  -6  14  233.42   22.77   0
   6   6 -14  248.57   22.08   0
   0  -7 -14   59.97   20.24   0
   0  -7  14   64.01   12.44   0
  -1  -7 -14    3.65   16.39   0
   1   7  14    3.80   12.92   0
   1  -7  14   -0.97   11.88   0
   1  -7  14   26.56   17.15   0
  -1  -7  14   25.48   18.10   0
  -2  -7  14   61.92   14.00   0
  -2  -7 -14   68.73   17.74   0
   2  -7  14   77.64   13.04   0
   2  -7  14   67.30   17.98   0
   2   7  14   59.84   13.04   0
  -3  -7  14   34.67   20.85   0
   3   7 -14   22.28   13.44   0
   3  -7  14   40.83   12.47   0
   3  -7  14   26.69   17.78   0
   3   7  14   47.73   18.57   0
   4   7  14   54.69   19.49   0
  -4  -7  14   68.28   16.28   0
   4  -7  14   73.46   13.99   0
  -4  -7 -14   58.58   13.46   0
   4  -7  14   74.12   14.12   0
   4   7 -14   58.84   14.04   0
   5   7  14   31.48   20.91   0
  -5  -7  14    6.80   16.83   0
  -5  -7 -14   36.61   13.61   0
   5   7 -14   18.67   14.83   0
   5  -7  14    5.78   21.50   0
   6   7  14   80.27   23.20   0
  -6  -7 -14   58.67   22.53   0
  -6  -7  14   68.31   18.01   0
   6  -7  14   74.41   17.45   0
   6   7 -14   67.71   16.47   0
   0  -8 -14   28.50   18.02   0
   0  -8  14   34.79   13.41   0
   1  -8 -14   48.08   23.30   0
  -1  -8 -14   58.84   13.18   0
   1  -8 -14   49.78   25.84   0
   1   8  14   55.44   19.26   0
   1  -8  14   54.01   18.38   0
   1  -8  14   60.15   18.96   0
  -1  -8  14   55.26   14.01   0
  -2  -8  14  113.74   15.09   0
  -2  -8 -14  106.90   18.46   0
   2  -8  14  125.75   13.95   0
   2  -8  14  119.52   19.14   0
   2   8  14  132.65   19.77   0
  -3  -8  14   64.23   15.86   0
   3  -8  14   83.77   13.88   0
   3  -8  14   53.93   13.90   0
   3   8  14   86.31   19.86   0
  -4  -8 -14  131.87   19.97   0
  -4  -8  14  120.01   17.73   0
   4  -8  14  111.76   21.00   0
   4   8 -14  166.75   21.62   0
   4  -8  14  135.72   15.37   0
   4   8  14  131.18   21.40   0
   5   8  14  211.59   17.12   0
  -5  -8 -14  222.41   22.28   0
  -5  -8  14  237.16   18.88   0
   5  -8  14  218.85   17.40   0
   5   8 -14  230.07   16.90   0
   5  -8  14  230.25   17.54   0
   0  -9 -14  144.04   25.10   0
   0  -9  14  120.88   15.13   0
   1  -9 -14  279.46   26.22   0
  -1  -9  14  253.06   21.74   0
  -1  -9 -14  240.38   21.07   0
   1  -9 -14  276.99   23.28   0
   1  -9  14  253.67   15.02   0
   1  -9  14  257.41   15.53   0
  -2  -9 -14   59.16   20.31   0
  -2  -9  14   55.76   15.69   0
   2   9  14   51.40   22.43   0
   2  -9  14   31.00   14.79   0
   2  -9  14   39.03   14.72   0
  -3  -9  14  147.03   23.58   0
   3  -9  14   96.39   16.09   0
   3   9  14   95.47   22.47   0
   3  -9  14   95.86   22.03   0
   4   9 -14   20.42   16.77   0
  -4  -9 -14   18.93   21.83   0
  -4  -9  14   18.86   17.88   0
   4  -9  14   12.64   16.83   0
   4  -9  14  -12.26   16.43   0
   4   9  14   15.75   23.27   0
   0 -10 -14  124.30   22.43   0
   0 -10  14  127.06   16.27   0
  -1 -10  14  326.35   17.83   0
   1 -10 -14  321.78   30.75   0
   1 -10  14  320.69   17.46   0
   1 -10  14  323.10   17.02   0
   1 -10 -14  311.93   29.54   0
  -1 -10 -14  300.63   18.24   0
   2 -10 -14   39.31   36.40   0
  -2 -10 -14   61.01   22.47   0
  -2 -10  14   56.56   17.31   0
   2  10  14   43.34   25.00   0
   2 -10 -14   38.59   36.27   0
   2 -10  14   50.30   24.10   0
   2 -10  14   63.17   16.76   0
  -1   0  15  736.46   21.07   0
   1   0  15  727.41   15.97   0
  -1   0  15  666.66   22.02   0
  -2   0  15   69.42   15.87   0
   2   0  15   61.71   15.44   0
   3   0  15   70.78   15.00   0
  -3   0  15   54.20   16.61   0
  -3   0 -15   43.40   14.91   0
   4   0  15  207.04   12.28   0
   4   0 -15  215.40   17.78   0
  -4   0 -15  233.03   16.62   0
  -4   0  15  219.58   17.94   0
  -5   0  15  389.57   19.77   0
  -5   0 -15  347.00   12.99   0
   5   0 -15  358.80   19.25   0
   5   0  15  374.11   13.75   0
  -6   0 -15  493.10   14.57   0
  -6   0  15  510.01   20.63   0
   6   0 -15  459.70   16.09   0
   6   0  15  479.34   19.60   0
  -7   0 -15   23.64   13.71   0
  -7   0  15    9.80   19.56   0
   7   0  15   32.52   19.79   0
   7   0 -15   -1.74   20.17   0
  -8   0 -15  166.17   16.19   0
   8   0  15  161.94   16.76   0
  -8   0  15  176.65   24.23   0
   8   0 -15  169.61   23.85   0
   0  -1  15   88.20   15.05   0
   0   1  15   89.95   15.09   0
   0   1  15   87.24   16.04   0
   0  -1  15   79.23   14.97   0
  -1   1  15   75.31   19.89   0
   1   1  15   70.53   15.30   0
   1  -1  15   85.06   14.61   0
  -1  -1  15   78.63   14.85   0
  -1   1  15   81.92   19.03   0
  -1  -1  15   68.30   11.66   0
   2   1  15  145.87   12.07   0
  -2  -1  15  127.99   16.42   0
  -2   1  15  140.05   24.56   0
  -2   1  15  131.79   23.94   0
   2  -1  15  150.87   15.61   0
   3   1  15  152.88   16.22   0
  -3   1  15  162.89   21.65   0
  -3  -1  15  166.97   17.37   0
  -3  -1 -15  164.73   12.09   0
   3  -1  15  165.94   11.85   0
  -4  -1 -15   67.36   15.66   0
   4  -1  15   58.51   11.06   0
  -4   1  15   48.59   16.36   0
  -4  -1  15   51.05   16.53   0
   4  -1 -15   51.29   16.69   0
   4   1 -15   47.96   11.60   0
  -4   1 -15   47.01   15.40   0
   4   1  15   61.67   11.53   0
   5  -1  15   77.57   18.00   0
  -5   1  15   78.58   20.89   0
  -5   1 -15   87.55   16.45   0
   5  -1 -15   75.08   17.36   0
   5   1 -15   70.76   17.08   0
  -5  -1 -15   62.33   11.90   0
   5   1  15   67.60   17.20   0
  -5  -1  15   79.76   17.64   0
   6  -1  15  129.28   13.02   0
  -6  -1  15  166.95   19.62   0
  -6   1  15  141.66   14.32   0
   6   1  15  143.59   18.88   0
  -6  -1 -15  147.50   13.34   0
   6   1 -15  135.36   18.66   0
   6  -1 -15  141.54   18.99   0
  -6   1 -15  156.26   13.01   0
  -7  -1  15   36.30   14.84   0
   7   1  15   20.40   14.17   0
  -7  -1 -15   43.43   13.98   0
   7   1 -15   33.08   14.33   0
  -7   1 -15   38.10   14.35   0
   7  -1  15   30.01   14.12   0
   7  -1 -15   32.22   19.67   0
  -7   1  15   24.75   20.27   0
  -8   1  15  106.51   24.21   0
  -8  -1  15  111.10   23.53   0
   8   1  15   94.23   16.79   0
   8  -1  15   77.90   16.50   0
   8   1 -15  101.10   16.67   0
  -8   1 -15  132.66   16.55   0
   8  -1 -15   82.62   23.85   0
  -8  -1 -15  125.92   22.71   0
   0  -2  15  102.88   15.62   0
   0   2  15   96.11   20.54   0
   0   2  15   92.78   20.10   0
   0  -2  15  101.57   15.45   0
   1  -2  15   15.35   10.51   0
   1  -2  15    7.26   14.73   0
   1   2  15   25.94   14.95   0
  -1  -2  15   14.93   16.09   0
  -2  -2  15  393.99   14.82   0
   2  -2  15  457.21   17.40   0
   2   2  15  398.87   14.43   0
  -3  -2  15  131.06   16.66   0
   3   2 -15  124.41   11.92   0
  -3  -2 -15  147.92   15.55   0
   3   2  15  146.86   16.12   0
   3  -2  15  156.05   15.93   0
  -4  -2  15  776.11   16.92   0
   4  -2  15  842.36   14.99   0
  -4  -2 -15  894.46   19.12   0
   4   2 -15  811.61   16.78   0
   4   2  15  789.06   15.69   0
   5  -2  15  243.62   13.37   0
  -5   2 -15  234.71   13.49   0
  -5  -2 -15  232.33   12.79   0
  -5  -2  15  257.31   18.68   0
   5   2 -15  242.86   18.10   0
   5  -2 -15  239.54   23.36   0
   5   2  15  242.84   13.51   0
  -5   2  15  251.31   20.90   0
  -6   2 -15  588.89   20.27   0
   6  -2  15  504.00   14.96   0
  -6  -2 -15  500.85   14.70   0
   6   2  15  511.99   15.38   0
  -6   2  15  522.80   23.05   0
   6   2 -15  529.19   20.25   0
   6  -2 -15  523.43   22.57   0
  -6  -2  15  529.07   21.01   0
   7  -2  15    8.83   14.68   0
  -7  -2  15   12.85   20.48   0
  -7   2 -15   -5.64   14.44   0
  -7  -2 -15   -3.03   13.79   0
   7   2  15   -2.92   20.38   0
  -7   2  15    6.87   20.77   0
   7   2 -15    9.21   20.51   0
   7  -2 -15   10.82   19.89   0
  -8   2 -15  361.79   17.48   0
  -8  -2  15  299.81   18.68   0
   8   2  15  401.14   24.50   0
  -8  -2 -15  307.58   17.60   0
   8   2 -15  356.73   24.49   0
   8  -2  15  364.46   24.25   0
  -8   2  15  385.69   26.17   0
   8  -2 -15  295.97   25.58   0
   0   3  15   31.90   23.29   0
   0  -3  15   45.91   11.01   0
   0  -3  15   25.27   11.07   0
   1  -3  15  114.41   15.96   0
   1   3  15  116.48   16.79   0
   1  -3  15  134.42   16.07   0
  -1  -3 -15  127.09   16.19   0
  -1  -3  15  128.87   16.73   0
  -2  -3  15  175.38   17.90   0
   2  -3  15  204.55   16.20   0
   2   3  15  193.39   16.25   0
  -2  -3 -15  176.25   16.13   0
   3  -3  15   31.79   11.45   0
  -3  -3  15   24.89   12.20   0
  -3  -3 -15   35.35   10.98   0
   3   3  15   31.60   11.39   0
   3   3 -15   35.31   11.68   0
  -4  -3 -15   60.50   11.68   0
  -4  -3  15   55.06   17.69   0
   4   3  15   57.34   12.09   0
   4   3 -15   53.07   11.80   0
   4  -3  15   59.20   16.51   0
  -5  -3 -15  312.28   18.44   0
   5  -3  15  240.23   13.77   0
   5   3  15  259.90   18.51   0
  -5  -3  15  263.68   19.72   0
   5   3 -15  258.24   14.06   0
  -6  -3 -15  219.10   13.77   0
   6  -3  15  186.56   14.15   0
   6   3  15  200.08   19.63   0
  -6  -3  15  184.36   20.18   0
   6   3 -15  205.17   14.30   0
   6  -3 -15  186.54   24.72   0
   7  -3  15    6.57   21.75   0
  -7   3  15   15.28   22.00   0
  -7  -3 -15   -3.23   20.31   0
   7   3  15   34.73   20.93   0
   7   3 -15   11.64   14.55   0
  -7  -3  15   20.49   15.40   0
   7  -3 -15   22.82   21.32   0
   0  -4  15    1.78   10.99   0
   1   4  15  286.44   18.12   0
  -1  -4 -15  314.89   17.83   0
   1  -4  15  301.15   17.13   0
   1  -4  15  292.12   12.66   0
  -1  -4  15  266.61   17.62   0
  -2  -4  15  321.14   14.86   0
  -2  -4 -15  368.99   17.77   0
   2   4  15  356.86   17.89   0
   2  -4  15  374.37   13.67   0
   2  -4  15  368.94   17.54   0
  -3  -4  15   73.31   18.09   0
   3  -4  15   67.43   11.98   0
   3   4  15   81.51   11.74   0
   3   4 -15   97.31   12.29   0
  -4  -4  15  231.12   18.95   0
   4   4  15  204.61   13.27   0
   4   4 -15  224.30   17.81   0
   4  -4  15  197.62   12.51   0
  -4  -4 -15  200.97   17.01   0
   5   4  15  190.92   18.74   0
  -5  -4  15  204.79   14.11   0
   5  -4  15  174.12   13.76   0
   5   4 -15  186.67   13.71   0
  -5  -4 -15  182.02   18.12   0
  -6  -4 -15  232.72   19.85   0
   6   4  15  234.12   14.45   0
   6  -4  15  272.32   20.78   0
  -6  -4  15  234.90   21.45   0
   6   4 -15  234.06   20.35   0
  -7  -4 -15   19.63   21.19   0
   7  -4  15   14.35   15.77   0
   7   4  15   18.86   21.61   0
   7   4 -15   12.97   15.65   0
  -7  -4  15   11.71   16.44   0
   7  -4 -15    3.89   27.07   0
   0  -5 -15  214.38   31.89   0
   0  -5  15  205.61   12.55   0
  -1  -5 -15  154.87   16.52   0
   1  -5  15  152.65   11.78   0
   1  -5  15  128.94   11.99   0
  -1  -5  15  125.23   12.42   0
   1   5  15  141.90   17.54   0
  -2  -5  15   26.21   13.12   0
   2   5  15   24.74   16.41   0
   2  -5  15   26.00   16.51   0
   2  -5  15   23.96   11.89   0
  -2  -5 -15   31.99   16.02   0
  -3  -5  15   46.78   18.98   0
   3   5  15   45.01   12.31   0
   3  -5  15   64.98   12.51   0
   3   5 -15   53.87   17.04   0
   4  -5  15   52.84   18.44   0
   4   5  15   54.31   17.77   0
  -4  -5  15   40.59   14.07   0
  -4  -5 -15   54.78   17.43   0
   4   5 -15   56.20   12.92   0
   5   5  15   97.30   19.08   0
  -5  -5  15   69.68   14.91   0
   5   5 -15   83.79   18.54   0
   5  -5  15   76.67   14.12   0
  -5  -5 -15   70.03   13.25   0
   6   5  15   31.56   20.62   0
   6  -5  15   -5.01   14.87   0
  -6  -5  15   23.57   22.01   0
   6   5 -15   12.38   14.81   0
  -6  -5 -15    6.15   13.93   0
   7   5  15   68.50   23.35   0
   7  -5  15   41.87   16.91   0
   7   5 -15   73.62   22.84   0
  -7  -5  15   73.18   24.03   0
  -7  -5 -15   65.29   22.57   0
   0  -6 -15   48.64   23.38   0
   0  -6  15   30.17   17.27   0
  -1  -6 -15   78.42   16.84   0
   1  -6  15   80.26   16.91   0
   1  -6  15   81.58   12.42   0
   1   6  15   74.12   18.09   0
  -1  -6  15   63.05   17.65   0
  -2  -6  15  313.53   19.44   0
   2  -6  15  355.68   13.96   0
  -2  -6 -15  340.01   18.86   0
   2  -6  15  350.67   17.80   0
   2   6  15  312.97   15.34   0
   3   6  15   69.17   17.63   0
  -3  -6  15   41.62   20.75   0
   3  -6  15   51.08   13.13   0
   3  -6  15   25.29   13.25   0
   4  -6  15  155.07   13.43   0
   4   6  15  138.99   18.87   0
  -4  -6  15  143.92   15.46   0
  -4  -6 -15  191.06   18.58   0
   4   6 -15  157.98   14.36   0
   5   6  15  121.03   20.39   0
  -5  -6  15   99.89   16.22   0
  -5  -6 -15  111.19   19.40   0
   5   6 -15  105.74   14.46   0
   5  -6  15  122.72   21.15   0
   6   6  15  125.25   15.71   0
  -6  -6  15  103.54   17.08   0
   6  -6  15  140.92   22.81   0
  -6  -6 -15  138.16   15.44   0
   6   6 -15  122.83   16.40   0
   0  -7 -15    5.14   20.74   0
   0  -7  15  -12.90   18.31   0
  -1  -7 -15   11.30   16.76   0
   1  -7  15   15.49   18.09   0
   1   7  15    7.87   18.80   0
   1  -7  15   35.22   17.66   0
  -1  -7  15   -4.94   18.11   0
  -2  -7  15  102.43   14.38   0
  -2  -7 -15   85.32   13.23   0
   2  -7  15  103.50   18.32   0
   2  -7  15   96.85   18.08   0
   2   7  15   84.95   18.66   0
  -3  -7  15   56.63   21.22   0
   3  -7  15   52.20   13.78   0
   3  -7  15   34.07   12.92   0
   3   7  15   45.86   19.43   0
   4   7  15  101.53   14.18   0
  -4  -7  15  123.87   17.10   0
   4  -7  15  104.39   20.83   0
  -4  -7 -15   94.92   18.91   0
   4   7 -15  119.55   20.16   0
   4  -7  15  119.02   14.97   0
   5   7  15  144.75   21.83   0
  -5  -7  15  158.82   17.54   0
  -5  -7 -15  114.75   15.30   0
   5   7 -15  134.73   15.94   0
   5  -7  15  158.13   15.90   0
   0  -8 -15   88.30   22.74   0
   0  -8  15   86.53   14.10   0
  -1  -8 -15   11.80   18.12   0
   1  -8  15   22.05   19.16   0
   1   8  15    3.50   20.75   0
   1  -8  15    7.83   13.87   0
  -1  -8  15   -4.95   13.93   0
  -2  -8  15  291.38   15.89   0
  -2  -8 -15  333.51   20.32   0
   2  -8  15  346.26   14.74   0
   2  -8  15  281.26   15.02   0
   2   8  15  312.22   16.98   0
  -3  -8  15  116.20   16.49   0
   3  -8  15  106.91   20.62   0
   3  -8  15  140.58   20.61   0
   3   8  15   95.24   15.14   0
  -4  -8  15   72.32   18.02   0
   4  -8  15   77.47   15.79   0
  -4  -8 -15   75.54   14.93   0
   4   8 -15   93.80   15.62   0
   4  -8  15   88.87   15.88   0
   4   8  15  100.85   15.76   0
   5   8  15   99.70   24.01   0
  -5  -8  15  103.47   19.74   0
  -5  -8 -15  108.30   22.86   0
   5   8 -15   91.33   24.27   0
   5  -8  15   70.76   24.02   0
   5  -8  15  100.49   17.14   0
   0  -9 -15  342.62   22.78   0
   0  -9  15  338.56   16.57   0
  -1  -9  15   29.74   21.35   0
  -1  -9 -15   14.94   20.18   0
   1  -9 -15    7.81   38.49   0
   1  -9  15    8.95   21.37   0
   1  -9 -15    6.87   37.95   0
   1  -9  15    7.17   14.91   0
  -2  -9  15   62.79   16.19   0
  -2  -9 -15   32.10   20.51   0
   2  -9  15   47.98   15.52   0
   2   9  15   49.66   22.41   0
   2  -9  15   57.65   21.91   0
  -3  -9  15   68.57   23.76   0
  -3  -9 -15   12.77   15.42   0
   3  -9  15    4.25   16.44   0
   3   9  15   22.92   16.50   0
   3  -9  15   17.90   15.68   0
   0 -10 -15    5.10   27.41   0
   0 -10  15    8.69   16.42   0
  -1 -10  15   90.56   16.95   0
  -1 -10 -15  104.62   22.63   0
   1 -10 -15   90.49   33.41   0
   1 -10 -15   96.06   29.88   0
   1 -10  15   98.57   17.12   0
   1 -10  15  105.62   17.00   0
   0   0  16 2144.02   28.05   0
   0   0  16 2082.45   28.23   0
   1   0  16   88.56   14.96   0
  -1   0  16  101.62   15.71   0
  -1   0  16   78.69   16.57   0
  -2   0  16 1215.53   28.98   0
   2   0  16 1243.30   18.54   0
  -2   0  16 1329.54   26.85   0
   3   0  16   12.36   11.51   0
  -3   0  16   24.53   15.23   0
  -3   0 -16   33.66   10.74   0
  -4   0 -16  252.98   12.90   0
   4   0  16  241.38   12.98   0
   4   0 -16  253.82   18.09   0
  -4   0  16  245.57   18.00   0
  -5   0  16   66.78   17.64   0
  -5   0 -16   72.23   12.19   0
   5   0 -16   73.52   17.47   0
   5   0  16   57.84   12.28   0
  -6   0  16   17.93   18.64   0
  -6   0 -16   24.65   19.15   0
   6   0 -16   22.68   18.89   0
   6   0  16   13.70   13.45   0
  -7   0 -16  116.02   14.87   0
  -7   0  16   90.37   21.73   0
   7   0  16   74.71   20.61   0
   7   0 -16   87.65   20.80   0
   0   1  16   97.92   16.49   0
   0   1  16  103.53   20.14   0
   0  -1  16  103.45   16.37   0
   0  -1  16  110.58   14.89   0
  -1   1  16  114.39   18.28   0
   1  -1  16  135.51   15.90   0
   1   1  16  119.86   12.03   0
  -1  -1  16  128.89   16.14   0
  -1   1  16  124.31   17.13   0
  -1  -1  16  140.78   16.56   0
  -2   1  16  422.42   29.58   0
   2   1  16  412.39   17.96   0
  -2  -1  16  370.21   14.90   0
  -2   1  16  406.34   29.13   0
   2  -1  16  414.03   13.62   0
  -3   1  16  139.12   24.59   0
  -3  -1  16  135.89   16.71   0
   3  -1  16  130.74   15.82   0
  -3   1  16  146.02   25.39   0
  -3  -1 -16  137.95   11.40   0
   3   1  16  131.80   11.49   0
   4  -1  16    6.99   15.67   0
  -4  -1 -16    8.38   15.73   0
  -4   1  16    2.46   19.98   0
  -4   1 -16   -2.80   11.05   0
  -4  -1  16   11.78   16.62   0
   4   1 -16    2.01   15.86   0
   4   1  16    3.79   11.33   0
  -5  -1 -16   32.83   12.04   0
  -5   1 -16   55.56   17.64   0
   5  -1  16   51.76   12.61   0
  -5   1  16   51.89   17.91   0
   5  -1 -16   49.03   17.96   0
   5   1 -16   54.73   12.39   0
   5   1  16   67.62   17.67   0
  -5  -1  16   37.67   17.79   0
   6  -1  16   21.34   13.45   0
  -6  -1 -16   15.59   18.34   0
  -6  -1  16   35.42   19.25   0
  -6   1 -16   28.28   18.48   0
   6   1  16   20.90   13.07   0
   6   1 -16   23.61   18.64   0
   6  -1 -16   26.86   18.39   0
  -6   1  16   25.85   19.25   0
  -7   1  16  116.38   21.84   0
  -7  -1 -16  160.21   20.50   0
  -7   1 -16  131.35   14.95   0
  -7  -1  16  140.62   22.10   0
   7   1  16  112.28   15.11   0
   7   1 -16  126.59   21.28   0
   7  -1 -16  112.52   21.63   0
   7  -1  16  128.76   15.14   0
   0  -2  16  439.84   13.85   0
   0   2  16  410.28   21.99   0
   0  -2  16  400.27   13.90   0
   0   2  16  423.91   21.40   0
   1  -2  16   78.93   11.93   0
   1  -2  16   97.92   15.64   0
   1   2  16   83.63   15.73   0
  -1  -2  16   71.63   12.07   0
  -2  -2 -16  122.36   16.31   0
   2  -2  16  126.24   12.05   0
  -2  -2  16  105.76   12.57   0
   2   2  16  107.83   12.41   0
  -3  -2 -16  155.45   12.00   0
  -3  -2  16  155.25   17.23   0
   3  -2  16  145.14   12.10   0
   3   2  16  151.77   16.50   0
   4   2  16   37.40   11.89   0
  -4  -2  16   45.48   16.55   0
   4  -2  16   47.08   16.34   0
   4   2 -16   24.98   12.19   0
  -4  -2 -16   29.88   16.39   0
   5  -2  16   45.89   17.74   0
   5  -2 -16   45.77   25.61   0
  -5   2  16   41.81   25.72   0
  -5  -2 -16   64.49   17.19   0
   5   2  16   29.44   17.75   0
  -5  -2  16   60.92   17.95   0
   5   2 -16   35.27   17.03   0
  -6   2  16   72.29   23.99   0
   6  -2  16   46.72   13.68   0
   6   2  16   56.59   13.89   0
  -6  -2 -16   75.93   18.91   0
   6   2 -16   60.66   13.94   0
   6  -2 -16   66.48   19.55   0
  -6  -2  16   54.86   19.87   0
  -6   2 -16   47.18   13.91   0
   7  -2  16  167.74   22.02   0
  -7   2  16  127.67   23.00   0
  -7  -2  16  143.87   22.55   0
  -7   2 -16  160.22   15.36   0
   7   2  16  161.18   21.42   0
  -7  -2 -16  190.36   20.98   0
   7   2 -16  122.50   15.84   0
   7  -2 -16  133.16   27.28   0
   0   3  16  126.22   28.63   0
   0   3  16  127.90   28.69   0
   0  -3  16  118.45   11.74   0
   0  -3  16  140.36   15.63   0
   1  -3  16  175.95   16.06   0
   1   3  16  174.54   17.43   0
  -1  -3 -16  186.00   16.72   0
   1  -3  16  168.74   16.31   0
  -1  -3  16  155.53   12.36   0
  -2  -3 -16  280.98   17.32   0
  -2  -3  16  256.89   18.37   0
   2  -3  16  306.02   16.67   0
   2   3  16  307.83   17.67   0
   3  -3  16  343.12   16.88   0
  -3  -3  16  342.05   14.44   0
   3   3  16  340.18   14.06   0
  -4  -3 -16   39.19   12.06   0
  -4  -3  16   29.39   18.00   0
   4   3  16   29.82   12.28   0
   4   3 -16   51.28   12.53   0
   4  -3  16   27.80   11.84   0
  -5  -3 -16  161.08   18.35   0
   5  -3  16  131.68   13.33   0
   5   3  16  134.42   18.69   0
  -5  -3  16  148.06   19.45   0
   5   3 -16  141.22   18.80   0
   6  -3  16   46.10   14.34   0
  -6  -3 -16   54.97   19.13   0
   6   3  16   49.16   19.62   0
   6  -3 -16   44.81   31.76   0
   6   3 -16   53.94   19.51   0
  -6  -3  16   35.23   20.17   0
   7  -3  16   85.73   16.36   0
  -7  -3 -16   80.21   15.22   0
   7   3  16   72.92   21.13   0
   7   3 -16   91.18   21.80   0
   7  -3 -16   85.52   27.14   0
  -7  -3  16   73.11   16.29   0
   0  -4  16  684.23   18.22   0
   0  -4  16  656.33   18.61   0
   1   4  16  575.18   24.48   0
  -1  -4 -16  651.69   21.60   0
   1  -4  16  603.44   14.51   0
   1  -4  16  551.77   14.19   0
  -1  -4  16  572.96   18.42   0
  -2  -4  16  676.60   16.32   0
   2   4  16  709.73   20.85   0
  -2  -4 -16  759.85   20.52   0
   2  -4  16  715.03   19.17   0
   2  -4  16  768.89   18.61   0
  -3  -4  16  329.84   19.72   0
   3  -4  16  369.11   17.61   0
   3   4  16  324.47   14.32   0
  -4  -4 -16  536.59   19.45   0
  -4  -4  16  498.33   20.86   0
   4   4  16  465.97   15.14   0
   4   4 -16  522.25   15.44   0
   4  -4  16  475.87   19.46   0
  -5  -4 -16   63.55   17.79   0
   5   4  16   50.05   18.58   0
  -5  -4  16   37.37   13.78   0
   5  -4  16   37.21   18.86   0
   5   4 -16   47.58   18.54   0
  -6  -4 -16  176.25   14.53   0
   6   4  16  174.07   15.27   0
   6  -4  16  173.31   21.09   0
  -6  -4  16  159.99   21.83   0
   6   4 -16  177.80   20.67   0
  -7  -4 -16   55.77   15.56   0
   7  -4  16   56.08   23.67   0
   7   4  16   42.06   23.20   0
   7   4 -16   43.02   15.99   0
  -7  -4  16   56.18   16.74   0
   0  -5  16   -3.69   11.61   0
  -1  -5 -16   76.73   16.62   0
   1  -5  16   97.11   16.74   0
  -1  -5  16   78.31   17.58   0
   1   5  16   77.64   17.78   0
   1  -5  16   97.43   16.35   0
  -2  -5  16   26.92   12.64   0
  -2  -5 -16   31.12   16.69   0
   2   5  16   34.99   17.36   0
   2  -5  16   24.77   16.51   0
   2  -5  16   31.77   16.51   0
  -3  -5  16   80.24   19.59   0
   3   5  16   69.00   13.06   0
   3  -5  16   85.21   17.56   0
   4  -5  16   51.61   12.92   0
   4   5  16   36.33   13.23   0
  -4  -5  16   27.28   14.37   0
   4   5 -16   52.18   18.62   0
  -4  -5 -16   42.14   18.03   0
   5   5  16  175.48   20.01   0
  -5  -5  16  163.84   15.90   0
   5   5 -16  174.24   20.42   0
   5  -5  16  161.10   20.00   0
  -5  -5 -16  205.89   14.29   0
   6   5  16   20.90   21.28   0
   6  -5  16   31.49   22.27   0
  -6  -5  16   33.31   22.47   0
   6   5 -16   22.90   14.90   0
  -6  -5 -16    5.29   15.00   0
   0  -6  16   96.15   13.03   0
  -1  -6 -16   48.87   16.99   0
   1  -6  16   54.97   12.43   0
   1  -6  16   51.15   12.48   0
   1   6  16   55.53   22.40   0
  -1  -6  16   49.41   17.65   0
  -2  -6  16   75.47   19.62   0
   2  -6  16   75.82   12.86   0
   2  -6  16   82.00   12.87   0
  -2  -6 -16   78.47   12.71   0
   2   6  16   56.58   18.74   0
   3   6  16   -3.02   18.35   0
  -3  -6  16   28.47   20.41   0
   3  -6  16    9.74   12.81   0
   3  -6  16   19.61   19.14   0
  -3  -6 -16    3.29   12.61   0
   4  -6  16  232.38   20.06   0
   4   6  16  243.83   20.40   0
  -4  -6  16  215.36   15.83   0
   4   6 -16  265.50   20.35   0
  -4  -6 -16  251.46   14.68   0
   5   6  16    7.16   20.48   0
  -5  -6  16   24.14   16.40   0
   5   6 -16   36.68   15.03   0
  -5  -6 -16   11.06   19.76   0
   5  -6  16   26.72   14.86   0
   6   6  16   20.77   15.71   0
   6  -6  16   20.53   16.75   0
  -6  -6  16   13.02   17.63   0
   6   6 -16   26.48   22.72   0
  -6  -6 -16   14.23   15.22   0
   0  -7 -16  199.70   38.02   0
   0  -7  16  185.75   18.89   0
   1   7  16   38.76   19.50   0
  -1  -7 -16   36.62   21.32   0
   1  -7  16   40.65   18.71   0
   1  -7  16   42.67   13.23   0
  -1  -7  16   35.17   13.47   0
  -2  -7  16   27.36   14.52   0
   2  -7  16   52.65   13.23   0
  -2  -7 -16   31.22   17.98   0
   2  -7  16   26.55   13.71   0
   2   7  16   26.48   14.00   0
  -3  -7  16   77.22   21.53   0
  -3  -7 -16   53.26   19.15   0
   3  -7  16   68.76   13.43   0
   3  -7  16   76.15   14.07   0
   3   7  16   72.12   19.91   0
   4   7  16  169.32   16.01   0
   4  -7  16  146.42   15.13   0
  -4  -7  16  152.82   17.30   0
  -4  -7 -16  147.93   15.18   0
   4   7 -16  187.90   15.76   0
   4  -7  16  155.39   15.53   0
   5   7  16   86.07   22.07   0
  -5  -7  16  119.78   18.38   0
   5  -7  16  107.54   16.55   0
   5   7 -16  122.49   16.57   0
  -5  -7 -16   92.62   15.83   0
   5  -7  16   96.33   22.46   0
   0  -8 -16  116.45   25.05   0
   0  -8  16  108.95   19.39   0
  -1  -8 -16  404.79   21.98   0
   1   8  16  451.37   24.16   0
   1  -8  16  473.11   21.08   0
   1  -8  16  378.80   15.46   0
  -1  -8  16  372.70   16.07   0
  -2  -8  16  226.32   16.32   0
  -2  -8 -16  214.70   20.51   0
   2  -8  16  207.63   20.93   0
   2   8  16  223.66   21.94   0
   2  -8  16  217.23   21.01   0
  -3  -8  16  199.24   17.19   0
  -3  -8 -16  188.88   20.95   0
   3  -8  16  180.96   15.98   0
   3  -8  16  191.43   15.59   0
   3   8  16  174.15   22.02   0
  -4  -8  16   26.96   17.92   0
   4  -8  16   65.25   21.99   0
  -4  -8 -16   49.17   21.88   0
   4  -8  16   37.10   15.74   0
   4   8  16   40.91   16.46   0
   0  -9 -16   14.94   25.40   0
   0  -9  16   25.24   21.56   0
  -1  -9  16   32.46   22.63   0
  -1  -9 -16   21.91   20.96   0
   1  -9  16   17.80   21.85   0
   1  -9  16   13.98   21.74   0
  -2  -9  16   73.70   16.39   0
  -2  -9 -16   66.18   21.74   0
   2  -9  16  105.14   22.98   0
   2   9  16   83.98   23.92   0
   2  -9  16   63.48   16.13   0
  -3  -9  16   20.38   24.81   0
  -3  -9 -16   20.17   16.43   0
   3  -9  16   29.24   16.62   0
   3  -9  16   22.60   23.25   0
   3   9  16   15.11   24.09   0
  -1   0  17  617.16   20.44   0
   1   0  17  599.37   19.24   0
  -1   0  17  568.88   21.32   0
  -2   0  17    5.54   16.34   0
   2   0  17    3.15   15.27   0
  -2   0  17    3.88   15.57   0
   3   0  17 1997.77   20.93   0
  -3   0  17 1919.55   30.72   0
   4   0  17  567.85   19.06   0
  -4   0  17  542.77   21.68   0
  -4   0 -17  651.03   19.10   0
  -5   0 -17   35.46   12.31   0
  -5   0  17   40.99   17.78   0
   5   0 -17   39.74   18.11   0
   5   0  17   34.32   12.62   0
  -6   0  17  145.63   15.02   0
   6   0 -17  160.79   20.23   0
  -6   0 -17  114.83   13.60   0
   6   0  17  156.83   14.38   0
  -7   0  17  148.04   23.07   0
   7   0 -17  129.46   22.80   0
   7   0  17  150.86   21.96   0
  -7   0 -17  162.00   21.97   0
   0   1  17    8.60   15.26   0
   0  -1  17   15.14   15.29   0
   0   1  17   22.59   19.60   0
   0  -1  17   25.12   16.03   0
   1  -1  17  230.77   16.73   0
  -1   1  17  218.92   22.77   0
   1   1  17  241.62   17.36   0
  -1   1  17  231.55   18.99   0
  -1  -1  17  243.31   16.59   0
  -1  -1  17  228.10   18.13   0
   2   1  17  115.00   11.63   0
  -2  -1  17  110.30   16.93   0
   2  -1  17  123.20   11.74   0
  -2   1  17  121.95   27.18   0
  -2   1  17  117.68   27.04   0
  -3   1  17   61.28   27.30   0
  -3  -1  17   60.88   16.90   0
  -3  -1 -17   65.78   11.85   0
   3  -1  17   59.69   11.42   0
  -3   1  17   56.78   29.76   0
   3   1  17   59.75   16.00   0
   4  -1  17  323.91   13.84   0
   4   1 -17  319.86   15.62   0
  -4   1  17  324.99   24.97   0
  -4  -1  17  309.22   19.49   0
  -4  -1 -17  344.34   13.46   0
   4   1  17  308.56   17.98   0
   5  -1  17   70.21   13.21   0
  -5  -1 -17   90.12   18.06   0
   5  -1 -17   83.48   18.97   0
   5   1 -17   75.86   18.53   0
  -5   1  17   78.36   22.59   0
   5   1  17   84.68   18.37   0
  -5  -1  17   81.99   13.31   0
  -5   1 -17   89.55   13.23   0
   6  -1  17   -7.68   19.91   0
  -6  -1  17   12.16   14.04   0
  -6   1 -17   16.85   14.22   0
  -6  -1 -17   12.70   13.17   0
   6  -1 -17    6.47   19.08   0
   6   1 -17    9.94   19.55   0
   6   1  17    7.12   13.94   0
  -6   1  17    6.58   19.27   0
  -7   1  17  113.21   22.62   0
  -7  -1 -17  100.78   21.54   0
  -7  -1  17  120.63   16.39   0
  -7   1 -17  128.86   15.57   0
   7   1  17  113.41   15.62   0
   7   1 -17  106.85   22.15   0
   7  -1 -17  118.11   22.62   0
   7  -1  17  111.78   22.07   0
   0  -2  17    5.58   15.40   0
   0   2  17   -2.03   19.20   0
   0   2  17   -0.59   16.33   0
   0  -2  17    1.85   11.05   0
   1  -2  17  259.57   16.22   0
   1  -2  17  223.99   12.48   0
  -1  -2  17  240.49   12.79   0
   1   2  17  222.71   13.62   0
  -1  -2  17  216.67   17.33   0
   2  -2  17   93.98   11.34   0
  -2  -2  17   98.08   17.08   0
   2   2  17   89.18   16.27   0
  -2  -2 -17   92.25   12.13   0
  -3  -2  17   30.68   12.00   0
  -3  -2 -17   43.72   16.04   0
   3  -2  17   36.32   16.04   0
   3   2  17   40.08   11.49   0
  -4  -2 -17  159.72   17.14   0
   4  -2  17  147.71   12.61   0
  -4  -2  17  148.84   18.44   0
   4   2 -17  155.97   13.51   0
   4   2  17  150.25   13.21   0
   5  -2  17  131.95   18.30   0
   5   2 -17  125.55   18.98   0
   5   2  17  143.32   18.46   0
  -5  -2  17  137.02   19.62   0
  -5  -2 -17  127.44   18.34   0
   6  -2  17  430.13   15.55   0
   6   2  17  449.35   15.90   0
  -6   2  17  450.10   29.70   0
   6  -2 -17  449.11   29.28   0
   6   2 -17  437.37   16.89   0
  -6  -2 -17  440.76   15.72   0
  -6  -2  17  441.81   22.62   0
   7  -2  17   74.68   22.44   0
  -7  -2  17   53.33   16.58   0
  -7   2 -17   52.65   15.87   0
  -7   2  17   44.88   23.04   0
   7   2  17   64.11   15.60   0
   7   2 -17   63.34   22.48   0
   7  -2 -17   50.34   22.61   0
  -7  -2 -17   43.50   15.33   0
   0  -3  17   16.30   11.02   0
   0  -3  17   30.98   16.05   0
   1   3  17  150.90   17.04   0
   1  -3  17  147.73   16.72   0
   1  -3  17  151.53   12.16   0
  -1  -3  17  149.28   16.94   0
  -2  -3  17   29.86   12.18   0
   2  -3  17   25.70   11.66   0
   2   3  17   31.60   16.07   0
  -2  -3 -17   34.28   15.80   0
  -3  -3  17    8.81   17.85   0
   3   3  17    7.39   11.38   0
   3  -3  17   -2.88   11.40   0
  -4  -3  17   97.45   13.60   0
   4   3  17   90.42   12.96   0
   4   3 -17  117.71   18.35   0
   4  -3  17   72.46   18.29   0
  -4  -3 -17  125.19   17.44   0
   5  -3  17   91.25   18.75   0
   5   3  17  101.62   18.60   0
  -5  -3 -17   75.11   18.19   0
  -5  -3  17   71.15   19.07   0
   5   3 -17   75.83   18.60   0
   6  -3  17   71.46   20.22   0
   6   3  17   54.42   20.06   0
  -6  -3 -17   55.46   20.00   0
   6   3 -17   31.95   20.32   0
  -6  -3  17   40.94   20.68   0
   7  -3  17   29.23   16.27   0
   7   3  17   36.74   22.64   0
  -7  -3 -17   28.55   22.18   0
   7  -3 -17   18.46   32.44   0
   7   3 -17   17.22   22.21   0
  -7  -3  17   17.89   16.83   0
   0  -4  17  904.37   15.99   0
   0  -4  17 1007.42   16.57   0
   1   4  17  643.79   23.37   0
   1  -4  17  669.19   14.58   0
   1  -4  17  617.74   14.44   0
  -1  -4 -17  716.25   23.39   0
  -1  -4  17  608.20   15.52   0
  -2  -4  17   75.58   18.13   0
   2   4  17   68.24   17.54   0
   2  -4  17   63.53   16.97   0
   2  -4  17   56.40   16.35   0
  -2  -4 -17   66.09   17.05   0
   3  -4  17  374.06   18.70   0
  -3  -4  17  370.78   20.26   0
   3   4  17  384.09   19.15   0
  -4  -4 -17  401.83   14.86   0
  -4  -4  17  387.96   20.87   0
   4   4  17  358.83   15.09   0
   4   4 -17  411.95   15.50   0
   4  -4  17  376.29   14.32   0
  -5  -4 -17   24.67   18.50   0
   5   4  17   16.98   18.98   0
  -5  -4  17   26.72   13.82   0
   5  -4  17   21.05   14.31   0
   5   4 -17   -0.02   19.61   0
  -6  -4 -17  200.79   15.53   0
   6  -4  17  168.51   15.80   0
   6   4  17  189.44   15.99   0
  -6  -4  17  192.05   16.30   0
   6   4 -17  204.30   21.94   0
   0  -5  17    7.72   16.72   0
   0  -5  17  -14.77   17.21   0
  -1  -5 -17  245.73   22.37   0
   1  -5  17  211.42   12.94   0
   1  -5  17  235.57   17.56   0
   1   5  17  220.97   19.79   0
  -1  -5  17  203.26   13.11   0
  -2  -5  17  151.22   19.21   0
   2   5  17  145.16   18.40   0
  -2  -5 -17  140.02   17.77   0
   2  -5  17  138.72   12.87   0
   2  -5  17  135.91   18.18   0
  -3  -5 -17   74.77   13.01   0
  -3  -5  17   58.28   13.94   0
   3   5  17   74.42   18.47   0
   3  -5  17   77.22   12.51   0
   3  -5  17   66.89   13.45   0
   4  -5  17   72.76   18.69   0
  -4  -5 -17   61.40   13.14   0
   4   5  17   63.00   13.44   0
  -4  -5  17   66.92   15.02   0
   4   5 -17   89.59   19.42   0
  -5  -5 -17   32.19   14.27   0
   5   5  17   37.85   14.14   0
  -5  -5  17   27.57   15.27   0
   5   5 -17   54.92   20.41   0
   5  -5  17   27.43   14.62   0
  -6  -5 -17   71.28   21.00   0
   6   5  17   62.85   22.01   0
   6  -5  17   66.05   15.70   0
  -6  -5  17   49.24   23.36   0
   6   5 -17   64.77   15.47   0
   0  -6  17  196.72   18.40   0
  -1  -6 -17   29.01   17.57   0
   1  -6  17   35.37   13.43   0
   1   6  17   19.23   18.63   0
  -1  -6  17   20.94   12.63   0
   1  -6  17   14.59   13.22   0
  -2  -6 -17  190.08   14.23   0
  -2  -6  17  184.72   19.78   0
   2  -6  17  192.76   13.80   0
   2   6  17  179.37   15.13   0
   2  -6  17  193.93   13.98   0
   3   6  17   44.18   13.70   0
  -3  -6  17   64.42   20.62   0
   3  -6  17   62.76   18.82   0
   3  -6  17   68.29   13.38   0
  -3  -6 -17   72.26   13.49   0
   4  -6  17  118.32   14.42   0
   4   6  17  118.23   20.32   0
  -4  -6  17  123.45   22.57   0
   4  -6  17  130.80   15.13   0
  -4  -6 -17  120.67   19.76   0
   5   6  17  164.27   16.45   0
  -5  -6  17  189.63   16.92   0
   5   6 -17  225.56   22.44   0
   5  -6  17  240.01   16.56   0
  -5  -6 -17  214.34   15.70   0
   0  -7  17   -6.19   13.25   0
  -1  -7 -17  105.39   18.96   0
   1  -7  17  104.60   19.06   0
   1   7  17  113.87   21.01   0
   1  -7  17  115.23   19.16   0
  -1  -7  17  107.62   14.52   0
  -2  -7  17   25.72   20.18   0
   2  -7  17   14.30   14.00   0
   2  -7  17    8.74   19.22   0
  -2  -7 -17    2.82   18.42   0
   2   7  17   13.02   19.90   0
  -3  -7  17   77.02   22.45   0
   3  -7  17   62.46   20.40   0
   3  -7  17   86.36   14.85   0
  -3  -7 -17   80.78   19.96   0
   3   7  17   85.47   20.59   0
   4   7  17   30.80   21.69   0
   4  -7  17   36.68   15.08   0
  -4  -7  17   28.39   17.02   0
   4  -7  17   15.87   15.76   0
   5   7  17   -7.25   16.09   0
  -5  -7  17   15.07   18.19   0
   5   7 -17    8.77   17.00   0
   5  -7  17   14.12   23.44   0
  -5  -7 -17   25.37   15.32   0
   5  -7  17   11.83   16.15   0
   0  -8  17  942.25   18.08   0
  -1  -8  17   82.87   20.98   0
   1  -8  17   65.18   14.89   0
   1  -8  17   61.60   20.74   0
  -1  -8 -17   68.50   24.68   0
  -2  -8  17  216.23   16.31   0
   2  -8  17  225.94   21.45   0
  -2  -8 -17  229.53   16.30   0
   2   8  17  236.16   23.15   0
   2  -8  17  261.15   15.98   0
  -3  -8  17   42.59   17.26   0
  -3  -8 -17   41.17   21.09   0
   3  -8  17   42.86   15.11   0
   3  -8  17   35.40   21.90   0
   3   8  17   32.58   15.90   0
   4  -8  17  235.61   17.00   0
  -4  -8  17  218.77   19.10   0
   4  -8  17  242.37   23.70   0
   4   8  17  220.40   24.27   0
   0  -9  17  205.04   22.81   0
  -1  -9  17   33.08   15.82   0
   1  -9  17   12.04   15.65   0
  -1  -9 -17   21.87   26.66   0
   1  -9  17   61.89   22.25   0
  -2  -9  17   84.21   16.87   0
   2  -9  17   76.18   22.90   0
  -2  -9 -17   85.43   23.09   0
   2   9  17   87.28   25.07   0
   2  -9  17   85.07   16.70   0
   0   0  18   76.78   16.23   0
   0   0  18   73.15   15.85   0
  -1   0  18  127.85   16.68   0
   1   0  18  118.77   16.58   0
  -1   0  18  128.61   17.43   0
  -2   0  18  392.52   19.90   0
  -2   0  18  359.91   23.24   0
   2   0  18  348.74   17.56   0
   3   0  18  186.12   13.02   0
  -3   0  18  186.28   18.70   0
   4   0  18   15.87   12.49   0
  -4   0 -18   10.69   17.33   0
  -4   0  18    6.79   21.22   0
  -5   0 -18  500.82   19.90   0
  -5   0  18  433.67   21.76   0
   5   0 -18  442.40   22.20   0
   5   0  18  439.54   19.83   0
  -6   0 -18  162.15   14.86   0
  -6   0  18  158.38   21.32   0
   6   0 -18  144.76   21.58   0
   6   0  18  150.61   14.94   0
  -7   0 -18   13.30   15.91   0
  -7   0  18    2.97   22.73   0
   7   0 -18    3.62   22.45   0
   7   0  18   11.68   15.97   0
   0   1  18  572.79   20.77   0
   0  -1  18  631.46   19.62   0
   0   1  18  549.70   21.10   0
   0  -1  18  562.49   15.65   0
  -1   1  18  217.49   23.02   0
   1   1  18  235.76   17.32   0
  -1  -1  18  251.01   13.58   0
  -1   1  18  231.62   22.36   0
   1  -1  18  218.79   13.11   0
  -1  -1  18  225.85   13.67   0
   1  -1  18  240.31   12.72   0
   2   1  18  182.67   17.28   0
  -2  -1  18  177.83   18.22   0
   2  -1  18  190.72   16.63   0
  -2  -1  18  200.07   17.30   0
  -3  -1  18   28.13   17.33   0
   3  -1  18   13.53   16.65   0
  -3  -1 -18   32.68   11.92   0
   3   1  18   21.69   16.92   0
  -4  -1 -18  193.14   13.23   0
   4  -1  18  195.54   17.96   0
  -4   1  18  197.99   28.73   0
  -4  -1  18  183.09   18.78   0
   4   1  18  179.72   13.62   0
  -4   1  18  186.66   28.26   0
   5  -1  18   62.23   18.73   0
   5   1 -18   71.27   19.17   0
  -5  -1 -18   35.07   13.02   0
   5   1  18   48.38   13.35   0
  -5  -1  18   50.54   18.88   0
  -5   1  18   45.43   23.00   0
   6  -1  18  214.45   20.79   0
  -6   1 -18  176.40   15.11   0
  -6   1  18  184.62   21.91   0
  -6  -1  18  183.29   21.33   0
   6  -1 -18  184.28   22.31   0
   6   1 -18  169.94   21.77   0
  -6  -1 -18  167.58   20.64   0
   6   1  18  167.16   15.19   0
  -7   1 -18  160.46   22.76   0
  -7  -1  18  187.12   23.89   0
  -7   1  18  151.61   29.49   0
  -7  -1 -18  168.56   16.60   0
   7   1  18  154.46   16.46   0
   7  -1 -18  164.37   24.39   0
   7   1 -18  163.86   23.48   0
   7  -1  18  208.48   23.01   0
   0  -2  18 1431.32   19.37   0
   0   2  18 1497.28   34.72   0
   0  -2  18 1376.24   19.55   0
   0   2  18 1392.10   34.88   0
   1  -2  18  108.98   11.63   0
  -1  -2  18  104.55   12.09   0
   1  -2  18  111.47   11.92   0
   1   2  18  118.90   16.93   0
  -1  -2  18   97.20   16.54   0
  -2  -2  18  656.17   16.93   0
   2   2  18  688.63   16.57   0
   2  -2  18  713.56   15.52   0
  -3  -2 -18  536.65   18.86   0
  -3  -2  18  468.40   20.12   0
   3  -2  18  496.67   18.98   0
   3   2  18  477.65   19.41   0
  -4  -2 -18  176.30   17.85   0
   4  -2  18  183.42   17.44   0
  -4  -2  18  180.54   18.91   0
   4   2  18  145.02   18.01   0
  -5  -2 -18  200.04   13.83   0
   5  -2  18  192.97   14.25   0
   5   2 -18  196.07   15.11   0
   5   2  18  200.09   19.26   0
  -5  -2  18  191.67   15.08   0
  -6  -2 -18  244.75   21.04   0
   6  -2  18  231.78   21.29   0
   6   2  18  192.90   15.27   0
   6   2 -18  237.59   21.12   0
  -6  -2  18  183.52   15.96   0
  -7  -2 -18  529.47   23.90   0
  -7  -2  18  548.38   26.15   0
   7   2  18  521.94   18.59   0
  -7   2  18  476.33   34.80   0
   7  -2 -18  494.07   34.30   0
   7   2 -18  524.03   19.82   0
   7  -2  18  512.00   18.08   0
   0  -3  18   76.77   16.20   0
   0  -3  18   86.81   16.54   0
   1   3  18  105.86   17.49   0
  -1  -3  18   97.95   12.42   0
   1  -3  18  106.00   16.83   0
   1  -3  18  111.80   11.97   0
  -1  -3  18   91.82   12.33   0
  -2  -3  18  132.19   18.08   0
   2  -3  18  151.01   12.53   0
  -2  -3 -18  156.56   17.47   0
   2   3  18  132.23   17.53   0
   2  -3  18  148.73   13.00   0
  -3  -3  18  115.06   18.44   0
   3   3  18  170.28   17.81   0
   3  -3  18  132.11   12.60   0
  -4  -3  18   33.61   13.24   0
   4   3  18   45.81   12.93   0
   4  -3  18   37.83   12.99   0
  -4  -3 -18   44.44   18.12   0
   5  -3  18   34.49   13.46   0
   5   3  18   36.19   19.45   0
  -5  -3  18   52.37   14.42   0
   5   3 -18   28.45   14.28   0
  -5  -3 -18   47.77   18.87   0
   6  -3  18   32.69   15.06   0
   6   3  18   48.05   21.16   0
   6   3 -18   24.48   15.13   0
  -6  -3 -18   66.77   14.36   0
  -6  -3  18   49.18   15.36   0
   0  -4  18   88.01   12.07   0
   0  -4  18   86.33   12.45   0
   1   4  18   39.78   16.92   0
   1  -4  18   43.90   17.17   0
   1  -4  18   51.21   17.16   0
  -1  -4  18   32.31   17.47   0
  -2  -4  18  146.66   13.71   0
   2   4  18  138.59   14.05   0
  -2  -4 -18  150.98   17.49   0
   2  -4  18  136.37   17.36   0
   2  -4  18  109.89   18.05   0
   3  -4  18  150.47   13.59   0
  -3  -4  18  126.22   14.37   0
   3   4  18  143.06   18.50   0
  -3  -4 -18  159.12   17.75   0
  -4  -4  18    5.38   14.31   0
   4   4  18   26.77   12.90   0
  -4  -4 -18   20.89   18.60   0
   4  -4  18   17.97   18.62   0
   5   4  18  168.27   15.31   0
  -5  -4 -18  241.24   20.00   0
  -5  -4  18  193.57   16.26   0
   5  -4  18  243.98   20.71   0
   5   4 -18  250.97   21.27   0
   6  -4  18   77.29   22.32   0
   6   4  18   69.47   15.84   0
  -6  -4 -18   66.85   21.49   0
   6   4 -18   68.38   15.91   0
  -6  -4  18   71.13   16.30   0
   0  -5  18  237.87   17.61   0
   0  -5  18  196.06   13.67   0
   1  -5  18   95.65   17.24   0
  -1  -5 -18   88.56   22.15   0
   1  -5  18   76.38   12.64   0
   1   5  18   75.09   19.24   0
  -1  -5  18   77.50   18.39   0
  -2  -5  18  235.08   20.00   0
   2   5  18  246.04   20.13   0
   2  -5  18  241.25   13.76   0
   2  -5  18  270.11   18.36   0
  -2  -5 -18  270.22   19.50   0
  -3  -5  18   88.86   14.22   0
   3   5  18   95.92   19.00   0
   3  -5  18  103.86   13.48   0
  -3  -5 -18  102.80   13.57   0
   3  -5  18   96.56   13.83   0
   4   5  18  439.15   16.24   0
  -4  -5 -18  485.50   20.83   0
  -4  -5  18  446.47   22.90   0
   4  -5  18  483.52   20.96   0
  -5  -5 -18   44.55   14.40   0
   5   5  18   38.23   14.75   0
  -5  -5  18   48.90   22.41   0
   5   5 -18   48.91   21.73   0
   5  -5  18   57.14   21.08   0
  -6  -5 -18   44.80   22.33   0
   6   5  18   29.48   23.20   0
   6  -5  18   40.03   23.17   0
  -6  -5  18   15.02   16.73   0
   6   5 -18   28.43   16.19   0
   0  -6  18  260.99   14.42   0
   0  -6  18  255.97   14.63   0
  -1  -6 -18  153.51   23.83   0
   1   6  18  149.73   25.23   0
   1  -6  18  154.36   18.79   0
   1  -6  18  131.26   13.87   0
  -1  -6  18  143.65   19.62   0
  -2  -6  18  174.84   14.70   0
  -2  -6 -18  183.83   23.50   0
   2  -6  18  164.64   19.31   0
   2  -6  18  182.44   13.90   0
   2   6  18  168.93   20.61   0
   3   6  18  356.76   21.71   0
  -3  -6 -18  373.27   20.94   0
  -3  -6  18  338.17   16.70   0
   3  -6  18  374.90   20.89   0
   3  -6  18  339.61   15.47   0
   4  -6  18  415.81   21.99   0
   4   6  18  392.16   17.36   0
  -4  -6  18  466.39   23.70   0
   4  -6  18  435.52   16.63   0
  -5  -6 -18   69.64   15.68   0
   5   6  18   75.26   15.70   0
  -5  -6  18   71.63   17.84   0
   5   6 -18   83.93   16.98   0
   5  -6  18   84.89   16.71   0
   0  -7  18   17.60   14.38   0
   0  -7  18   12.15   19.99   0
   1   7  18   27.30   21.44   0
  -1  -7 -18   28.54   23.38   0
   1  -7  18   26.51   13.41   0
  -1  -7  18   32.22   19.75   0
   1  -7  18   27.55   19.50   0
  -2  -7 -18   39.88   19.73   0
  -2  -7  18   40.84   21.33   0
   2  -7  18   49.49   14.53   0
   2   7  18   34.41   20.96   0
   2  -7  18   43.32   14.67   0
  -3  -7  18   98.70   16.02   0
   3  -7  18   94.58   15.26   0
   3  -7  18  118.77   21.54   0
  -3  -7 -18   90.40   20.73   0
   3   7  18  102.57   22.17   0
   4   7  18   41.20   22.92   0
   4  -7  18   36.08   22.47   0
  -4  -7  18   36.03   17.56   0
   4  -7  18   39.25   22.97   0
   0  -8  18   51.53   15.00   0
   0  -8  18   47.36   14.92   0
   1  -8  18   49.67   15.28   0
  -1  -8  18   69.00   21.61   0
  -1  -8 -18   64.13   25.98   0
   1  -8  18   50.16   14.98   0
  -2  -8  18   36.49   22.98   0
   2  -8  18   15.43   21.66   0
   2   8  18   29.35   28.30   0
   2  -8  18   47.76   15.41   0
  -2  -8 -18   21.53   21.14   0
  -3  -8  18   26.45   16.70   0
   3  -8  18   35.60   22.83   0
   3  -8  18   53.17   16.17   0
  -3  -8 -18   32.45   22.51   0
   3   8  18   22.82   24.12   0
   0  -9  18   11.99   23.22   0
   0  -9  18   12.50   16.32   0
   1  -9  18  146.14   17.07   0
  -1  -9  18  153.18   17.75   0
  -1  -9 -18  152.08   25.25   0
   1  -9  18  156.17   16.91   0
  -1   0  19  249.85   19.08   0
  -1   0  19  289.05   18.39   0
   1   0  19  270.82   13.44   0
   1   0  19  269.44   18.56   0
   2   0  19   46.65   16.27   0
  -2   0  19   30.61   20.83   0
  -2   0  19   41.92   20.31   0
   3   0  19   77.00   17.26   0
  -3   0  19   86.15   18.10   0
  -3   0  19   83.71   17.84   0
  -4   0  19  726.52   24.62   0
   4   0  19  703.59   16.42   0
  -5   0 -19  137.45   13.93   0
  -5   0  19  140.64   24.12   0
   5   0  19  156.71   14.05   0
  -6   0 -19   23.62   20.85   0
  -6   0  19   27.82   21.23   0
   6   0 -19    8.68   21.97   0
   6   0  19   47.41   21.04   0
  -7   0 -19   15.96   16.60   0
   7   0 -19    6.07   23.43   0
  -7   0  19   10.74   23.55   0
   7   0  19   -7.21   16.66   0
   0   1  19  138.20   20.61   0
   0  -1  19  154.98   12.50   0
   0   1  19  136.48   17.82   0
   0  -1  19  137.59   17.18   0
   1   1  19  127.28   16.93   0
  -1   1  19  119.19   22.88   0
  -1   1  19  129.26   21.55   0
   1  -1  19  128.55   17.01   0
   1  -1  19  126.89   12.43   0
  -1  -1  19  150.37   17.20   0
  -1  -1  19  110.11   13.07   0
   2   1  19   32.94   16.61   0
  -2  -1  19   41.80   16.92   0
  -2  -1  19   35.03   16.70   0
   2  -1  19   12.89   16.61   0
   3  -1  19  664.74   19.78   0
  -3  -1  19  631.33   21.39   0
   3   1  19  619.20   19.97   0
  -4  -1 -19   33.12   12.76   0
   4  -1  19   16.05   12.86   0
  -4  -1  19   14.54   18.66   0
   4   1  19    7.20   12.98   0
   5  -1  19    7.52   13.57   0
  -5  -1 -19   -1.93   13.01   0
  -5   1  19    2.87   27.60   0
   5   1  19   28.25   19.48   0
  -5  -1  19    3.96   19.23   0
  -6  -1  19   -7.68   21.30   0
  -6   1  19    7.28   25.66   0
   6   1 -19    9.29   15.31   0
   6   1  19   -0.83   21.01   0
  -6  -1 -19   12.34   14.74   0
   6  -1  19   -0.97   14.85   0
   0   2  19   77.66   21.02   0
   0  -2  19   85.72   12.05   0
   0  -2  19   68.55   12.17   0
   0   2  19   71.85   21.69   0
   1  -2  19  902.24   16.95   0
   1  -2  19  875.93   20.64   0
   1   2  19  923.72   23.45   0
  -1  -2  19  919.30   17.66   0
  -1  -2  19  877.04   17.57   0
  -2  -2  19  177.43   18.55   0
   2   2  19  182.15   18.12   0
   2  -2  19  188.45   13.09   0
  -3  -2  19  446.97   20.25   0
   3  -2  19  495.20   15.00   0
   3   2  19  487.34   19.67   0
   4  -2  19  136.07   13.59   0
  -4  -2  19  120.17   14.54   0
   4   2  19  135.37   18.23   0
  -4  -2 -19  117.37   13.62   0
   5  -2  19  365.74   20.93   0
  -5  -2 -19  369.48   15.55   0
   5   2 -19  353.11   16.80   0
   5   2  19  350.41   15.81   0
  -5  -2  19  338.25   21.64   0
   6  -2  19   83.63   15.28   0
  -6  -2 -19  113.69   15.51   0
   6   2  19   80.27   21.73   0
   6   2 -19   86.04   22.19   0
  -6  -2  19   96.26   22.03   0
   0  -3  19  162.04   12.64   0
   0  -3  19  162.24   13.08   0
   1   3  19  112.72   21.73   0
  -1  -3  19  135.88   17.27   0
   1  -3  19  112.16   17.46   0
   1  -3  19  102.21   17.50   0
  -1  -3  19  106.51   12.70   0
  -2  -3  19   73.37   12.99   0
   2  -3  19   85.17   12.17   0
   2   3  19   79.74   17.41   0
   2  -3  19   90.54   13.06   0
  -2  -3 -19  105.41   18.07   0
  -3  -3  19  171.60   14.19   0
   3   3  19  179.88   18.64   0
   3  -3  19  175.43   18.39   0
  -4  -3 -19   80.75   18.89   0
  -4  -3  19   80.06   19.98   0
   4   3  19   77.63   18.77   0
   4  -3  19   89.47   13.26   0
  -5  -3 -19   25.86   19.68   0
   5  -3  19   30.45   20.05   0
   5   3  19   -4.17   14.19   0
   5   3 -19   15.44   21.10   0
  -5  -3  19    5.60   20.50   0
   6  -3  19   31.77   15.44   0
   6   3  19   45.50   15.48   0
   6   3 -19   25.97   22.78   0
  -6  -3  19   38.71   23.05   0
  -6  -3 -19   19.04   15.28   0
   0  -4  19  117.95   17.63   0
   0  -4  19  117.32   18.35   0
   1   4  19  278.94   21.14   0
   1  -4  19  306.19   18.77   0
  -1  -4  19  280.11   14.10   0
   1  -4  19  321.41   18.39   0
  -2  -4  19   58.21   13.04   0
   2   4  19   59.08   18.73   0
  -2  -4 -19   70.33   18.08   0
   2  -4  19   59.65   17.93   0
   2  -4  19   73.80   18.66   0
   3  -4  19  209.59   13.81   0
  -3  -4 -19  198.32   19.38   0
  -3  -4  19  191.50   20.23   0
   3   4  19  190.32   14.72   0
  -4  -4  19  152.51   15.16   0
   4   4  19  173.49   20.12   0
   4  -4  19  173.19   14.26   0
  -4  -4 -19  167.90   14.47   0
   5   4  19   34.97   14.80   0
   5  -4  19   48.56   14.86   0
  -5  -4  19   53.41   21.51   0
   5   4 -19   34.06   21.23   0
  -5  -4 -19   44.88   20.48   0
   6  -4  19   37.76   16.15   0
   6   4  19   37.07   23.02   0
   6   4 -19   37.29   16.20   0
  -6  -4 -19   34.19   22.50   0
  -6  -4  19   19.37   23.07   0
   0  -5  19  194.76   13.68   0
   0  -5  19  192.10   13.68   0
   1  -5  19   96.35   18.00   0
   1  -5  19   94.35   18.25   0
   1   5  19   81.06   24.83   0
  -1  -5  19   58.39   13.36   0
  -2  -5  19   76.06   13.75   0
   2   5  19   91.42   19.43   0
  -2  -5 -19   99.06   18.84   0
   2  -5  19   97.13   18.61   0
   2  -5  19   83.92   13.56   0
   3  -5  19   69.03   13.97   0
   3   5  19   66.20   19.30   0
  -3  -5  19   75.99   19.97   0
   3  -5  19   53.17   14.20   0
  -3  -5 -19   61.71   18.68   0
   4   5  19   38.75   20.85   0
  -4  -5  19   66.05   21.47   0
   4  -5  19   40.94   14.34   0
   5   5  19   62.84   22.27   0
  -5  -5 -19   41.07   21.54   0
  -5  -5  19   63.11   23.46   0
   5   5 -19   52.96   16.33   0
   5  -5  19   50.11   16.01   0
   0  -6  19   86.30   13.70   0
   0  -6  19   80.85   19.27   0
   1  -6  19  527.08   20.39   0
   1   6  19  534.21   35.60   0
   1  -6  19  536.15   20.44   0
  -1  -6  19  502.53   15.91   0
  -2  -6  19  380.11   21.67   0
   2  -6  19  405.01   15.33   0
   2  -6  19  431.24   15.34   0
  -2  -6 -19  429.16   22.95   0
   2   6  19  399.26   23.27   0
   3   6  19  209.48   16.53   0
  -3  -6  19  197.42   16.17   0
   3  -6  19  220.44   15.43   0
  -3  -6 -19  229.32   21.21   0
   3  -6  19  217.13   20.92   0
   4  -6  19   85.04   21.41   0
   4   6  19  106.59   22.10   0
  -4  -6  19   99.94   17.31   0
   4  -6  19  104.27   22.23   0
   5   6  19   32.59   23.75   0
  -5  -6 -19   42.49   22.65   0
  -5  -6  19   29.10   25.14   0
   5  -6  19   57.14   23.31   0
   0  -7  19  817.39   22.42   0
   0  -7  19  834.88   18.06   0
  -1  -7 -19   63.27   30.59   0
   1  -7  19   26.30   20.21   0
   1  -7  19   45.50   20.26   0
  -1  -7  19   59.02   15.01   0
  -2  -7  19   30.41   15.48   0
  -2  -7 -19   35.04   20.92   0
   2  -7  19   50.54   20.87   0
   2   7  19   27.70   22.05   0
   2  -7  19   39.54   14.52   0
  -3  -7 -19   26.48   15.39   0
  -3  -7  19   21.79   16.64   0
   3  -7  19   22.68   15.21   0
   3  -7  19   46.13   15.22   0
   3   7  19   28.79   23.22   0
   4   7  19  172.30   24.87   0
   4  -7  19  172.08   17.14   0
  -4  -7 -19  173.19   23.69   0
  -4  -7  19  131.06   25.19   0
   4  -7  19  142.21   16.99   0
   0  -8  19   66.38   21.85   0
   0  -8  19   75.19   21.97   0
  -1  -8  19  113.70   16.55   0
   1  -8  19  101.28   16.17   0
   1  -8  19  129.68   22.10   0
  -1  -8 -19  119.73   41.09   0
  -2  -8  19   40.67   23.67   0
  -2  -8 -19   64.38   22.77   0
   2   8  19   55.06   24.97   0
   2  -8  19   58.24   15.76   0
   2  -8  19   68.97   15.64   0
   0   0  20    9.60   16.62   0
   0   0  20    4.97   16.94   0
  -1   0  20  489.29   21.49   0
   1   0  20  529.28   16.07   0
   1   0  20  498.28   16.42   0
  -1   0  20  548.95   24.43   0
   2   0  20    3.95   17.03   0
  -2   0  20   -0.89   16.77   0
  -2   0  20    8.45   20.67   0
   3   0  20  387.30   15.01   0
  -3   0  20  404.88   25.43   0
  -3   0  20  380.15   22.06   0
   4   0  20   66.73   13.53   0
  -4   0  20   49.90   19.39   0
  -5   0  20  324.65   22.81   0
   5   0  20  339.80   20.63   0
  -6   0 -20   26.74   15.78   0
  -6   0  20   17.22   22.09   0
   6   0  20   22.68   15.43   0
   0   1  20  168.99   17.87   0
   0  -1  20  162.68   17.42   0
   0  -1  20  167.56   18.04   0
   0   1  20  151.70   18.75   0
   1   1  20  124.49   17.84   0
  -1   1  20  132.45   22.71   0
  -1   1  20  139.07   23.37   0
   1   1  20  120.34   18.18   0
   1  -1  20  129.34   12.85   0
  -1  -1  20  137.72   18.00   0
   1  -1  20  143.51   17.26   0
  -1  -1  20  129.47   18.48   0
  -2  -1  20  108.88   18.45   0
   2  -1  20  102.59   17.82   0
  -2  -1  20  119.41   17.84   0
   2   1  20   98.13   12.83   0
   3  -1  20    5.86   12.56   0
  -3  -1  20    7.58   18.09   0
   3   1  20   -1.93   12.82   0
   4  -1  20   35.21   18.56   0
  -4  -1  20   37.29   19.07   0
  -4  -1 -20   22.88   13.56   0
   4   1  20   35.23   18.98   0
  -5  -1 -20   78.91   20.12   0
   5  -1  20   63.31   20.57   0
   5   1  20   55.30   20.12   0
  -5  -1  20   55.07   14.72   0
  -6   1  20   85.64   33.54   0
  -6  -1  20   91.47   22.90   0
  -6  -1 -20  100.92   22.40   0
   6   1  20   85.78   16.18   0
   6  -1  20   95.70   22.39   0
   0   2  20   34.15   21.21   0
   0  -2  20   40.48   16.56   0
   0  -2  20   40.43   17.24   0
   0   2  20   29.05   21.85   0
   1  -2  20   13.26   16.98   0
  -1  -2  20    6.49   11.96   0
   1  -2  20    3.55   17.24   0
   1   2  20   -3.46   16.67   0
  -1  -2  20    0.52   12.39   0
  -2  -2  20   75.62   18.42   0
   2   2  20   82.76   17.70   0
  -2  -2  20  100.05   17.61   0
   2  -2  20   79.83   12.92   0
  -3  -2  20  199.59   19.96   0
   3  -2  20  200.16   13.99   0
   3   2  20  194.16   18.91   0
   4  -2  20    4.38   18.79   0
  -4  -2 -20    4.31   13.69   0
  -4  -2  20    5.52   19.41   0
   4   2  20   14.51   13.35   0
   5  -2  20  150.38   15.02   0
   5   2  20  143.03   20.26   0
  -5  -2  20  152.11   16.23   0
  -5  -2 -20  168.54   15.24   0
   6  -2  20   98.97   22.50   0
   6   2  20   61.31   15.94   0
   6   2 -20   91.11   23.54   0
  -6  -2 -20   78.00   16.28   0
  -6  -2  20   78.87   23.20   0
   0  -3  20   93.11   17.32   0
   0  -3  20   82.42   12.57   0
  -1  -3  20  132.91   18.05   0
   1   3  20  118.77   22.88   0
   1  -3  20  120.93   17.89   0
   1  -3  20  113.89   18.16   0
  -1  -3  20  130.25   18.49   0
   2  -3  20  203.29   18.05   0
  -2  -3  20  172.67   18.92   0
   2   3  20  174.94   14.60   0
   2  -3  20  182.09   13.90   0
  -3  -3  20   56.53   19.71   0
   3   3  20   54.87   19.05   0
   3  -3  20   63.38   18.39   0
  -3  -3 -20   52.35   18.56   0
  -4  -3  20  247.72   15.47   0
   4   3  20  212.78   15.01   0
   4  -3  20  256.07   20.61   0
  -4  -3 -20  236.53   15.15   0
   5  -3  20    9.19   14.77   0
  -5  -3 -20   -7.65   20.90   0
   5   3  20   11.50   21.01   0
  -5  -3  20   13.16   21.34   0
   6  -3  20  223.38   23.73   0
  -6  -3 -20  251.75   23.77   0
   6   3  20  215.41   17.80   0
   6   3 -20  223.41   18.68   0
  -6  -3  20  221.52   18.47   0
   0  -4  20   15.12   12.78   0
   0  -4  20    3.89   17.85   0
   1   4  20   24.34   23.10   0
  -1  -4  20   46.79   17.70   0
   1  -4  20   18.90   18.42   0
   1  -4  20    7.80   12.56   0
  -1  -4  20   27.60   13.07   0
  -2  -4  20   14.67   18.93   0
   2   4  20   29.83   18.78   0
   2  -4  20   20.38   17.81   0
   2  -4  20   21.81   18.33   0
  -2  -4 -20   36.82   19.08   0
  -3  -4  20  274.36   21.30   0
   3   4  20  279.83   20.54   0
   3  -4  20  269.62   15.07   0
  -3  -4 -20  320.67   20.25   0
   3  -4  20  307.44   14.69   0
   4   4  20  161.26   15.64   0
  -4  -4  20  184.98   21.79   0
   4  -4  20  157.00   15.09   0
   5   4  20  487.98   23.10   0
   5  -4  20  478.57   23.07   0
  -5  -4  20  469.11   18.71   0
  -5  -4 -20  466.58   17.01   0
   0  -5  20    7.97   18.39   0
   0  -5  20    7.46   18.73   0
  -1  -5  20   -2.70   13.11   0
   1  -5  20    4.05   13.07   0
   1   5  20    7.01   30.78   0
  -1  -5  20    7.35   18.84   0
   1  -5  20    4.46   13.21   0
   2   5  20   52.17   19.51   0
  -2  -5  20   46.61   19.54   0
  -2  -5 -20   48.37   19.10   0
   2  -5  20   59.85   19.11   0
   2  -5  20   38.40   19.61   0
   3  -5  20  192.34   20.86   0
   3   5  20  199.86   21.08   0
  -3  -5  20  184.13   15.60   0
  -3  -5 -20  200.54   20.63   0
   3  -5  20  191.97   15.39   0
   4   5  20   38.22   15.76   0
  -4  -5  20   65.32   16.12   0
   4  -5  20   36.66   15.85   0
   4  -5  20   68.10   21.32   0
   5   5  20   -6.43   22.74   0
  -5  -5  20   18.19   16.77   0
   5  -5  20   14.02   22.89   0
  -5  -5 -20    7.13   22.37   0
   0  -6  20   63.93   19.75   0
   0  -6  20   40.62   14.28   0
   1  -6  20   64.84   20.08   0
   1  -6  20   62.38   14.29   0
  -1  -6  20   43.19   14.70   0
  -2  -6  20  117.03   15.24   0
  -2  -6 -20  119.69   21.01   0
   2  -6  20  131.35   14.75   0
   2  -6  20  110.28   14.92   0
   2   6  20  107.72   21.38   0
   3   6  20  110.09   22.34   0
  -3  -6  20  121.28   22.27   0
   3  -6  20  109.69   15.45   0
   3  -6  20  109.35   22.05   0
  -3  -6 -20  141.97   21.65   0
   4   6  20   13.20   16.30   0
  -4  -6  20   20.49   16.90   0
  -4  -6 -20    2.49   22.20   0
   4  -6  20    7.84   23.07   0
   4  -6  20    7.22   15.54   0
   0  -7  20   -2.96   21.00   0
   0  -7  20    2.70   21.33   0
   1  -7  20   37.42   21.09   0
   1  -7  20   36.08   15.19   0
  -1  -7  20   40.85   15.32   0
  -2  -7  20  131.39   16.60   0
  -2  -7 -20  121.98   27.46   0
   2  -7  20  128.27   15.81   0
   2  -7  20  126.87   15.95   0
   2   7  20  108.16   28.83   0
  -3  -7  20  140.79   23.82   0
   3  -7  20  163.30   16.54   0
  -3  -7 -20  146.88   23.54   0
   3  -7  20  111.42   16.76   0
   3   7  20  166.67   24.21   0
   0  -8  20   17.19   22.89   0
   0  -8  20   14.43   16.14   0
  -1  -8  20    2.90   23.76   0
   1  -8  20   11.36   15.88   0
   1  -8  20   -7.62   16.21   0
  -1   0  21  195.20   19.72   0
   1   0  21  211.25   18.37   0
   1   0  21  174.47   18.99   0
  -1   0  21  197.83   18.69   0
  -2   0  21   27.38   18.19   0
   2   0  21   37.18   11.80   0
  -2   0  21   30.54   18.25   0
   3   0  21    5.95   12.66   0
  -3   0  21    3.04   22.54   0
  -3   0  21   10.10   18.49   0
   4   0  21  141.30   19.46   0
  -4   0  21  135.78   25.90   0
  -4   0  21  124.56   25.16   0
  -5   0  21   58.27   26.01   0
   5   0  21   75.79   14.68   0
  -6   0  21  316.96   31.28   0
   6   0  21  370.54   24.24   0
   0  -1  21    6.64   16.98   0
   0   1  21    0.64   17.12   0
   0  -1  21   -4.39   12.20   0
   0   1  21    6.34   17.77   0
  -1   1  21   68.79   25.69   0
  -1  -1  21   76.95   18.26   0
   1   1  21   74.04   17.88   0
  -1   1  21   70.46   26.46   0
  -1  -1  21   75.93   17.37   0
   1   1  21   72.96   18.59   0
   1  -1  21   67.52   17.94   0
   1  -1  21   81.24   17.48   0
  -2  -1  21   99.12   13.82   0
  -2  -1  21   96.76   19.14   0
   2  -1  21  109.35   18.34   0
   2   1  21  107.01   13.47   0
   3  -1  21    4.48   12.69   0
  -3  -1  21   13.74   13.22   0
  -3  -1  21   14.72   18.88   0
   3   1  21    7.63   18.38   0
   4  -1  21  187.44   14.91   0
  -4  -1  21  159.77   21.34   0
   4   1  21  158.79   20.06   0
  -5  -1  21  163.05   22.52   0
   5  -1  21  200.37   15.74   0
  -5  -1 -21  192.05   21.50   0
   5   1  21  188.40   15.49   0
  -6  -1 -21    4.62   16.64   0
  -6  -1  21   22.43   24.08   0
   6   1  21   11.64   16.04   0
   6  -1  21   10.59   16.22   0
   0  -2  21  107.99   13.20   0
   0   2  21  108.50   26.63   0
   0  -2  21  110.57   18.16   0
   0   2  21  103.47   24.35   0
  -1  -2  21  251.77   14.07   0
   1  -2  21  243.40   18.69   0
   1   2  21  239.69   20.41   0
   1   2  21  255.53   20.05   0
   1  -2  21  247.31   14.32   0
  -1  -2  21  222.24   14.09   0
  -2  -2  21   23.44   13.58   0
  -2  -2  21   25.98   18.15   0
   2  -2  21   30.72   13.06   0
   2   2  21   21.85   13.03   0
   2  -2  21   26.22   13.16   0
  -3  -2  21  499.46   17.64   0
   3  -2  21  544.76   15.56   0
   3   2  21  550.44   16.88   0
   4  -2  21  105.04   19.61   0
  -4  -2  21  128.35   20.55   0
   4   2  21  108.85   19.91   0
  -4  -2 -21  100.48   14.35   0
   5  -2  21    2.11   21.13   0
  -5  -2 -21   -0.84   14.81   0
   5   2  21   18.50   15.16   0
  -5  -2  21  -10.57   21.38   0
   6  -2  21   44.04   16.81   0
  -6  -2 -21   48.80   23.49   0
   6   2  21   43.70   16.75   0
  -6  -2  21   33.08   17.53   0
   0  -3  21   36.55   12.52   0
   0  -3  21   28.98   17.83   0
   1   3  21  174.13   20.37   0
   1  -3  21  169.89   13.63   0
   1   3  21  164.76   24.43   0
   1  -3  21  185.13   18.95   0
  -1  -3  21  182.30   18.91   0
  -1  -3  21  144.88   18.88   0
   2  -3  21   58.63   18.51   0
  -2  -3  21   54.49   19.12   0
   2   3  21   57.35   19.35   0
   2  -3  21   51.61   13.60   0
  -2  -3  21   63.79   18.86   0
  -3  -3 -21   72.24   19.42   0
  -3  -3  21   53.31   14.61   0
   3   3  21   58.43   13.80   0
   3  -3  21   72.90   19.21   0
  -4  -3  21  168.51   21.44   0
  -4  -3 -21  178.60   21.53   0
   4  -3  21  144.74   15.14   0
   4   3  21  158.28   21.72   0
   5  -3  21    9.68   15.29   0
   5   3  21    9.44   21.50   0
  -5  -3  21   30.09   22.36   0
  -5  -3 -21   13.73   21.61   0
   0  -4  21   13.28   18.26   0
   0  -4  21   14.03   12.93   0
   1   4  21  173.69   29.76   0
  -1  -4  21  192.14   14.24   0
   1   4  21  182.56   26.90   0
   1  -4  21  198.45   13.76   0
   1  -4  21  187.25   19.22   0
  -1  -4  21  173.59   19.79   0
  -2  -4  21  207.13   20.47   0
   2   4  21  189.89   20.57   0
   2  -4  21  232.81   19.69   0
   2  -4  21  186.83   20.25   0
  -3  -4  21  131.78   21.11   0
   3   4  21  127.61   20.61   0
  -3  -4 -21  120.60   14.93   0
   3  -4  21  120.85   20.99   0
   3  -4  21  131.01   20.54   0
   4   4  21   47.31   21.16   0
  -4  -4  21   39.72   16.10   0
   4  -4  21   58.52   20.91   0
  -5  -4 -21   98.69   16.70   0
   5   4  21   96.56   16.97   0
   5  -4  21  104.36   16.66   0
  -5  -4  21  114.44   23.93   0
   0  -5  21   15.13   13.92   0
   0  -5  21   26.09   19.92   0
  -1  -5  21  275.80   20.90   0
   1  -5  21  249.78   15.40   0
   1  -5  21  260.21   15.35   0
  -1  -5  21  247.30   15.55   0
   2   5  21   37.90   24.76   0
  -2  -5  21   30.74   14.39   0
   2  -5  21   68.31   19.84   0
   2  -5  21   58.97   20.34   0
   3  -5  21  -10.88   20.69   0
   3   5  21    5.78   20.80   0
  -3  -5  21   13.53   21.58   0
   3  -5  21   -6.42   15.25   0
  -3  -5 -21    3.27   20.99   0
  -4  -5 -21   14.86   22.39   0
   4   5  21   22.95   21.71   0
  -4  -5  21   31.67   22.64   0
   4  -5  21    4.82   22.63   0
   4  -5  21   27.95   22.03   0
   0  -6  21  551.46   22.16   0
   0  -6  21  556.15   22.62   0
  -1  -6  21  276.74   21.42   0
   1  -6  21  268.49   15.61   0
  -1  -6  21  252.34   15.43   0
   1  -6  21  253.74   15.59   0
  -2  -6  21   32.23   15.49   0
   2  -6  21   21.65   15.19   0
   2  -6  21   15.25   21.80   0
  -2  -6 -21   26.03   21.57   0
   2   6  21   20.31   27.00   0
   3   6  21   71.29   23.06   0
   3  -6  21   54.70   15.93   0
  -3  -6  21   61.79   15.94   0
  -3  -6 -21   86.51   22.09   0
   3  -6  21   94.15   16.59   0
   0  -7  21   91.03   15.60   0
   0  -7  21   42.87   15.90   0
  -1  -7  21   69.92   16.77   0
   1  -7  21   92.09   15.65   0
  -1  -7  21   98.12   16.37   0
   1  -7  21   56.89   22.30   0
  -2  -7  21  116.34   23.80   0
   2  -7  21  119.58   16.27   0
   2   7  21  125.04   29.49   0
   2  -7  21  116.84   16.54   0
  -2  -7 -21  129.52   28.30   0
   0   0  22  178.25   18.84   0
   0   0  22  165.21   19.56   0
  -1   0  22  108.08   23.55   0
   1   0  22  128.31   18.71   0
  -1   0  22  129.01   22.61   0
   1   0  22  124.96   19.06   0
   2   0  22   38.87   18.39   0
  -2   0  22   45.85   23.03   0
  -2   0  22   38.29   18.80   0
   3   0  22   18.34   18.99   0
  -3   0  22   -0.20   23.35   0
  -3   0  22    6.98   24.26   0
  -4   0  22   33.05   29.11   0
  -4   0  22   33.64   29.13   0
   4   0  22   41.37   13.97   0
  -5   0  22    3.24   27.41   0
  -5   0  22   10.74   31.29   0
   5   0  22   37.84   21.52   0
   0   1  22    3.34   21.13   0
   0  -1  22   -4.14   18.30   0
   0  -1  22   14.28   17.82   0
   0   1  22    5.64   21.84   0
  -1  -1  22   58.79   19.05   0
  -1  -1  22   65.77   18.56   0
  -1   1  22   56.70   31.01   0
   1  -1  22   67.91   13.37   0
   1   1  22   64.51   19.08   0
   1  -1  22   56.40   13.42   0
  -1   1  22   63.09   27.39   0
   1   1  22   60.01   18.79   0
  -2  -1  22   47.29   19.25   0
   2  -1  22   42.79   18.55   0
   2  -1  22   65.77   19.32   0
  -2  -1  22   58.56   18.65   0
   2   1  22   55.09   13.57   0
   3  -1  22   61.81   14.01   0
  -3  -1  22   48.81   19.78   0
  -3  -1  22   59.76   19.47   0
   3   1  22   56.70   19.33   0
   4  -1  22   23.94   14.47   0
  -4  -1  22   33.27   21.24   0
  -4  -1  22   23.97   21.17   0
   4   1  22   19.14   13.77   0
  -5  -1  22   22.64   22.62   0
   5  -1  22   38.51   22.16   0
   5   1  22   32.36   22.33   0
   0   2  22  646.53   40.72   0
   0  -2  22  667.51   21.47   0
   0   2  22  671.10   40.06   0
   0  -2  22  612.33   21.09   0
   1   2  22   44.77   18.71   0
   1   2  22   46.71   19.62   0
   1  -2  22   59.16   18.15   0
  -1  -2  22   58.70   13.44   0
   1  -2  22   56.00   13.36   0
  -1  -2  22   47.21   13.71   0
  -2  -2  22  652.11   18.09   0
  -2  -2  22  737.88   22.54   0
   2  -2  22  694.93   22.03   0
   2   2  22  703.78   19.01   0
   2  -2  22  715.56   17.08   0
  -3  -2  22  209.13   21.06   0
   3  -2  22  255.41   20.30   0
   3   2  22  237.73   20.66   0
  -3  -2  22  237.88   20.94   0
   4  -2  22  192.41   15.44   0
  -4  -2  22  189.99   22.36   0
   4   2  22  215.42   21.65   0
  -5  -2 -22  209.74   22.82   0
   5  -2  22  180.38   22.65   0
   5   2  22  205.38   22.46   0
  -5  -2  22  195.18   23.89   0
   0  -3  22   11.18   12.57   0
   0  -3  22    9.90   12.89   0
   1  -3  22   27.58   18.48   0
   1   3  22   14.06   19.24   0
  -1  -3  22   13.76   18.75   0
   1   3  22   11.07   23.83   0
   1  -3  22    4.09   18.77   0
  -1  -3  22   18.04   19.10   0
  -2  -3  22   28.35   13.82   0
   2   3  22   21.76   19.63   0
   2  -3  22   -2.21   19.67   0
  -2  -3  22   30.61   19.06   0
   2  -3  22   11.41   19.12   0
  -3  -3  22  100.45   20.96   0
   3   3  22   81.72   20.61   0
   3  -3  22   94.25   14.83   0
   3  -3  22  106.40   19.91   0
   4  -3  22   67.54   14.96   0
  -4  -3  22   50.63   22.20   0
   4   3  22   49.42   15.80   0
   5  -3  22   53.22   22.68   0
   5   3  22   30.96   22.83   0
  -5  -3 -22   14.79   22.83   0
  -5  -3  22   22.45   16.53   0
   0  -4  22  110.94   13.79   0
   0  -4  22  112.65   14.09   0
   1  -4  22   54.22   19.59   0
   1  -4  22   46.68   20.05   0
  -1  -4  22   53.94   14.05   0
  -1  -4  22   47.76   19.90   0
  -2  -4  22   27.00   14.48   0
   2  -4  22   41.08   19.62   0
   2   4  22   32.00   20.46   0
   2  -4  22   28.78   20.20   0
  -2  -4  22   35.97   20.18   0
  -3  -4  22   -9.13   14.84   0
   3   4  22    3.94   21.11   0
  -3  -4 -22   -2.03   14.99   0
   3  -4  22  -11.59   21.61   0
   3  -4  22    4.15   21.03   0
   4   4  22  108.32   16.54   0
  -4  -4  22  147.53   23.56   0
  -4  -4 -22  143.15   22.96   0
   4  -4  22  157.90   22.97   0
   0  -5  22    5.45   14.21   0
   0  -5  22   -6.39   14.50   0
  -1  -5  22  149.01   14.91   0
   1  -5  22  157.18   20.71   0
   1  -5  22  136.12   15.27   0
  -1  -5  22  150.69   15.32   0
   2   5  22    0.09   21.23   0
  -2  -5  22   10.42   21.63   0
   2  -5  22   21.50   20.66   0
   2  -5  22   12.89   21.27   0
   3  -5  22   89.93   22.19   0
   3   5  22   69.79   22.22   0
  -3  -5  22   62.64   15.74   0
   3  -5  22   59.07   22.57   0
  -3  -5 -22   68.72   22.06   0
   4   5  22   40.69   23.33   0
  -4  -5  22   45.15   17.33   0
   4  -5  22   43.54   24.00   0
  -4  -5 -22   55.75   16.75   0
   4  -5  22   52.16   16.46   0
   0  -6  22   44.53   15.36   0
   0  -6  22   12.01   21.89   0
  -1  -6  22  163.51   22.29   0
   1  -6  22  162.03   22.35   0
   1  -6  22  186.56   15.73   0
  -1  -6  22  176.17   16.10   0
  -2  -6  22  150.29   16.32   0
   2  -6  22  181.08   16.33   0
   2  -6  22  186.16   22.89   0
   2   6  22  159.11   30.37   0
   3   6  22   99.81   24.38   0
   3  -6  22  129.43   16.75   0
  -3  -6 -22  128.76   24.04   0
  -3  -6  22  127.86   24.31   0
   3  -6  22  127.12   16.90   0
   0  -7  22   30.02   16.46   0
   0  -7  22   27.01   23.43   0
   1  -7  22   -6.97   16.26   0
  -1  -7  22    2.28   23.65   0
  -1  -7  22   10.18   23.55   0
   1  -7  22    0.22   23.26   0
  -1   0  23  333.10   26.09   0
   1   0  23  349.43   15.92   0
  -1   0  23  355.18   21.45   0
   1   0  23  338.09   21.10   0
   2   0  23    3.51   19.27   0
  -2   0  23    3.94   24.17   0
   2   0  23    3.09   14.37   0
  -2   0  23    0.64   23.25   0
  -3   0  23  101.61   33.72   0
   3   0  23   99.61   20.29   0
  -3   0  23   91.66   30.45   0
   4   0  23  246.53   16.08   0
   5   0  23  211.88   17.43   0
   0  -1  23    5.17   13.22   0
   0  -1  23    5.83   13.55   0
   0   1  23   -0.88   18.67   0
   0   1  23    2.98   19.24   0
  -1  -1  23   11.41   18.77   0
  -1  -1  23   17.27   19.21   0
   1  -1  23   27.14   18.98   0
   1   1  23   22.27   19.69   0
   1  -1  23   21.07   19.43   0
   1   1  23   11.13   18.83   0
  -2  -1  23   58.13   20.27   0
   2  -1  23   72.86   19.70   0
  -2  -1  23   70.90   19.82   0
   2  -1  23   53.94   14.40   0
   2   1  23   63.92   14.42   0
  -3  -1  23    2.95   20.12   0
   3  -1  23    4.32   20.02   0
  -3  -1  23    5.45   20.52   0
   3   1  23   -7.60   20.08   0
  -4  -1  23   39.32   21.88   0
   4  -1  23   60.30   21.26   0
   4   1  23   33.31   21.16   0
  -4  -1  23   32.01   22.29   0
   5  -1  23   -1.42   23.62   0
  -5  -1  23   22.75   23.89   0
   5   1  23   29.18   23.14   0
   0  -2  23   23.31   18.66   0
   0  -2  23   24.69   13.37   0
  -1  -2  23  156.74   14.75   0
  -1  -2  23  172.28   19.64   0
   1   2  23  174.91   20.90   0
   1   2  23  170.62   20.81   0
   1  -2  23  145.45   20.06   0
   1  -2  23  177.39   19.91   0
  -2  -2  23  151.85   15.48   0
  -2  -2  23  144.26   20.63   0
   2  -2  23  209.43   20.36   0
   2   2  23  146.49   20.84   0
   2  -2  23  161.05   20.70   0
  -3  -2  23    7.02   20.90   0
  -3  -2  23   15.82   20.50   0
   3  -2  23   36.69   20.58   0
   3   2  23   31.29   20.61   0
   4  -2  23  236.67   16.37   0
  -4  -2  23  195.99   23.32   0
   4   2  23  204.31   16.84   0
   5  -2  23   89.94   16.82   0
   0  -3  23   19.96   19.54   0
   0  -3  23   39.14   19.74   0
  -1  -3  23   83.03   20.13   0
  -1  -3  23   69.44   19.86   0
   1  -3  23  105.37   19.76   0
   1   3  23   87.64   25.82   0
   1   3  23   82.52   26.00   0
   1  -3  23   72.88   14.48   0
  -2  -3  23   60.77   20.60   0
  -2  -3  23   65.64   14.82   0
   2   3  23   64.00   20.76   0
   2  -3  23   44.11   20.52   0
   2  -3  23   54.52   20.11   0
  -3  -3  23  112.20   21.77   0
  -3  -3  23  116.46   22.15   0
   3   3  23  102.24   21.75   0
   3  -3  23  132.41   21.33   0
   3  -3  23  101.68   21.98   0
   4  -3  23   12.73   15.98   0
  -4  -3  23   11.06   16.19   0
   4   3  23   15.50   22.36   0
   0  -4  23   48.59   20.11   0
   0  -4  23   48.72   14.53   0
  -1  -4  23  155.80   21.11   0
   1  -4  23  178.84   15.25   0
  -1  -4  23  155.43   20.21   0
   1  -4  23  146.25   21.08   0
   2  -4  23  139.22   15.30   0
  -2  -4  23  111.35   16.13   0
   2   4  23  103.33   26.96   0
   2  -4  23  146.66   21.50   0
  -2  -4  23  126.08   21.56   0
  -3  -4  23    7.49   22.50   0
   3   4  23   -0.13   15.44   0
   3  -4  23    3.09   22.58   0
   3  -4  23   -1.39   21.79   0
   4   4  23  141.09   17.78   0
  -4  -4  23  177.60   24.19   0
   4  -4  23  133.13   17.30   0
   4  -4  23  142.18   24.98   0
  -4  -4 -23  115.46   17.48   0
   0  -5  23   11.68   20.69   0
   0  -5  23    8.99   15.31   0
  -1  -5  23   60.56   21.90   0
  -1  -5  23   60.87   21.10   0
   1  -5  23   88.20   21.36   0
   1  -5  23   53.83   15.57   0
  -2  -5  23   82.09   23.03   0
   2  -5  23   92.22   21.98   0
   2  -5  23   69.08   22.63   0
  -2  -5  23   88.63   15.62   0
   2   5  23   77.36   28.22   0
   3   5  23   13.87   23.40   0
  -3  -5  23   20.74   23.41   0
   3  -5  23   23.05   23.21   0
   3  -5  23   33.83   22.87   0
   0  -6  23   62.21   21.82   0
   0  -6  23   59.67   16.65   0
  -1  -6  23   42.86   16.19   0
  -1  -6  23   18.21   23.10   0
   1  -6  23   40.60   16.10   0
   1  -6  23   19.89   23.04   0
  -2  -6  23  215.55   23.91   0
   2  -6  23  181.82   17.32   0
   2   6  23  155.67   36.77   0
   2  -6  23  187.56   24.27   0
  -2  -6  23  183.31   17.76   0
   0   0  24  706.81   25.15   0
   0   0  24  640.90   24.54   0
  -1   0  24   26.63   24.88   0
   1   0  24   45.57   19.60   0
  -1   0  24   31.14   20.14   0
   1   0  24   42.99   20.62   0
   2   0  24 1248.39   25.47   0
  -2   0  24 1193.33   39.50   0
  -2   0  24 1200.36   42.12   0
   2   0  24 1146.02   21.50   0
   3   0  24  117.72   21.41   0
   4   0  24  225.51   23.39   0
   0  -1  24   55.50   19.97   0
   0   1  24   60.97   20.76   0
   0  -1  24   52.85   20.06   0
   0   1  24   66.16   21.00   0
  -1  -1  24  103.63   20.72   0
   1  -1  24   87.86   14.55   0
   1   1  24  102.05   21.52   0
   1  -1  24   87.60   20.54   0
   1   1  24   84.36   20.89   0
  -1  -1  24  112.08   20.48   0
  -2  -1  24   21.38   20.66   0
  -2  -1  24   24.31   21.71   0
   2  -1  24   17.53   14.83   0
   2   1  24   34.16   21.74   0
   2  -1  24   29.20   21.27   0
   2   1  24   41.14   20.57   0
   3  -1  24   37.05   20.97   0
  -3  -1  24   37.82   21.39   0
  -3  -1  24   46.20   21.54   0
   3   1  24   40.14   21.44   0
   4  -1  24    4.80   22.25   0
  -4  -1  24   17.67   27.63   0
   4   1  24   22.13   22.17   0
  -4  -1  24    7.24   27.84   0
   0  -2  24  144.58   20.84   0
   0  -2  24  131.61   20.49   0
  -1  -2  24  107.52   21.19   0
  -1  -2  24  124.01   20.54   0
   1   2  24  111.88   21.34   0
   1  -2  24  115.18   15.16   0
   1   2  24  114.91   21.49   0
   1  -2  24  108.08   15.41   0
  -2  -2  24    3.66   21.02   0
   2  -2  24    5.86   20.34   0
   2   2  24   10.02   20.62   0
   2  -2  24   23.79   14.67   0
  -2  -2  24   17.42   20.05   0
  -3  -2  24   78.92   16.15   0
   3  -2  24   84.82   21.60   0
   3  -2  24   94.19   22.21   0
   3   2  24   73.54   21.93   0
  -3  -2  24   77.63   22.24   0
  -4  -2  24   10.38   23.31   0
   4  -2  24   18.17   16.18   0
   4   2  24   -2.23   16.23   0
  -4  -2  24   17.18   23.45   0
   0  -3  24   14.89   13.76   0
   0  -3  24   26.55   20.90   0
   1  -3  24   39.06   14.57   0
  -1  -3  24   34.22   20.90   0
   1   3  24   26.64   34.03   0
  -1  -3  24   35.88   14.74   0
   1  -3  24   42.25   14.35   0
   1   3  24   36.93   30.28   0
  -2  -3  24  179.69   16.31   0
   2   3  24  201.49   23.19   0
  -2  -3  24  192.51   15.98   0
   2  -3  24  173.20   16.30   0
   2  -3  24  181.95   15.34   0
  -3  -3  24   31.78   23.03   0
  -3  -3  24   21.88   15.89   0
   3   3  24   35.11   22.55   0
   3  -3  24   38.58   22.25   0
   3  -3  24   63.54   22.90   0
   0  -4  24  414.59   22.66   0
   0  -4  24  404.35   17.60   0
  -1  -4  24  503.99   18.06   0
  -1  -4  24  561.85   23.26   0
   1  -4  24  502.49   17.12   0
   1  -4  24  492.44   23.15   0
  -2  -4  24  688.86   24.55   0
  -2  -4  24  627.73   24.54   0
   2   4  24  577.21   33.13   0
   2  -4  24  663.38   24.22   0
   2  -4  24  635.88   18.02   0
   3   4  24   33.37   23.94   0
  -3  -4  24   56.72   22.90   0
  -3  -4  24   42.99   23.02   0
   3  -4  24   35.89   23.19   0
   3  -4  24   68.51   22.88   0
   0  -5  24   81.80   16.15   0
   0  -5  24   86.99   16.55   0
  -1  -5  24    1.79   22.78   0
   1  -5  24   33.55   15.76   0
  -1  -5  24   37.18   22.10   0
   1  -5  24   36.61   16.06   0
  -2  -5  24   26.59   16.87   0
   2  -5  24    7.39   22.93   0
   2  -5  24   15.38   23.36   0
  -2  -5  24   34.69   23.04   0
   2   5  24   19.54   33.96   0
   1   0  25  348.19   22.73   0
  -1   0  25  366.11   24.42   0
  -1   0  25  339.05   24.56   0
   1   0  25  371.15   23.01   0
   2   0  25    6.29   21.30   0
  -2   0  25    2.20   42.99   0
   2   0  25    1.13   15.64   0
  -2   0  25   -1.69   36.80   0
   3   0  25  225.65   23.33   0
   0   1  25   67.84   22.16   0
   0  -1  25   63.38   20.36   0
   0   1  25   65.04   26.47   0
   0  -1  25   68.38   21.13   0
  -1  -1  25   91.64   21.98   0
   1  -1  25  122.95   21.53   0
  -1  -1  25   96.01   21.48   0
   1  -1  25  101.80   15.69   0
   1   1  25   98.16   22.16   0
   1   1  25  107.21   21.97   0
   2  -1  25    8.22   21.48   0
  -2  -1  25    9.42   22.16   0
   2   1  25   14.44   16.00   0
   2  -1  25   27.71   21.77   0
   2   1  25   17.09   21.64   0
  -2  -1  25    6.54   21.81   0
   3  -1  25   12.53   15.98   0
  -3  -1  25    4.91   22.24   0
   3  -1  25    5.24   15.86   0
  -3  -1  25    8.31   22.47   0
   3   1  25    8.73   22.18   0
   0  -2  25   34.92   14.87   0
   0  -2  25   33.94   21.47   0
  -1  -2  25   12.48   21.26   0
  -1  -2  25   22.78   20.86   0
   1   2  25   18.97   21.45   0
   1  -2  25   27.85   21.71   0
   1  -2  25    4.71   21.38   0
   1   2  25   28.24   26.66   0
  -2  -2  25  132.79   22.62   0
   2  -2  25  123.96   21.97   0
  -2  -2  25  140.60   22.50   0
   2   2  25  128.18   22.87   0
   2   2  25  112.64   23.39   0
   2  -2  25  109.33   22.62   0
  -3  -2  25   12.59   22.77   0
   3  -2  25    3.40   16.13   0
  -3  -2  25   18.50   23.22   0
   3   2  25   21.36   23.04   0
   3  -2  25   14.92   16.78   0
   0  -3  25   21.78   15.04   0
   0  -3  25   15.56   22.41   0
  -1  -3  25    9.36   22.09   0
  -1  -3  25   15.44   15.46   0
   1  -3  25   24.02   21.34   0
   1  -3  25   21.87   21.56   0
  -2  -3  25   73.14   22.77   0
  -2  -3  25   54.25   16.59   0
   2   3  25   76.10   24.03   0
   2   3  25   64.25   29.86   0
   2  -3  25   64.77   16.03   0
   2  -3  25   67.72   16.28   0
  -3  -3  25   48.04   24.08   0
   3  -3  25   26.07   23.16   0
   3  -3  25   34.47   17.64   0
  -3  -3  25   30.26   23.79   0
   0  -4  25   36.47   16.29   0
   0  -4  25   33.35   16.35   0
  -1  -4  25  244.87   17.74   0
   1  -4  25  261.01   23.35   0
   1  -4  25  261.41   23.42   0
  -1  -4  25  228.54   17.64   0
   2   4  25   97.46   30.64   0
  -2  -4  25  129.74   23.69   0
  -2  -4  25  124.73   23.75   0
   2   4  25  102.98   31.73   0
   2  -4  25  106.84   16.87   0
   2  -4  25  139.80   16.87   0
   0   0  26    5.30   22.51   0
   0   0  26   11.06   22.00   0
   1   0  26   13.86   15.77   0
  -1   0  26   14.04   27.23   0
  -1   0  26   18.87   32.03   0
   1   0  26   16.57   22.17   0
   2   0  26   67.00   16.76   0
   2   0  26   87.06   23.23   0
   0   1  26    0.66   31.65   0
   0  -1  26    4.95   21.68   0
   0   1  26   12.96   32.16   0
   0  -1  26    6.66   15.61   0
  -1  -1  26  129.74   23.77   0
   1  -1  26  164.35   23.19   0
  -1  -1  26  159.71   23.25   0
   1   1  26  155.06   28.96   0
   1  -1  26  169.16   23.36   0
   1   1  26  123.82   28.60   0
   2  -1  26   53.37   23.28   0
  -2  -1  26   38.59   23.75   0
   2   1  26   53.88   24.00   0
   2  -1  26   40.96   17.06   0
  -2  -1  26   40.83   28.52   0
   2   1  26   38.10   23.51   0
   0  -2  26  768.48   20.53   0
   0  -2  26  662.38   20.39   0
  -1  -2  26   54.09   22.97   0
  -1  -2  26   63.94   23.04   0
   1   2  26   62.83   28.68   0
   1  -2  26   57.79   16.21   0
   1  -2  26   60.05   16.69   0
   1   2  26   61.15   32.96   0
  -2  -2  26   46.26   23.74   0
  -2  -2  26   47.06   23.82   0
   2  -2  26   58.26   17.14   0
   2   2  26   70.06   24.17   0
   2   2  26   36.35   24.59   0
   2  -2  26   34.17   24.07   0
   0  -3  26  -11.66   23.06   0
   0  -3  26   13.51   16.47   0
  -1  -3  26   54.89   23.61   0
  -1  -3  26   59.02   16.92   0
   1  -3  26   51.72   16.78   0
   1  -3  26   57.30   16.82   0
   1   0  27  149.75   24.49   0
  -1   0  27  147.37   36.12   0
   1   0  27  136.02   24.32   0
  -1   0  27  144.11   35.53   0
   0  -1  27    6.08   16.52   0
   0  -1  27   13.79   23.70   0
;
_shelx_hkl_checksum     21568
_shelx_res_file
;
TITL            LI0112
 C:\Users\Liebing\Desktop\li0112_K-LPro\li0112.res
 created by SHELXL-2016/4 at 10:44:28 on 18-Aug-2017
CELL  0.71073  7.17000  8.97230 19.83790 90.00000 90.00000 90.00000
ZERR 4  0.00030  0.00040  0.00070  0.00000  0.00000  0.00000
LATT -1
SYMM -X+1/2, -Y, Z+1/2
SYMM X+1/2, -Y+1/2, -Z
SYMM -X, Y+1/2, -Z+1/2
SFAC C H N O K S
UNIT 24 52 4 20 8 8
TEMP -120
PLAN 30
FMAP 2
L.S. 15
OMIT -6 54
SIZE 0.44 0.10 0.07
EQIV $1 1+X, Y, Z
EQIV $2 0.5+X, 0.5-Y, 2-Z
EQIV $3 1+X, 1+Y, Z
EQIV $4 1-X, -0.5+Y, 1.5-Z
OMIT 0 0 2
DFIX 0.84 O3 H8
DFIX 0.84 O3 H9
DFIX 0.84 O4 H10
DFIX 0.84 O4 H11
DFIX 0.84 O5 H12
DFIX 0.84 O5 H13
BOND $H
HTAB O3 O1_$2
HTAB O3 S2_$1
HTAB O4 O2_$3
HTAB O5 O1
HTAB O5 S1_$4
CONF
ACTA
WGHT    0.017500
EXTI    0.005114
FVAR       0.58425
C1    1    0.023071    0.213326    0.899926    11.00000    0.01210    0.01070 =
         0.01332   -0.00159   -0.00078   -0.00236
C2    1   -0.011643    0.315317    0.839184    11.00000    0.00678    0.01082 =
         0.01335    0.00065   -0.00057    0.00035
AFIX  13
H1    2   -0.098814    0.397715    0.851816    11.00000   -1.20000
AFIX   0
C3    1    0.217958    0.303543    0.749059    11.00000    0.01537    0.01532 =
         0.01119   -0.00303    0.00296   -0.00174
AFIX  23
H3    2    0.348536    0.268134    0.751636    11.00000   -1.20000
H2    2    0.205712    0.372618    0.710395    11.00000   -1.20000
AFIX   0
C4    1    0.083666    0.173423    0.742378    11.00000    0.01916    0.01332 =
         0.01453   -0.00312   -0.00234   -0.00475
AFIX  23
H5    2    0.135307    0.082539    0.763649    11.00000   -1.20000
H4    2    0.056006    0.152175    0.694439    11.00000   -1.20000
AFIX   0
C5    1   -0.090651    0.226681    0.779431    11.00000    0.01508    0.01508 =
         0.01667   -0.00074   -0.00384   -0.00276
AFIX  23
H6    2   -0.166526    0.141324    0.795180    11.00000   -1.20000
H7    2   -0.168314    0.290872    0.750111    11.00000   -1.20000
AFIX   0
C6    1    0.265660    0.475933    0.845175    11.00000    0.00973    0.00959 =
         0.01000    0.00211   -0.00052    0.00155
N     3    0.161929    0.376582    0.812259    11.00000    0.00948    0.00859 =
         0.00961   -0.00039   -0.00034   -0.00238
O1    4    0.182112    0.155576    0.907297    11.00000    0.01348    0.01641 =
         0.01714    0.00338    0.00003    0.00572
O2    4   -0.112216    0.189445    0.937513    11.00000    0.01269    0.03118 =
         0.01831    0.00818    0.00400   -0.00016
O3    4    0.766285    0.538336    0.989641    11.00000    0.02063    0.02079 =
         0.02375    0.00982    0.00840    0.00478
H8    2    0.856130    0.512046    0.967977    11.00000   -1.50000
H9    2    0.746714    0.471447    1.017880    11.00000   -1.50000
O4    4    0.902467    0.856137    0.926539    11.00000    0.02230    0.02141 =
         0.04034   -0.00096    0.00086   -0.00484
H10   2    0.998871    0.821329    0.912111    11.00000   -1.50000
H11   2    0.914055    0.943386    0.933980    11.00000   -1.50000
O5    4    0.477890    0.005903    0.853986    11.00000    0.02328    0.03297 =
         0.01582    0.00095    0.00329    0.01260
H13   2    0.372864    0.037773    0.857467    11.00000   -1.50000
H12   2    0.504759   -0.004556    0.814435    11.00000   -1.50000
K1    5    0.532297    0.280026    0.935003    11.00000    0.01152    0.02012 =
         0.01972    0.00140   -0.00029    0.00026
K2    5    0.543354    0.760291    0.937444    11.00000    0.01458    0.01402 =
         0.01925   -0.00057   -0.00234   -0.00052
S1    6    0.478702    0.526674    0.813439    11.00000    0.01245    0.01875 =
         0.01340   -0.00054    0.00227   -0.00581
S2    6    0.187047    0.545405    0.920787    11.00000    0.01353    0.01816 =
         0.01293   -0.00617    0.00203   -0.00221
HKLF 4
REM             LI0112
REM R1 =  0.0229 for    2511 Fo > 4sig(Fo)  and  0.0293 for all    2794 data
REM    164 parameters refined using      6 restraints
END
WGHT      0.0175      0.0000
REM Highest difference peak  0.251,  deepest hole -0.217,  1-sigma level  0.049
Q1    1   0.0744  0.3523  0.8269  11.00000  0.05    0.25
Q2    1  -0.0449  0.2648  0.8152  11.00000  0.05    0.23
Q3    1   0.4145  0.4385  0.8219  11.00000  0.05    0.21
Q4    1   0.1479  0.2329  0.7462  11.00000  0.05    0.21
Q5    1   0.1737  0.4614  0.8192  11.00000  0.05    0.20
Q6    1   0.2805  0.6257  0.9274  11.00000  0.05    0.20
Q7    1   0.0183  0.2446  0.8575  11.00000  0.05    0.20
Q8    1   0.0931  0.0671  0.9294  11.00000  0.05    0.18
Q9    1   0.4880 -0.1001  0.8467  11.00000  0.05    0.18
Q10   1   0.3123  0.4537  0.9162  11.00000  0.05    0.18
Q11   1  -0.0974  0.1645  0.9138  11.00000  0.05    0.18
Q12   1   0.2054  0.6592  0.9170  11.00000  0.05    0.17
Q13   1   0.3253  0.5258  0.9412  11.00000  0.05    0.17
Q14   1   0.1446  0.4442  0.9237  11.00000  0.05    0.17
Q15   1  -0.1323  0.2714  0.9375  11.00000  0.05    0.17
Q16   1   0.6429  0.2301  0.9403  11.00000  0.05    0.16
Q17   1   0.0673  0.5961  0.9059  11.00000  0.05    0.16
Q18   1   0.4718  0.8476  0.9288  11.00000  0.05    0.16
Q19   1   0.4242  0.2209  0.9365  11.00000  0.05    0.16
Q20   1   0.5371  0.1824  0.9072  11.00000  0.05    0.15
Q21   1  -0.2955  0.1529  0.8409  11.00000  0.05    0.15
Q22   1  -0.1214  0.3774  0.6738  11.00000  0.05    0.15
Q23   1   0.9832  0.4671  0.9277  11.00000  0.05    0.15
Q24   1  -0.3164  0.3638  0.8340  11.00000  0.05    0.15
Q25   1  -0.0129  0.1999  0.7581  11.00000  0.05    0.15
Q26   1   0.3317  0.5148  0.8307  11.00000  0.05    0.14
Q27   1   0.0465  0.5014  0.9205  11.00000  0.05    0.14
Q28   1   0.0659  0.4871  0.9346  11.00000  0.05    0.14
Q29   1   0.1128 -0.0025  0.8834  11.00000  0.05    0.14
Q30   1   0.3441  0.3299  0.9358  11.00000  0.05    0.14
;
_shelx_res_checksum     42724
