# Supplementary material for: Crystal structure of dipotassium N-carbodi­thio­ato-l-prolinate trihydrate
Source: Acta Crystallogr E Crystallogr Commun. 2017 Aug 25;73(Pt 9):1375–8. doi: 10.1107/S2056989017011999 (PMC5588584; doi:10.1107/S2056989017011999)
Supplement: Supplementary file 2 [file e-73-01375-Isup2.hkl]

data_I                                                                          
_shelx_title '            LI0112'                                               
_shelx_refln_list_code          4                                               
_shelx_F_calc_maximum      175.17                                               
_exptl_crystal_F_000       664.00                                               
_reflns_d_resolution_high  0.7830                                               
                                                                                
loop_                                                                           
 _space_group_symop_operation_xyz                                               
 'x, y, z'                                                                      
 '-x+1/2, -y, z+1/2'                                                            
 'x+1/2, -y+1/2, -z'                                                            
 '-x, y+1/2, -z+1/2'                                                            
                                                                                
_cell_length_a     7.1700                                                       
_cell_length_b     8.9723                                                       
_cell_length_c    19.8379                                                       
_cell_angle_alpha  90.000                                                       
_cell_angle_beta   90.000                                                       
_cell_angle_gamma  90.000                                                       
                                                                                
_shelx_F_squared_multiplier     1.000                                           
                                                                                
loop_                                                                           
 _refln_index_h                                                                 
 _refln_index_k                                                                 
 _refln_index_l                                                                 
 _refln_F_squared_calc                                                          
 _refln_F_squared_meas                                                          
 _refln_F_squared_sigma                                                         
 _refln_observed_status                                                         
   2   0   0      15666.30      15019.22        88.31 o                         
   4   0   0       7980.66       7789.65        47.80 o                         
   6   0   0       1652.93       1687.36        61.01 o                         
   8   0   0        137.48        125.60        58.85 o                         
   1   1   0       3402.78       3356.58        41.99 o                         
   2   1   0        153.15        157.33        17.12 o                         
   3   1   0         37.67         32.94        12.79 o                         
   4   1   0        175.85        225.44        13.71 o                         
   5   1   0        143.21        143.74        20.09 o                         
   6   1   0        266.73        283.34        21.95 o                         
   7   1   0        479.99        494.40        24.22 o                         
   8   1   0        105.09        136.71        21.36 o                         
   9   1   0         23.13         53.58        25.96 o                         
   0   2   0       3818.41       3705.01        55.28 o                         
   1   2   0        535.45        549.90        25.74 o                         
   2   2   0      13128.34      12988.30       131.82 o                         
   3   2   0        470.33        460.30        16.91 o                         
   4   2   0        261.82        269.74        15.21 o                         
   5   2   0        147.10        164.04        17.38 o                         
   6   2   0        495.42        487.82        28.75 o                         
   7   2   0        254.05        245.57        19.42 o                         
   8   2   0        122.63        114.27        20.16 o                         
   9   2   0         70.33        101.08        24.88 o                         
   1   3   0          3.37          5.34        16.91 o                         
   2   3   0       1136.89       1210.50        35.58 o                         
   3   3   0         28.40         37.13        16.53 o                         
   4   3   0       1518.68       1476.60        28.01 o                         
   5   3   0        341.78        314.78        18.17 o                         
   6   3   0         80.53         67.28        19.50 o                         
   7   3   0       2534.91       2528.49        28.21 o                         
   8   3   0          9.81         51.67        20.08 o                         
   0   4   0      19819.66      19214.44       770.86 o                         
   1   4   0       6085.20       5977.19        58.68 o                         
   2   4   0       8883.51       8922.84       209.52 o                         
   3   4   0       4589.67       4507.47       140.64 o                         
   4   4   0       8218.71       8239.34       247.68 o                         
   5   4   0        276.74        263.59        34.28 o                         
   6   4   0        202.21        217.73        17.56 o                         
   7   4   0        289.22        362.26        33.53 o                         
   8   4   0          1.13         27.52        22.68 o                         
   1   5   0         29.43         46.78        15.06 o                         
   2   5   0       3661.83       3709.41        60.42 o                         
   3   5   0        124.05        142.85        16.86 o                         
   4   5   0        753.14        722.91        28.83 o                         
   5   5   0         36.10         39.13        22.20 o                         
   6   5   0         76.83         98.86        24.93 o                         
   7   5   0        409.74        397.25        23.60 o                         
   8   5   0        184.13        236.57        26.22 o                         
   0   6   0        345.87        384.36        26.14 o                         
   1   6   0       2874.38       2939.25        29.64 o                         
   2   6   0        347.46        390.34        18.96 o                         
   3   6   0        645.72        687.61        19.45 o                         
   4   6   0          1.05         54.35        26.26 o                         
   5   6   0         41.20         49.24        20.39 o                         
   6   6   0         20.05         15.85        21.91 o                         
   7   6   0        310.33        321.53        24.76 o                         
   1   7   0         98.36        101.15        21.77 o                         
   2   7   0         15.13         20.61        19.72 o                         
   3   7   0        112.10        128.29        19.01 o                         
   4   7   0       2312.15       2345.27        29.36 o                         
   5   7   0        245.01        250.79        22.19 o                         
   6   7   0        537.72        533.80        28.89 o                         
   7   7   0         51.66         42.74        32.21 o                         
   0   8   0        170.74        177.41        32.32 o                         
   1   8   0       3837.62       3754.76        44.44 o                         
   2   8   0       1150.36       1147.02        23.95 o                         
   3   8   0       5978.99       6047.70        35.88 o                         
   4   8   0         71.37         96.28        20.27 o                         
   5   8   0         12.54         34.52        21.29 o                         
   6   8   0          1.61         14.18        28.70 o                         
   1   9   0          0.10         -5.19        19.92 o                         
   2   9   0          3.80          3.70        18.26 o                         
   3   9   0          0.66         11.46        20.95 o                         
   4   9   0          0.06         20.56        24.25 o                         
   5   9   0         16.41         30.20        21.49 o                         
   0  10   0        699.38        696.90        39.32 o                         
   1  10   0        221.69        208.37        37.53 o                         
   2  10   0        117.82        159.18        23.08 o                         
   3  10   0        217.34        228.65        23.97 o                         
   4  10   0         29.66         55.34        24.12 o                         
   1  11   0        274.55        289.54        34.36 o                         
   2  11   0        104.45        135.17        23.81 o                         
   1   0   1          5.53         17.32         7.81 o                         
   2   0   1       1209.20       1181.44        23.92 o                         
   3   0   1      15716.43      15741.10       153.30 o                         
   4   0   1          0.97          6.13        15.04 o                         
   5   0   1        669.66        632.93        19.62 o                         
   6   0   1       4901.41       4874.88        61.30 o                         
   7   0   1        342.56        367.65        19.33 o                         
   8   0   1       2307.61       2265.84        25.30 o                         
   9   0   1          1.25          8.45        25.72 o                         
  -9   1   1         99.39        101.00        22.80 o                         
  -8   1   1        360.44        375.48        20.36 o                         
  -7   1   1         92.93         95.87        17.51 o                         
  -6   1   1        533.52        520.19        22.06 o                         
  -5   1   1        666.65        679.31        17.08 o                         
  -4   1   1        803.64        786.40        19.48 o                         
  -3   1   1       1287.67       1221.57        21.02 o                         
  -2   1   1        594.53        588.55        20.75 o                         
  -1   1   1       1802.63       1754.72        28.52 o                         
   0   1   1       1361.25       1333.60        32.63 o                         
   1   1   1       1826.75       1794.31        32.04 o                         
   2   1   1        597.36        574.57        20.82 o                         
   3   1   1       1258.25       1189.85        19.14 o                         
   4   1   1        794.65        807.63        17.14 o                         
   5   1   1        667.00        673.78        28.00 o                         
   6   1   1        532.18        541.29        17.87 o                         
   7   1   1         98.15         95.43        19.15 o                         
   8   1   1        362.14        342.59        20.36 o                         
   9   1   1        100.25         97.51        22.67 o                         
  -9   2   1        700.44        706.58        24.23 o                         
  -8   2   1       2039.10       2023.63        25.25 o                         
  -7   2   1       1157.44       1125.74        49.50 o                         
  -6   2   1       3878.46       3794.73        28.20 o                         
  -5   2   1        222.75        256.61        14.97 o                         
  -4   2   1       6061.66       5994.48        83.94 o                         
  -3   2   1       1424.24       1439.99        21.79 o                         
  -2   2   1        687.75        625.50        19.10 o                         
  -1   2   1       6165.75       6202.95       125.85 o                         
   0   2   1         27.34         47.91        20.72 o                         
   1   2   1       6033.03       5981.16        99.16 o                         
   2   2   1        719.89        646.03        17.96 o                         
   3   2   1       1399.64       1419.94        21.69 o                         
   4   2   1       6027.63       6046.55       117.53 o                         
   5   2   1        206.64        207.41        17.33 o                         
   6   2   1       3857.58       3877.66        69.28 o                         
   7   2   1       1171.20       1158.19        19.38 o                         
   8   2   1       2010.70       1977.13        29.09 o                         
   9   2   1        681.69        675.18        25.91 o                         
  -8   3   1         40.62         49.32        22.28 o                         
  -7   3   1        455.71        478.08        21.02 o                         
  -6   3   1        263.96        289.62        19.99 o                         
  -5   3   1        298.23        283.78        15.49 o                         
  -4   3   1        239.22        250.34        16.57 o                         
  -3   3   1       1049.33       1074.15        20.69 o                         
  -2   3   1        116.19        112.21        16.83 o                         
  -1   3   1       4070.14       3990.30        46.50 o                         
   0   3   1       3960.61       4029.23        56.41 o                         
   1   3   1       4012.54       4000.87        82.36 o                         
   2   3   1        111.07        108.37        17.04 o                         
   3   3   1       1065.20       1100.00        18.66 o                         
   4   3   1        226.73        246.57        17.15 o                         
   5   3   1        308.11        320.30        26.00 o                         
   6   3   1        257.19        259.00        16.09 o                         
   7   3   1        459.67        488.55        20.82 o                         
   8   3   1         36.69         69.88        24.51 o                         
  -8   4   1        409.83        427.56        23.10 o                         
  -7   4   1        248.20        264.57        25.25 o                         
  -6   4   1       1916.61       1904.03        21.53 o                         
  -5   4   1       2312.10       2306.81        29.84 o                         
  -4   4   1       3478.98       3504.49        47.75 o                         
  -3   4   1       1201.53       1096.06        40.34 o                         
  -2   4   1       1454.73       1452.72        23.95 o                         
  -1   4   1       7119.49       6931.42        93.84 o                         
   0   4   1       2043.17       2030.34        25.38 o                         
   1   4   1       7067.42       6945.42       100.51 o                         
   2   4   1       1448.33       1412.87        25.61 o                         
   3   4   1       1251.38       1149.82        36.67 o                         
   4   4   1       3422.77       3394.40        42.18 o                         
   5   4   1       2332.79       2306.08        52.08 o                         
   6   4   1       1828.09       1853.28        35.68 o                         
   7   4   1        259.50        229.35        19.50 o                         
   8   4   1        402.04        384.87        23.47 o                         
  -8   5   1        730.92        740.67        28.75 o                         
  -7   5   1        408.63        388.28        23.72 o                         
  -6   5   1        355.60        348.50        24.56 o                         
  -5   5   1         45.61         70.21        19.48 o                         
  -4   5   1        150.33        129.64        21.87 o                         
  -3   5   1        366.27        393.44        21.83 o                         
  -2   5   1        555.34        558.41        17.22 o                         
  -1   5   1       1930.46       1909.39        23.67 o                         
   0   5   1       4495.25       4405.29        73.14 o                         
   1   5   1       1893.41       1895.96        28.21 o                         
   2   5   1        554.95        588.99        18.86 o                         
   3   5   1        336.90        323.48        18.28 o                         
   4   5   1        149.51        154.60        19.59 o                         
   5   5   1         49.92         56.51        21.83 o                         
   6   5   1        358.37        359.17        27.74 o                         
   7   5   1        400.92        393.64        32.89 o                         
   8   5   1        707.26        654.88        46.35 o                         
  -7   6   1       3323.27       3295.71       131.31 o                         
  -6   6   1       1014.22       1022.39        33.38 o                         
  -5   6   1        474.03        486.28        23.95 o                         
  -4   6   1       1836.75       1832.45        23.27 o                         
  -3   6   1        469.46        461.16        26.24 o                         
  -2   6   1       1120.10       1165.99        27.39 o                         
  -1   6   1        170.28        171.34        18.36 o                         
   0   6   1        943.26        932.18        19.23 o                         
   1   6   1        180.16        155.32        17.47 o                         
   2   6   1       1170.16       1165.58        34.92 o                         
   3   6   1        443.87        430.08        19.21 o                         
   4   6   1       1806.77       1813.30        58.20 o                         
   5   6   1        457.35        443.35        21.82 o                         
   6   6   1       1046.34       1017.98        33.36 o                         
   7   6   1       3317.55       3328.67        58.48 o                         
  -7   7   1        980.66        941.53        28.10 o                         
  -6   7   1        227.93        233.40        26.72 o                         
  -5   7   1          7.10         23.63        21.21 o                         
  -4   7   1         21.16         16.81        20.07 o                         
  -3   7   1        987.80       1015.40        20.24 o                         
  -2   7   1        855.36        842.86        23.15 o                         
  -1   7   1        132.49        131.25        25.04 o                         
   0   7   1         18.32         28.95        18.45 o                         
   1   7   1        127.25        125.17        18.24 o                         
   2   7   1        854.44        829.99        29.38 o                         
   3   7   1        983.18        996.41        23.33 o                         
   4   7   1         21.35         27.33        17.35 o                         
   5   7   1          6.86         26.22        21.38 o                         
   6   7   1        228.87        231.69        27.87 o                         
   7   7   1        979.37        927.22        42.63 o                         
  -6   8   1        533.09        520.73        65.44 o                         
  -5   8   1       1580.75       1574.74        26.24 o                         
  -4   8   1        975.57        986.81        19.95 o                         
  -3   8   1        419.40        445.96        25.66 o                         
  -2   8   1        490.16        496.79        21.91 o                         
  -1   8   1        812.37        795.49        21.24 o                         
   0   8   1       1708.67       1579.60        31.76 o                         
   1   8   1        820.83        839.18        25.13 o                         
   2   8   1        488.45        518.87        22.03 o                         
   3   8   1        453.73        445.45        19.41 o                         
   4   8   1        966.15       1011.57        25.24 o                         
   5   8   1       1609.09       1586.16        40.56 o                         
   6   8   1        505.81        504.24        33.89 o                         
  -5   9   1        391.53        385.58        22.87 o                         
  -4   9   1        318.34        345.43        23.19 o                         
  -3   9   1          6.44         34.14        20.38 o                         
  -2   9   1        686.90        700.87        22.86 o                         
  -1   9   1        147.63        137.00        22.34 o                         
   0   9   1       2358.74       2268.94        55.12 o                         
   1   9   1        151.79        166.87        20.98 o                         
   2   9   1        662.45        618.79        27.74 o                         
   3   9   1          5.58          0.41        19.47 o                         
   4   9   1        311.21        336.41        24.93 o                         
   5   9   1        378.17        422.79        26.41 o                         
  -4  10   1        214.68        242.17        24.92 o                         
  -3  10   1        801.13        788.20        27.21 o                         
  -2  10   1        462.79        442.83        31.37 o                         
  -1  10   1         23.59        103.63        36.96 o                         
   0  10   1          0.20         22.57        26.37 o                         
   1  10   1         24.87         34.58        36.91 o                         
   2  10   1        490.08        478.87        22.14 o                         
   3  10   1        805.26        847.43        26.48 o                         
   4  10   1        217.33        216.28        23.10 o                         
  -2  11   1        463.29        481.88        28.91 o                         
  -1  11   1         29.88         37.17        29.23 o                         
   0  11   1        436.90        429.12        31.85 o                         
   1  11   1         28.09         58.62        42.99 o                         
   2  11   1        446.44        483.11        24.43 o                         
   1   0   2       2643.08       2730.48        36.82 o                         
   2   0   2         25.44         18.03        17.36 o                         
   3   0   2       7872.91       8041.22        40.26 o                         
   4   0   2        153.52        166.74        14.43 o                         
   5   0   2       1652.75       1629.22        24.44 o                         
   6   0   2          6.94         23.58        17.49 o                         
   7   0   2        394.49        380.91        16.87 o                         
   8   0   2        399.71        422.31        23.84 o                         
   9   0   2        246.32        249.98        31.05 o                         
  -9   1   2        590.54        595.79        25.33 o                         
  -8   1   2         37.42         63.62        21.06 o                         
  -7   1   2         51.35         60.74        20.54 o                         
  -6   1   2        546.64        518.87        19.29 o                         
  -5   1   2        699.80        683.53        21.54 o                         
  -4   1   2        880.19        928.97        20.45 o                         
  -3   1   2        748.32        772.88        16.50 o                         
  -2   1   2       1170.79       1153.58        22.91 o                         
  -1   1   2       3064.87       3115.93        42.33 o                         
   0   1   2       3721.71       3703.34        79.29 o                         
   1   1   2       3096.00       3081.12        54.75 o                         
   2   1   2       1143.39       1148.70        22.98 o                         
   3   1   2        745.51        774.05        18.44 o                         
   4   1   2        893.77        939.43        18.28 o                         
   5   1   2        668.52        652.55        23.06 o                         
   6   1   2        549.00        534.66        18.99 o                         
   7   1   2         45.37         40.91        17.55 o                         
   8   1   2         36.45         58.25        29.03 o                         
   9   1   2        579.06        595.59        35.34 o                         
  -8   2   2        206.64        194.24        19.17 o                         
  -7   2   2       2538.75       2482.67        50.81 o                         
  -6   2   2        472.27        498.39        34.53 o                         
  -5   2   2       4710.70       4756.11        96.67 o                         
  -4   2   2       2363.81       2272.55        27.07 o                         
  -3   2   2       3305.42       3416.34        48.13 o                         
  -2   2   2      18367.38      18215.38       208.74 o                         
  -1   2   2       7837.32       7862.15       163.68 o                         
   0   2   2       3183.03       3283.39        72.21 o                         
   1   2   2       7782.47       7902.65        80.44 o                         
   2   2   2      18272.45      18107.20       191.57 o                         
   3   2   2       3226.68       3332.72        29.36 o                         
   4   2   2       2390.74       2361.86        23.99 o                         
   5   2   2       4824.81       4727.32        57.97 o                         
   6   2   2        450.44        444.31        20.13 o                         
   7   2   2       2572.45       2564.77        23.60 o                         
   8   2   2        196.23        212.78        21.72 o                         
  -8   3   2        267.54        247.53        28.69 o                         
  -7   3   2        695.69        692.60        19.76 o                         
  -6   3   2         30.48         19.83        16.82 o                         
  -5   3   2        357.16        375.57        19.88 o                         
  -4   3   2        148.04        140.22        15.22 o                         
  -3   3   2        857.56        828.27        21.41 o                         
  -2   3   2       1672.32       1778.89        26.76 o                         
  -1   3   2        635.57        655.54        23.86 o                         
   0   3   2       5092.70       5273.57       113.87 o                         
   1   3   2        621.49        631.32        26.76 o                         
   2   3   2       1671.60       1744.69        46.51 o                         
   3   3   2        892.23        876.75        21.90 o                         
   4   3   2        157.53        147.70        16.72 o                         
   5   3   2        359.99        331.36        17.07 o                         
   6   3   2         26.49         37.80        18.46 o                         
   7   3   2        674.90        658.62        22.85 o                         
   8   3   2        269.87        294.97        22.60 o                         
  -8   4   2        260.38        275.19        24.08 o                         
  -7   4   2        340.35        336.90        23.09 o                         
  -6   4   2        110.40         98.72        15.94 o                         
  -5   4   2         55.93         50.39        16.30 o                         
  -4   4   2        243.17        243.54        17.89 o                         
  -3   4   2        642.44        624.61        24.37 o                         
  -2   4   2        700.36        701.22        20.45 o                         
  -1   4   2         48.67         59.87        18.22 o                         
   0   4   2       1890.02       1853.31        22.05 o                         
   1   4   2         51.03         67.19        18.19 o                         
   2   4   2        751.21        737.43        35.77 o                         
   3   4   2        653.25        631.89        18.78 o                         
   4   4   2        229.99        226.16        21.49 o                         
   5   4   2         60.65         73.37        16.29 o                         
   6   4   2        102.85         90.97        19.99 o                         
   7   4   2        354.54        349.96        19.68 o                         
   8   4   2        285.56        323.83        20.28 o                         
  -8   5   2        320.27        267.14        27.22 o                         
  -7   5   2         69.23         40.35        22.64 o                         
  -6   5   2        514.83        499.57        24.45 o                         
  -5   5   2       1375.69       1294.34        23.93 o                         
  -4   5   2        723.02        695.93        37.96 o                         
  -3   5   2       3050.23       3057.43        58.05 o                         
  -2   5   2        204.30        202.60        15.72 o                         
  -1   5   2        258.02        264.66        18.01 o                         
   0   5   2         62.40         90.75        14.91 o                         
   1   5   2        266.93        254.13        17.96 o                         
   2   5   2        195.29        198.23        18.29 o                         
   3   5   2       2989.68       3097.71        75.57 o                         
   4   5   2        735.44        735.38        26.47 o                         
   5   5   2       1389.08       1332.27        23.62 o                         
   6   5   2        503.07        508.69        27.81 o                         
   7   5   2         68.05         62.47        22.75 o                         
   8   5   2        319.72        344.94        33.77 o                         
  -7   6   2        742.46        734.56        28.93 o                         
  -6   6   2        163.20        193.10        20.24 o                         
  -5   6   2       2179.20       2146.81        42.39 o                         
  -4   6   2       3762.85       3726.26        75.14 o                         
  -3   6   2        725.50        740.44        20.45 o                         
  -2   6   2       1844.58       1814.35        22.12 o                         
  -1   6   2       3551.30       3533.07        50.39 o                         
   0   6   2       1876.24       1833.15        38.78 o                         
   1   6   2       3533.79       3521.00        31.82 o                         
   2   6   2       1844.88       1818.69        66.76 o                         
   3   6   2        752.76        754.56        20.90 o                         
   4   6   2       3735.44       3665.81        63.27 o                         
   5   6   2       2212.00       2170.36        34.90 o                         
   6   6   2        145.52        153.23        22.60 o                         
   7   6   2        736.73        712.20        36.87 o                         
  -7   7   2        339.76        334.71        29.88 o                         
  -6   7   2         66.13         93.64        30.09 o                         
  -5   7   2        245.42        244.39        22.20 o                         
  -4   7   2          9.86         -3.76        20.10 o                         
  -3   7   2        759.37        768.16        23.95 o                         
  -2   7   2        127.06        120.15        22.17 o                         
  -1   7   2          8.15        -14.41        22.01 o                         
   0   7   2        362.74        343.82        23.25 o                         
   1   7   2          6.24         23.46        21.76 o                         
   2   7   2        131.04        139.91        19.97 o                         
   3   7   2        760.39        720.06        21.70 o                         
   4   7   2          8.20         16.22        17.51 o                         
   5   7   2        248.38        238.33        22.42 o                         
   6   7   2         68.05         80.07        23.57 o                         
   7   7   2        354.06        351.23        25.04 o                         
  -6   8   2        434.11        431.55        32.39 o                         
  -5   8   2        194.43        230.04        27.24 o                         
  -4   8   2        139.97        174.88        20.60 o                         
  -3   8   2        304.80        333.05        20.73 o                         
  -2   8   2       1098.58       1045.27        33.90 o                         
  -1   8   2        166.15        175.06        22.80 o                         
   0   8   2         10.11         29.15        21.98 o                         
   1   8   2        163.64        146.31        19.45 o                         
   2   8   2       1114.22       1083.75        27.72 o                         
   3   8   2        311.85        323.13        20.45 o                         
   4   8   2        126.49        145.10        19.16 o                         
   5   8   2        180.74        192.93        27.27 o                         
   6   8   2        450.69        493.82        24.90 o                         
  -5   9   2         25.02         27.37        23.69 o                         
  -4   9   2        197.08        230.22        21.42 o                         
  -3   9   2        521.97        519.43        21.62 o                         
  -2   9   2         32.56         32.14        21.18 o                         
  -1   9   2        371.41        378.00        23.22 o                         
   0   9   2         73.95        113.06        27.85 o                         
   1   9   2        396.24        399.47        23.68 o                         
   2   9   2         25.57         38.38        19.28 o                         
   3   9   2        551.27        607.76        24.17 o                         
   4   9   2        181.74        239.50        35.94 o                         
   5   9   2         24.18         42.94        21.41 o                         
  -4  10   2        469.40        469.19        22.72 o                         
  -3  10   2        639.32        704.13        27.09 o                         
  -2  10   2        176.16        178.09        25.40 o                         
  -1  10   2       1231.06       1184.27        59.37 o                         
   0  10   2        721.74        682.99        28.99 o                         
   1  10   2       1253.94       1209.32        40.80 o                         
   2  10   2        188.99        214.57        21.76 o                         
   3  10   2        627.11        637.18        24.93 o                         
   4  10   2        452.91        478.97        25.28 o                         
  -2  11   2        112.61        113.34        23.50 o                         
  -1  11   2          0.85        -13.30        29.44 o                         
   0  11   2        138.70        170.04        29.44 o                         
   1  11   2          2.54          7.47        29.22 o                         
   2  11   2        104.91        122.66        23.57 o                         
   1   0   3       2631.59       2477.37        35.18 o                         
   2   0   3        435.28        425.48        18.95 o                         
   3   0   3      10513.48      10294.51        52.67 o                         
   4   0   3       3766.63       3864.33        39.34 o                         
   5   0   3         48.03         46.30        15.69 o                         
   6   0   3       2390.04       2324.43        23.26 o                         
   7   0   3        124.31        139.80        17.51 o                         
   8   0   3        883.44        877.92        23.10 o                         
   9   0   3        222.90        248.46        25.30 o                         
  -9   1   3        131.48        167.94        22.99 o                         
  -8   1   3         31.99         22.00        19.71 o                         
  -7   1   3         24.33         22.68        17.57 o                         
  -6   1   3        280.76        331.16        16.97 o                         
  -5   1   3        637.32        620.30        20.02 o                         
  -4   1   3         33.95         55.16        15.23 o                         
  -3   1   3        391.21        373.36        16.51 o                         
  -2   1   3       2557.63       2626.34        30.53 o                         
  -1   1   3        146.18        158.34        21.49 o                         
   0   1   3       2913.74       2854.56        52.85 o                         
   1   1   3        164.01        175.02        20.14 o                         
   2   1   3       2568.73       2619.49        28.13 o                         
   3   1   3        374.31        379.84        16.53 o                         
   4   1   3         32.56         67.61        15.03 o                         
   5   1   3        639.18        635.41        17.44 o                         
   6   1   3        295.83        301.16        18.43 o                         
   7   1   3         24.69         32.46        17.19 o                         
   8   1   3         33.26         37.60        19.60 o                         
   9   1   3        126.16        125.58        21.38 o                         
  -8   2   3        128.59        185.60        23.47 o                         
  -7   2   3        367.51        397.33        21.62 o                         
  -6   2   3        567.98        573.84        18.92 o                         
  -5   2   3       2055.10       2004.93        21.47 o                         
  -4   2   3         62.36         99.66        14.48 o                         
  -3   2   3       1420.80       1447.64        20.22 o                         
  -2   2   3       6465.38       6618.61        83.36 o                         
  -1   2   3      13010.14      13109.71       226.02 o                         
   0   2   3        144.91        197.62        24.96 o                         
   1   2   3      12971.73      12660.71       217.62 o                         
   2   2   3       6417.87       6582.08        70.20 o                         
   3   2   3       1405.80       1429.71        21.00 o                         
   4   2   3         61.11         80.09        14.80 o                         
   5   2   3       2100.88       2076.05        24.85 o                         
   6   2   3        594.16        615.68        20.51 o                         
   7   2   3        364.29        355.46        18.45 o                         
   8   2   3        119.25        104.36        20.06 o                         
  -8   3   3        104.25        111.67        24.27 o                         
  -7   3   3        431.24        395.00        19.13 o                         
  -6   3   3        901.23        881.09        21.79 o                         
  -5   3   3        514.71        492.24        17.42 o                         
  -4   3   3       2648.54       2634.41        65.63 o                         
  -3   3   3         96.65         98.80        15.98 o                         
  -2   3   3       2334.73       2453.31        62.13 o                         
  -1   3   3       2545.72       2678.36        40.34 o                         
   0   3   3         52.88         48.38        16.20 o                         
   1   3   3       2513.05       2490.61        40.09 o                         
   2   3   3       2312.73       2380.12        65.36 o                         
   3   3   3         98.84        112.22        14.10 o                         
   4   3   3       2638.43       2724.79        25.46 o                         
   5   3   3        509.50        496.56        17.39 o                         
   6   3   3        901.04        930.59        18.24 o                         
   7   3   3        437.13        448.95        19.54 o                         
   8   3   3        100.57        116.01        21.89 o                         
  -8   4   3       1120.51       1123.12        38.31 o                         
  -7   4   3        260.20        278.89        21.18 o                         
  -6   4   3        904.30        876.71        19.41 o                         
  -5   4   3        461.03        483.59        20.53 o                         
  -4   4   3        630.36        639.59        39.95 o                         
  -3   4   3       1764.22       1731.96        25.55 o                         
  -2   4   3       1956.00       2041.72        43.66 o                         
  -1   4   3       5067.73       5060.93        99.49 o                         
   0   4   3       2008.67       1963.04        39.23 o                         
   1   4   3       5048.25       4845.29        42.46 o                         
   2   4   3       1974.79       2056.43        42.21 o                         
   3   4   3       1763.24       1676.80        40.95 o                         
   4   4   3        647.95        658.19        29.01 o                         
   5   4   3        437.83        436.17        17.74 o                         
   6   4   3        928.17        948.75        24.36 o                         
   7   4   3        250.17        255.98        22.57 o                         
   8   4   3       1128.96       1088.98        29.29 o                         
  -8   5   3        219.95        193.52        24.44 o                         
  -7   5   3        151.70        163.83        25.75 o                         
  -6   5   3        658.10        622.15        21.38 o                         
  -5   5   3       1127.34       1095.24        24.21 o                         
  -4   5   3        172.95        163.76        25.77 o                         
  -3   5   3        985.41       1004.88        23.76 o                         
  -2   5   3       1048.41       1030.53        19.89 o                         
  -1   5   3        679.42        677.44        20.43 o                         
   0   5   3          0.48        -11.87        19.52 o                         
   1   5   3        691.48        657.37        22.56 o                         
   2   5   3       1038.93       1028.04        20.49 o                         
   3   5   3        954.30        963.23        28.21 o                         
   4   5   3        181.07        186.73        21.25 o                         
   5   5   3       1125.72       1159.12        25.07 o                         
   6   5   3        621.87        629.17        25.36 o                         
   7   5   3        156.11        174.10        26.40 o                         
   8   5   3        227.82        216.23        26.18 o                         
  -7   6   3         49.49         61.93        31.54 o                         
  -6   6   3         13.34          4.43        22.24 o                         
  -5   6   3         39.78         45.15        19.14 o                         
  -4   6   3        520.52        543.65        28.66 o                         
  -3   6   3        482.47        472.46        21.33 o                         
  -2   6   3       3381.17       3367.34        63.82 o                         
  -1   6   3       2952.86       2913.29        48.41 o                         
   0   6   3         19.30         21.06        17.20 o                         
   1   6   3       3011.81       3001.73        31.25 o                         
   2   6   3       3374.10       3356.29        46.95 o                         
   3   6   3        494.88        478.60        17.36 o                         
   4   6   3        510.74        480.92        21.12 o                         
   5   6   3         40.59         29.91        25.18 o                         
   6   6   3         12.94         16.56        22.53 o                         
   7   6   3         46.40         39.35        24.42 o                         
  -7   7   3        116.55        164.05        40.82 o                         
  -6   7   3        175.92        189.68        27.30 o                         
  -5   7   3        115.96        135.88        25.90 o                         
  -4   7   3        420.39        428.38        21.73 o                         
  -3   7   3        291.71        271.53        18.33 o                         
  -2   7   3       1141.84       1140.75        21.91 o                         
  -1   7   3        746.37        713.07        20.58 o                         
   0   7   3        248.48        220.13        20.41 o                         
   1   7   3        770.22        770.61        24.33 o                         
   2   7   3       1156.42       1144.49        20.59 o                         
   3   7   3        298.14        292.08        20.77 o                         
   4   7   3        444.96        471.02        19.71 o                         
   5   7   3        112.62        117.17        20.40 o                         
   6   7   3        185.52        177.65        24.09 o                         
   7   7   3        113.08        154.79        29.51 o                         
  -6   8   3        306.61        307.92        33.93 o                         
  -5   8   3        510.74        553.93        34.78 o                         
  -4   8   3        255.18        267.79        20.96 o                         
  -3   8   3        230.72        213.46        17.59 o                         
  -2   8   3         11.77        -16.04        22.80 o                         
  -1   8   3        927.27        964.64        35.24 o                         
   0   8   3       1544.00       1462.56        31.58 o                         
   1   8   3        922.71        937.21        61.21 o                         
   2   8   3         16.82         13.19        19.58 o                         
   3   8   3        222.14        242.64        20.22 o                         
   4   8   3        268.73        284.05        23.90 o                         
   5   8   3        516.39        570.89        27.90 o                         
   6   8   3        303.74        298.50        24.32 o                         
  -5   9   3        584.69        642.27        25.28 o                         
  -4   9   3        121.33        132.68        20.16 o                         
  -3   9   3        595.19        571.55        24.87 o                         
  -2   9   3        976.73        976.62        21.84 o                         
  -1   9   3        165.62        143.81        24.30 o                         
   0   9   3         46.16         50.05        24.69 o                         
   1   9   3        168.56        188.25        25.19 o                         
   2   9   3        985.35        959.88        23.36 o                         
   3   9   3        610.72        608.88        32.18 o                         
   4   9   3        110.73         97.84        22.54 o                         
   5   9   3        576.81        588.19        23.56 o                         
  -4  10   3        228.30        247.73        23.54 o                         
  -3  10   3        743.92        732.95        24.21 o                         
  -2  10   3        801.54        809.32        27.21 o                         
  -1  10   3         94.86         76.59        26.82 o                         
   0  10   3        818.66        810.04        67.83 o                         
   1  10   3         88.13        100.89        24.73 o                         
   2  10   3        800.56        825.34        26.58 o                         
   3  10   3        752.52        740.89        22.15 o                         
   4  10   3        231.87        249.16        31.66 o                         
  -2  11   3        551.79        545.10        64.66 o                         
  -1  11   3        286.96        315.49        35.40 o                         
   0  11   3         78.50         94.16        33.66 o                         
   1  11   3        292.13        278.44        30.44 o                         
   2  11   3        562.50        577.78        27.04 o                         
   0   0   4        967.18       1073.76        57.54 o                         
   1   0   4       1065.98       1064.40        26.43 o                         
   2   0   4       1974.94       1920.72        24.50 o                         
   3   0   4      12060.87      12231.81        47.44 o                         
   4   0   4        288.18        338.07        17.83 o                         
   5   0   4       7342.05       7227.32        50.54 o                         
   6   0   4       1359.51       1304.47        24.68 o                         
   7   0   4        950.70        962.54        19.36 o                         
   8   0   4          8.35         30.24        23.07 o                         
   9   0   4       4062.70       4111.89        81.26 o                         
  -9   1   4         64.30         77.08        23.26 o                         
  -8   1   4        735.59        734.34        22.84 o                         
  -7   1   4        252.28        259.46        21.40 o                         
  -6   1   4         15.07         19.43        17.61 o                         
  -5   1   4        328.40        347.06        15.58 o                         
  -4   1   4         96.17         92.15        15.72 o                         
  -3   1   4        837.18        891.40        20.04 o                         
  -2   1   4       2767.56       2792.50        27.55 o                         
  -1   1   4       2561.95       2536.24        53.89 o                         
   0   1   4       2498.77       2550.12        50.84 o                         
   1   1   4       2557.96       2522.95        37.16 o                         
   2   1   4       2786.64       2844.42        28.89 o                         
   3   1   4        843.63        908.31        18.07 o                         
   4   1   4        100.14        100.67        15.71 o                         
   5   1   4        317.47        361.57        17.62 o                         
   6   1   4         15.49          5.38        15.42 o                         
   7   1   4        270.98        235.06        18.36 o                         
   8   1   4        744.99        721.42        22.80 o                         
   9   1   4         67.24         71.29        27.54 o                         
  -8   2   4         54.48         62.64        21.71 o                         
  -7   2   4       1318.65       1354.32        28.29 o                         
  -6   2   4         13.45         28.31        16.44 o                         
  -5   2   4        800.92        816.13        20.73 o                         
  -4   2   4       1169.74       1207.68        18.84 o                         
  -3   2   4       2125.98       2164.33        45.69 o                         
  -2   2   4       1800.54       1890.86        25.01 o                         
  -1   2   4       1273.67       1339.49        30.99 o                         
   0   2   4       1273.72       1313.58        35.42 o                         
   1   2   4       1322.33       1335.56        37.21 o                         
   2   2   4       1821.11       1911.71        24.20 o                         
   3   2   4       2181.06       2228.83        29.39 o                         
   4   2   4       1181.39       1275.25        20.99 o                         
   5   2   4        715.16        729.75        17.78 o                         
   6   2   4         13.22         50.39        17.88 o                         
   7   2   4       1324.74       1349.26        27.49 o                         
   8   2   4         61.03         76.02        21.74 o                         
  -8   3   4        289.25        264.43        21.37 o                         
  -7   3   4         68.18         82.34        22.02 o                         
  -6   3   4         63.61         77.89        18.36 o                         
  -5   3   4        226.99        258.90        17.67 o                         
  -4   3   4       2000.47       1965.25        45.76 o                         
  -3   3   4       2054.93       2110.92        58.20 o                         
  -2   3   4       2028.81       2034.68        70.97 o                         
  -1   3   4       5533.61       5351.43        66.01 o                         
   0   3   4       3544.75       3709.35        56.11 o                         
   1   3   4       5464.09       5265.48        67.54 o                         
   2   3   4       1975.94       1914.04        41.56 o                         
   3   3   4       2040.23       2099.06        43.54 o                         
   4   3   4       1992.70       1977.77        38.96 o                         
   5   3   4        222.77        255.40        18.89 o                         
   6   3   4         56.18         80.44        16.90 o                         
   7   3   4         73.50         69.06        18.40 o                         
   8   3   4        292.23        303.37        21.18 o                         
  -8   4   4        947.20        954.72        30.48 o                         
  -7   4   4       1899.91       1894.75        41.93 o                         
  -6   4   4       1466.60       1469.71        26.79 o                         
  -5   4   4       4911.97       4505.68       192.90 o                         
  -4   4   4        399.87        420.67        20.22 o                         
  -3   4   4       1227.45       1200.74        39.26 o                         
  -2   4   4       2062.44       2006.21        42.37 o                         
  -1   4   4         98.93        108.31        17.61 o                         
   0   4   4         15.71         13.42        28.10 o                         
   1   4   4        104.92        103.77        19.83 o                         
   2   4   4       2120.93       2046.13        69.05 o                         
   3   4   4       1255.37       1229.41        27.23 o                         
   4   4   4        421.14        426.12        19.98 o                         
   5   4   4       4819.30       4655.74        81.53 o                         
   6   4   4       1493.09       1504.85        35.21 o                         
   7   4   4       1902.28       1905.70        23.16 o                         
   8   4   4        958.48        981.47        27.41 o                         
  -8   5   4        190.41        206.18        27.11 o                         
  -7   5   4        125.73        125.46        23.37 o                         
  -6   5   4         89.03        111.99        19.55 o                         
  -5   5   4       1195.73       1144.45        25.35 o                         
  -4   5   4        910.73        901.18        27.73 o                         
  -3   5   4        359.39        323.68        19.63 o                         
  -2   5   4        204.74        218.46        19.24 o                         
  -1   5   4        150.55        141.58        18.01 o                         
   0   5   4         31.04         54.84        16.15 o                         
   1   5   4        151.38        167.18        23.74 o                         
   2   5   4        212.53        212.67        19.84 o                         
   3   5   4        353.75        331.00        19.43 o                         
   4   5   4        892.40        882.88        37.01 o                         
   5   5   4       1204.57       1198.19        25.07 o                         
   6   5   4         91.31        111.50        21.90 o                         
   7   5   4        137.35        150.53        26.75 o                         
   8   5   4        189.34        205.04        30.43 o                         
  -7   6   4        787.71        754.58        40.17 o                         
  -6   6   4         68.10         95.65        23.10 o                         
  -5   6   4        590.20        570.30        24.55 o                         
  -4   6   4        830.72        845.47        24.35 o                         
  -3   6   4        216.22        220.08        23.42 o                         
  -2   6   4        259.43        262.01        16.91 o                         
  -1   6   4          6.84         27.34        18.76 o                         
   0   6   4        183.26        190.30        21.86 o                         
   1   6   4          5.74         16.11        23.89 o                         
   2   6   4        257.24        259.92        20.68 o                         
   3   6   4        229.89        227.38        22.58 o                         
   4   6   4        808.49        810.75        24.74 o                         
   5   6   4        565.36        562.77        22.75 o                         
   6   6   4         56.33         44.92        22.77 o                         
   7   6   4        793.26        803.04        33.41 o                         
  -7   7   4         96.13        125.86        29.79 o                         
  -6   7   4        324.28        366.35        31.29 o                         
  -5   7   4       1298.94       1331.90        25.62 o                         
  -4   7   4         59.16         29.92        19.23 o                         
  -3   7   4        907.26        861.68        31.43 o                         
  -2   7   4        276.95        283.06        17.97 o                         
  -1   7   4       1694.47       1656.57        23.61 o                         
   0   7   4       2000.64       1960.12        35.07 o                         
   1   7   4       1682.43       1613.24        30.86 o                         
   2   7   4        253.54        249.57        19.87 o                         
   3   7   4        904.56        842.68        20.80 o                         
   4   7   4         65.35         71.54        20.67 o                         
   5   7   4       1286.64       1307.54        49.45 o                         
   6   7   4        311.84        306.99        24.18 o                         
   7   7   4         90.03        111.75        29.88 o                         
  -6   8   4       1909.77       1947.83        33.79 o                         
  -5   8   4        249.34        232.24        21.28 o                         
  -4   8   4        350.83        363.35        19.46 o                         
  -3   8   4        392.56        413.34        20.99 o                         
  -2   8   4       1378.78       1370.68        21.58 o                         
  -1   8   4        621.64        614.07        21.03 o                         
   0   8   4         46.20         70.88        32.18 o                         
   1   8   4        614.73        572.34        22.65 o                         
   2   8   4       1362.32       1352.09        24.86 o                         
   3   8   4        372.86        402.85        19.21 o                         
   4   8   4        360.12        383.86        23.54 o                         
   5   8   4        246.89        214.40        31.62 o                         
   6   8   4       1873.23       1967.79        29.82 o                         
  -5   9   4         60.84         60.54        21.35 o                         
  -4   9   4         32.79         38.05        21.78 o                         
  -3   9   4        252.25        260.04        19.52 o                         
  -2   9   4        464.65        480.66        22.66 o                         
  -1   9   4        210.21        227.41        62.11 o                         
   0   9   4          1.32         11.70        35.63 o                         
   1   9   4        193.67        225.12        25.62 o                         
   2   9   4        456.15        485.70        22.73 o                         
   3   9   4        241.22        238.72        22.36 o                         
   4   9   4         31.40         35.03        19.29 o                         
   5   9   4         66.77         82.19        24.22 o                         
  -4  10   4        270.12        297.42        25.90 o                         
  -3  10   4        319.74        375.64        27.27 o                         
  -2  10   4        206.28        239.53        20.92 o                         
  -1  10   4        174.32        221.98        31.56 o                         
   0  10   4         14.80         59.38        45.23 o                         
   1  10   4        175.28        151.36        25.30 o                         
   2  10   4        189.71        237.51        23.63 o                         
   3  10   4        311.96        326.65        24.48 o                         
   4  10   4        255.39        288.28        30.95 o                         
  -2  11   4         51.99         57.99        27.67 o                         
  -1  11   4       1150.68       1175.62        37.15 o                         
   0  11   4        107.51        119.97        41.90 o                         
   1  11   4       1165.76       1209.69        44.72 o                         
   2  11   4         52.87         85.90        26.15 o                         
   1   0   5          2.75         16.74        21.05 o                         
   2   0   5       3845.82       3961.74        57.46 o                         
   3   0   5       8230.54       8264.88        53.36 o                         
   4   0   5         68.97         86.03        15.93 o                         
   5   0   5        111.65        119.92        15.98 o                         
   6   0   5       5609.56       5535.95        99.33 o                         
   7   0   5        202.90        184.53        20.81 o                         
   8   0   5        868.52        845.41        20.21 o                         
  -8   1   5         65.43         86.15        20.27 o                         
  -7   1   5         35.61         43.54        17.84 o                         
  -6   1   5        359.95        340.72        18.79 o                         
  -5   1   5       1388.68       1359.09        38.57 o                         
  -4   1   5        720.94        697.23        18.15 o                         
  -3   1   5        559.45        599.19        18.06 o                         
  -2   1   5        768.85        743.77        19.12 o                         
  -1   1   5        582.92        583.80        27.79 o                         
   0   1   5         75.81         65.16        28.24 o                         
   1   1   5        604.12        620.38        22.78 o                         
   2   1   5        757.36        731.76        21.73 o                         
   3   1   5        543.02        607.20        18.10 o                         
   4   1   5        719.28        736.55        17.32 o                         
   5   1   5       1409.83       1388.60        39.17 o                         
   6   1   5        365.03        354.44        16.41 o                         
   7   1   5         37.54         51.59        17.93 o                         
   8   1   5         73.16        113.07        20.05 o                         
  -8   2   5         52.72        106.88        20.84 o                         
  -7   2   5        288.77        292.74        21.89 o                         
  -6   2   5          9.20         27.72        17.75 o                         
  -5   2   5       4596.10       4530.95        35.88 o                         
  -4   2   5       1953.74       1999.21        36.72 o                         
  -3   2   5       6611.09       6811.01        44.75 o                         
  -2   2   5        831.48        819.30        19.19 o                         
  -1   2   5      20632.59      20819.99       388.43 o                         
   0   2   5        239.81        291.82        25.37 o                         
   1   2   5      21038.63      20940.44       463.19 o                         
   2   2   5        833.73        801.58        26.30 o                         
   3   2   5       6614.49       6879.67       119.86 o                         
   4   2   5       1954.14       1994.42        26.62 o                         
   5   2   5       4564.40       4571.26        39.09 o                         
   6   2   5          7.07          4.53        16.48 o                         
   7   2   5        276.74        287.21        18.90 o                         
   8   2   5         52.69         85.22        21.68 o                         
  -8   3   5         75.53         91.18        20.76 o                         
  -7   3   5        380.91        385.66        22.54 o                         
  -6   3   5        368.30        387.71        24.42 o                         
  -5   3   5       1429.08       1419.67        22.83 o                         
  -4   3   5        984.01        989.44        27.17 o                         
  -3   3   5        315.99        332.41        15.50 o                         
  -2   3   5        442.40        408.40        18.93 o                         
  -1   3   5       7894.74       7780.47        74.33 o                         
   0   3   5        115.55        114.81        15.99 o                         
   1   3   5       7940.21       7855.17        92.64 o                         
   2   3   5        462.59        454.14        23.85 o                         
   3   3   5        333.13        349.01        17.10 o                         
   4   3   5        977.09        989.25        29.06 o                         
   5   3   5       1436.43       1396.05        39.83 o                         
   6   3   5        373.02        349.45        17.77 o                         
   7   3   5        381.36        376.80        19.17 o                         
   8   3   5         72.02         73.03        22.58 o                         
  -8   4   5        700.99        744.36        23.02 o                         
  -7   4   5        247.65        279.84        21.72 o                         
  -6   4   5        908.31        913.49        37.15 o                         
  -5   4   5        749.67        747.61        21.65 o                         
  -4   4   5       1292.28       1308.64        25.95 o                         
  -3   4   5       2566.09       2527.91        51.76 o                         
  -2   4   5       2469.45       2634.45       106.68 o                         
  -1   4   5       1593.46       1605.75        26.21 o                         
   0   4   5       1176.30       1156.73        30.88 o                         
   1   4   5       1544.53       1508.09        26.35 o                         
   2   4   5       2358.65       2541.39        43.46 o                         
   3   4   5       2655.14       2611.50        54.55 o                         
   4   4   5       1301.37       1265.28        42.57 o                         
   5   4   5        794.48        788.62        26.58 o                         
   6   4   5        895.05        911.58        26.92 o                         
   7   4   5        244.80        233.73        19.71 o                         
   8   4   5        687.85        695.58        31.17 o                         
  -8   5   5        731.60        670.47        46.82 o                         
  -7   5   5         45.03         62.63        30.51 o                         
  -6   5   5        190.61        213.81        41.26 o                         
  -5   5   5        205.34        222.58        24.05 o                         
  -4   5   5        548.40        530.27        27.03 o                         
  -3   5   5        154.94        169.26        21.57 o                         
  -2   5   5       1443.18       1444.22        37.19 o                         
  -1   5   5        482.46        491.60        21.84 o                         
   0   5   5          2.02         14.26        23.84 o                         
   1   5   5        477.85        485.61        31.85 o                         
   2   5   5       1437.11       1390.09        44.91 o                         
   3   5   5        162.74        196.41        19.61 o                         
   4   5   5        568.97        560.80        23.34 o                         
   5   5   5        204.13        192.59        20.77 o                         
   6   5   5        187.36        202.00        22.14 o                         
   7   5   5         44.86         30.37        23.71 o                         
   8   5   5        760.33        724.73        28.95 o                         
  -7   6   5        110.96        125.30        27.93 o                         
  -6   6   5        196.00        198.34        29.67 o                         
  -5   6   5        233.54        269.47        24.73 o                         
  -4   6   5       1067.71       1063.52        29.05 o                         
  -3   6   5        929.66        944.88        25.01 o                         
  -2   6   5       2247.01       2271.64        55.39 o                         
  -1   6   5       4516.88       4462.38        75.95 o                         
   0   6   5        195.91        198.86        20.02 o                         
   1   6   5       4511.49       4453.26        44.51 o                         
   2   6   5       2250.51       2170.81        39.88 o                         
   3   6   5        884.17        907.06        29.96 o                         
   4   6   5       1052.26        996.23        26.13 o                         
   5   6   5        246.75        244.08        24.64 o                         
   6   6   5        211.28        197.83        26.35 o                         
   7   6   5        121.16        129.54        25.53 o                         
  -7   7   5        181.20        231.14        51.30 o                         
  -6   7   5        171.15        206.39        24.56 o                         
  -5   7   5        116.96        133.92        22.82 o                         
  -4   7   5        152.46        157.77        21.98 o                         
  -3   7   5       1467.71       1481.90        27.23 o                         
  -2   7   5        783.28        797.98        31.85 o                         
  -1   7   5        205.37        234.12        20.66 o                         
   0   7   5       1091.68       1090.30        27.58 o                         
   1   7   5        200.35        207.93        27.18 o                         
   2   7   5        802.29        838.92        23.07 o                         
   3   7   5       1503.07       1479.21        39.97 o                         
   4   7   5        150.00        173.15        23.97 o                         
   5   7   5        128.99        157.29        25.77 o                         
   6   7   5        171.64        188.10        25.13 o                         
   7   7   5        193.90        198.57        30.99 o                         
  -6   8   5          7.96        -22.00        26.29 o                         
  -5   8   5        681.76        661.01        30.15 o                         
  -4   8   5        871.30        825.69        20.41 o                         
  -3   8   5       1012.37       1020.47        27.24 o                         
  -2   8   5         77.47         97.12        19.76 o                         
  -1   8   5        709.49        764.87        26.16 o                         
   0   8   5       1768.70       1729.42        32.31 o                         
   1   8   5        667.86        672.00        32.93 o                         
   2   8   5         99.45         96.30        21.41 o                         
   3   8   5       1063.94       1047.30        23.37 o                         
   4   8   5        868.28        838.98        23.44 o                         
   5   8   5        699.76        714.09        25.81 o                         
   6   8   5         10.59         -6.45        26.39 o                         
  -5   9   5        364.15        393.97        43.83 o                         
  -4   9   5        389.08        402.85        26.27 o                         
  -3   9   5        839.87        862.03        24.58 o                         
  -2   9   5         88.24        115.76        26.13 o                         
  -1   9   5         59.00         65.22        28.85 o                         
   0   9   5          7.20          4.40        28.94 o                         
   1   9   5         65.00         63.24        21.26 o                         
   2   9   5         87.18        105.38        23.25 o                         
   3   9   5        841.75        836.65        25.76 o                         
   4   9   5        397.78        413.50        28.97 o                         
   5   9   5        385.04        412.19        26.77 o                         
  -4  10   5        427.39        467.38        26.44 o                         
  -3  10   5        176.68        224.41        24.28 o                         
  -2  10   5       2323.72       2440.67        34.75 o                         
  -1  10   5        208.85        247.27        38.75 o                         
   0  10   5        980.05        929.05        30.39 o                         
   1  10   5        219.45        229.60        23.36 o                         
   2  10   5       2315.87       2336.38        58.75 o                         
   3  10   5        176.40        212.08        29.75 o                         
   4  10   5        454.82        437.05        31.70 o                         
  -1  11   5        126.86         95.73        35.28 o                         
   0  11   5        356.39        390.31        35.31 o                         
   1  11   5        127.19        155.71        30.70 o                         
   0   0   6      17741.43      19186.06       183.95 o                         
   1   0   6       2829.06       2873.40        59.26 o                         
   2   0   6        382.59        344.25        16.38 o                         
   3   0   6       3063.31       2957.53        27.17 o                         
   4   0   6       1171.87       1180.92        30.52 o                         
   5   0   6       2070.57       2093.04        37.85 o                         
   6   0   6          0.39         10.43        19.48 o                         
   7   0   6         44.58         67.71        19.46 o                         
   8   0   6       2197.68       2155.81        39.80 o                         
  -8   1   6          2.96         -8.00        20.39 o                         
  -7   1   6         34.93         30.22        16.75 o                         
  -6   1   6        799.09        794.08        22.00 o                         
  -5   1   6        452.87        428.37        18.09 o                         
  -4   1   6        970.26        931.64        17.84 o                         
  -3   1   6        405.40        415.13        15.71 o                         
  -2   1   6        981.65       1012.42        21.46 o                         
  -1   1   6       1934.07       1960.33        57.85 o                         
   0   1   6       3899.66       4172.43        72.96 o                         
   1   1   6       1935.53       1901.28        36.65 o                         
   2   1   6        957.67        962.68        20.11 o                         
   3   1   6        388.50        394.07        16.90 o                         
   4   1   6        964.71        966.15        26.06 o                         
   5   1   6        432.36        432.14        18.49 o                         
   6   1   6        780.12        810.64        21.43 o                         
   7   1   6         37.50         33.54        22.01 o                         
   8   1   6          3.46         27.32        23.61 o                         
  -8   2   6        449.66        444.68        22.99 o                         
  -7   2   6       1655.63       1638.11        44.78 o                         
  -6   2   6        261.09        282.70        20.05 o                         
  -5   2   6       2538.78       2594.19        25.40 o                         
  -4   2   6       4005.81       3862.47        80.91 o                         
  -3   2   6       4227.25       4460.98       105.96 o                         
  -2   2   6       9581.02       9431.93       174.28 o                         
  -1   2   6       5422.11       5823.47       252.24 o                         
   0   2   6      30683.03      30511.83       633.60 o                         
   1   2   6       5382.28       5591.44        61.00 o                         
   2   2   6       9412.21       9322.38       191.62 o                         
   3   2   6       4275.73       4618.66       120.62 o                         
   4   2   6       4041.48       3980.40        78.37 o                         
   5   2   6       2469.75       2455.79        23.15 o                         
   6   2   6        243.70        262.26        17.21 o                         
   7   2   6       1604.83       1660.20        46.04 o                         
   8   2   6        463.35        491.92        21.32 o                         
  -8   3   6        296.18        306.61        25.24 o                         
  -7   3   6        989.25        969.73        24.23 o                         
  -6   3   6        768.12        753.87        19.66 o                         
  -5   3   6        577.92        606.40        20.78 o                         
  -4   3   6        842.67        846.96        18.65 o                         
  -3   3   6        557.07        531.75        17.65 o                         
  -2   3   6        684.90        720.91        30.08 o                         
  -1   3   6        895.00        838.90        34.89 o                         
   0   3   6       1395.26       1430.30        31.00 o                         
   1   3   6        893.35        858.06        25.22 o                         
   2   3   6        669.42        700.63        23.17 o                         
   3   3   6        554.36        510.59        21.64 o                         
   4   3   6        843.90        846.05        17.73 o                         
   5   3   6        574.78        580.03        19.27 o                         
   6   3   6        775.47        774.88        20.42 o                         
   7   3   6       1000.29        952.48        39.73 o                         
   8   3   6        291.35        336.75        23.35 o                         
  -8   4   6        539.02        561.88        34.11 o                         
  -7   4   6        259.94        254.19        25.12 o                         
  -6   4   6        121.22        118.11        19.36 o                         
  -5   4   6        945.59        912.71        36.60 o                         
  -4   4   6        149.33        154.74        17.55 o                         
  -3   4   6       1770.42       1764.63        47.09 o                         
  -2   4   6       1199.64       1161.73        24.34 o                         
  -1   4   6       1300.52       1419.44        33.37 o                         
   0   4   6        243.05        268.86        21.71 o                         
   1   4   6       1300.51       1334.96        40.83 o                         
   2   4   6       1156.59       1136.10        28.41 o                         
   3   4   6       1760.79       1721.29        27.19 o                         
   4   4   6        132.30        143.71        21.99 o                         
   5   4   6        967.86        972.45        30.35 o                         
   6   4   6        132.40        136.83        19.34 o                         
   7   4   6        253.88        268.16        21.83 o                         
   8   4   6        524.95        467.17        23.32 o                         
  -7   5   6        148.54        145.77        22.24 o                         
  -6   5   6       1246.25       1171.41        27.58 o                         
  -5   5   6        282.59        268.56        23.04 o                         
  -4   5   6       1050.86       1035.84        22.37 o                         
  -3   5   6        635.85        626.36        19.77 o                         
  -2   5   6       3482.33       3546.33        31.89 o                         
  -1   5   6       1219.61       1230.04        24.12 o                         
   0   5   6        561.81        539.53        32.60 o                         
   1   5   6       1243.87       1182.20        23.58 o                         
   2   5   6       3499.84       3428.35        76.98 o                         
   3   5   6        639.68        618.79        18.48 o                         
   4   5   6       1044.60       1010.24        31.57 o                         
   5   5   6        279.42        267.82        25.18 o                         
   6   5   6       1243.90       1246.69        38.01 o                         
   7   5   6        145.89        120.02        24.65 o                         
  -7   6   6        525.24        579.38        24.31 o                         
  -6   6   6        837.24        809.41        44.97 o                         
  -5   6   6       1111.41       1152.75        26.64 o                         
  -4   6   6       3247.97       3166.88       120.51 o                         
  -3   6   6       1542.20       1560.36        24.72 o                         
  -2   6   6       2365.36       2143.23       187.11 o                         
  -1   6   6       5286.78       5472.62       116.03 o                         
   0   6   6       1509.85       1506.42        48.57 o                         
   1   6   6       5217.30       5165.14        47.62 o                         
   2   6   6       2360.07       2325.21        53.97 o                         
   3   6   6       1504.15       1538.06        25.34 o                         
   4   6   6       3272.79       3145.04        38.65 o                         
   5   6   6       1112.44       1113.97        33.19 o                         
   6   6   6        860.68        910.08        27.54 o                         
   7   6   6        504.01        559.21        29.23 o                         
  -6   7   6          6.96         25.67        22.51 o                         
  -5   7   6        206.18        269.37        33.97 o                         
  -4   7   6        416.64        425.92        20.85 o                         
  -3   7   6        468.68        429.83        20.00 o                         
  -2   7   6          3.78         20.64        17.04 o                         
  -1   7   6        537.01        562.31        22.71 o                         
   0   7   6         97.62         98.78        20.89 o                         
   1   7   6        550.96        524.79        25.30 o                         
   2   7   6          3.02         60.85        22.62 o                         
   3   7   6        462.24        462.13        18.94 o                         
   4   7   6        410.90        397.67        20.91 o                         
   5   7   6        205.93        190.48        21.49 o                         
   6   7   6          6.18         18.52        24.32 o                         
  -6   8   6        153.17        168.29        30.01 o                         
  -5   8   6        541.27        542.10        26.43 o                         
  -4   8   6        248.58        239.72        18.82 o                         
  -3   8   6        695.02        690.67        20.78 o                         
  -2   8   6        760.85        731.66        21.58 o                         
  -1   8   6         92.91         71.66        23.94 o                         
   0   8   6        189.69        228.25        27.04 o                         
   1   8   6         90.37        124.44        33.82 o                         
   2   8   6        762.95        755.94        28.68 o                         
   3   8   6        685.02        671.31        51.89 o                         
   4   8   6        247.61        271.55        26.20 o                         
   5   8   6        559.35        558.26        26.27 o                         
   6   8   6        144.36        157.66        27.57 o                         
  -5   9   6        208.80        240.12        23.48 o                         
  -4   9   6        156.26        154.26        25.69 o                         
  -3   9   6        731.47        750.83        28.30 o                         
  -2   9   6        352.64        369.67        20.69 o                         
  -1   9   6       1020.99       1001.18        38.31 o                         
   0   9   6         30.24         42.84        29.63 o                         
   1   9   6       1011.39       1000.46        25.88 o                         
   2   9   6        346.04        355.26        24.80 o                         
   3   9   6        745.33        737.77        28.26 o                         
   4   9   6        149.47        174.27        25.32 o                         
   5   9   6        211.45        246.88        23.60 o                         
  -3  10   6        507.68        520.74        25.52 o                         
  -2  10   6        212.76        232.19        28.99 o                         
  -1  10   6        933.17        907.81        30.53 o                         
   0  10   6        610.45        603.92        45.46 o                         
   1  10   6        935.29        932.38        31.28 o                         
   2  10   6        215.24        237.99        26.81 o                         
   3  10   6        499.24        529.16        53.40 o                         
  -1  11   6        159.41        166.53        37.14 o                         
   0  11   6         31.39         32.40        34.88 o                         
   1  11   6        172.36        178.58        36.36 o                         
   1   0   7       9892.19      10138.32       209.72 o                         
   2   0   7       1906.61       1920.76        40.72 o                         
   3   0   7       1875.02       1786.38        23.28 o                         
   4   0   7         38.92         50.85        13.58 o                         
   5   0   7       2013.75       2075.81        45.16 o                         
   6   0   7       7648.78       7620.90       146.76 o                         
   7   0   7         41.58         31.26        21.06 o                         
   8   0   7       2102.84       2085.14        26.55 o                         
  -8   1   7        198.10        201.38        25.14 o                         
  -7   1   7        197.26        212.14        21.54 o                         
  -6   1   7        581.73        563.35        23.10 o                         
  -5   1   7        192.88        185.04        17.58 o                         
  -4   1   7         72.79         90.45        17.66 o                         
  -3   1   7       2489.98       2475.80        49.98 o                         
  -2   1   7         53.92         79.77        18.23 o                         
  -1   1   7       3319.08       3422.38        40.77 o                         
   0   1   7         43.76         73.50        21.58 o                         
   1   1   7       3343.04       3373.15        46.53 o                         
   2   1   7         59.44         75.25        15.32 o                         
   3   1   7       2515.64       2520.02        24.12 o                         
   4   1   7         78.71        101.91        17.41 o                         
   5   1   7        185.13        206.86        19.24 o                         
   6   1   7        596.26        588.50        18.55 o                         
   7   1   7        201.45        179.60        18.58 o                         
   8   1   7        197.61        206.12        24.12 o                         
  -8   2   7       2614.35       2511.17        24.59 o                         
  -7   2   7        803.60        777.55        21.62 o                         
  -6   2   7       1628.60       1598.61        23.56 o                         
  -5   2   7        420.39        406.10        18.53 o                         
  -4   2   7       5040.62       4976.46        54.71 o                         
  -3   2   7         70.21         91.08        15.29 o                         
  -2   2   7        184.62        220.58        15.36 o                         
  -1   2   7       1489.07       1568.07        60.26 o                         
   0   2   7       1490.75       1540.97        32.20 o                         
   1   2   7       1506.34       1546.95        39.52 o                         
   2   2   7        173.09        200.08        20.48 o                         
   3   2   7         70.91         79.95        14.63 o                         
   4   2   7       4987.85       4923.04       121.46 o                         
   5   2   7        424.84        420.87        17.54 o                         
   6   2   7       1692.02       1720.24        23.77 o                         
   7   2   7        824.06        788.25        38.82 o                         
   8   2   7       2589.37       2673.46        29.30 o                         
  -8   3   7        266.85        247.37        21.92 o                         
  -7   3   7         66.86         76.55        19.52 o                         
  -6   3   7        479.51        481.20        21.11 o                         
  -5   3   7        145.01        143.45        19.87 o                         
  -4   3   7          9.37         16.60        18.20 o                         
  -3   3   7       1473.80       1435.98        26.63 o                         
  -2   3   7       1684.65       1806.30        41.78 o                         
  -1   3   7       1611.80       1799.66        49.10 o                         
   0   3   7       1924.93       1889.98        31.58 o                         
   1   3   7       1633.36       1729.00        29.74 o                         
   2   3   7       1713.38       1779.40        28.68 o                         
   3   3   7       1451.66       1401.60        28.11 o                         
   4   3   7          8.00         24.06        15.82 o                         
   5   3   7        137.88        155.83        18.16 o                         
   6   3   7        464.45        449.36        18.16 o                         
   7   3   7         63.49         66.27        20.72 o                         
   8   3   7        261.29        251.91        25.84 o                         
  -8   4   7        403.35        446.89        22.87 o                         
  -7   4   7        264.71        244.77        24.21 o                         
  -6   4   7       2220.28       2185.80        80.91 o                         
  -5   4   7       1121.41       1088.81        22.32 o                         
  -4   4   7       1825.49       1771.89        25.52 o                         
  -3   4   7       1860.16       1818.16        42.42 o                         
  -2   4   7       3959.46       4000.20        46.93 o                         
  -1   4   7       4683.33       4739.43        42.19 o                         
   0   4   7       1301.60       1334.81        27.11 o                         
   1   4   7       4604.61       4390.45        44.91 o                         
   2   4   7       4022.36       3941.18        88.64 o                         
   3   4   7       1836.90       1755.79        45.76 o                         
   4   4   7       1864.77       1828.74        67.39 o                         
   5   4   7       1075.44       1129.16        44.23 o                         
   6   4   7       2251.91       2222.38        24.26 o                         
   7   4   7        257.28        247.31        20.26 o                         
   8   4   7        413.44        383.41        23.34 o                         
  -7   5   7        277.58        278.70        24.62 o                         
  -6   5   7        609.28        619.75        26.22 o                         
  -5   5   7        176.43        168.39        18.82 o                         
  -4   5   7        128.61        119.99        19.63 o                         
  -3   5   7        966.38        944.34        21.05 o                         
  -2   5   7        149.94        158.63        19.32 o                         
  -1   5   7       3035.32       3166.12       134.76 o                         
   0   5   7       1336.12       1294.54        26.53 o                         
   1   5   7       3018.24       2885.74        30.92 o                         
   2   5   7        148.08        168.25        17.80 o                         
   3   5   7        979.76        992.69        41.40 o                         
   4   5   7        132.96        148.87        22.97 o                         
   5   5   7        175.44        178.06        21.17 o                         
   6   5   7        611.74        660.47        24.40 o                         
   7   5   7        284.87        276.77        25.74 o                         
  -7   6   7       1915.86       1880.49        36.36 o                         
  -6   6   7        346.36        335.39        22.71 o                         
  -5   6   7        846.93        842.75        29.31 o                         
  -4   6   7        926.56        943.53        25.02 o                         
  -3   6   7        123.60        119.05        25.93 o                         
  -2   6   7        632.32        643.20        18.41 o                         
  -1   6   7       1285.11       1325.02        23.94 o                         
   0   6   7        118.72        140.64        32.12 o                         
   1   6   7       1315.07       1312.81        37.37 o                         
   2   6   7        658.00        635.31        28.09 o                         
   3   6   7        110.37        127.77        18.64 o                         
   4   6   7        931.81        944.65        24.66 o                         
   5   6   7        859.70        879.18        24.48 o                         
   6   6   7        331.04        316.14        24.59 o                         
   7   6   7       1886.48       1965.39        50.96 o                         
  -6   7   7        369.79        397.28        30.02 o                         
  -5   7   7        245.00        262.14        23.52 o                         
  -4   7   7        347.72        335.65        25.46 o                         
  -3   7   7        854.53        845.32        23.74 o                         
  -2   7   7        199.13        186.08        17.86 o                         
  -1   7   7         84.87         87.16        18.92 o                         
   0   7   7        199.46        184.67        34.78 o                         
   1   7   7         77.11         88.07        23.13 o                         
   2   7   7        183.17        186.23        17.79 o                         
   3   7   7        832.31        826.02        25.66 o                         
   4   7   7        355.43        341.02        22.68 o                         
   5   7   7        234.72        281.10        28.16 o                         
   6   7   7        373.73        418.01        32.58 o                         
  -6   8   7        168.84        260.64        35.90 o                         
  -5   8   7        351.60        399.73        24.00 o                         
  -4   8   7       1250.79       1285.24        24.58 o                         
  -3   8   7       1212.91       1258.59        25.42 o                         
  -2   8   7       1589.04       1588.94        37.80 o                         
  -1   8   7        786.63        829.77        35.01 o                         
   0   8   7        453.34        434.84        35.53 o                         
   1   8   7        759.02        767.28        30.23 o                         
   2   8   7       1603.15       1622.40        27.34 o                         
   3   8   7       1182.27       1159.82        23.70 o                         
   4   8   7       1270.66       1252.77        50.43 o                         
   5   8   7        354.54        369.99        23.62 o                         
   6   8   7        179.33        171.84        25.59 o                         
  -5   9   7        157.45        197.53        24.40 o                         
  -4   9   7        112.88        130.69        22.27 o                         
  -3   9   7         30.96         49.79        24.14 o                         
  -2   9   7        295.53        281.89        19.42 o                         
  -1   9   7        482.59        452.83        31.04 o                         
   0   9   7       1563.61       1504.67        67.09 o                         
   1   9   7        467.98        447.60        39.03 o                         
   2   9   7        296.29        311.58        24.49 o                         
   3   9   7         32.21         35.18        22.08 o                         
   4   9   7        108.92        113.06        20.29 o                         
   5   9   7        151.27        158.66        28.03 o                         
  -3  10   7        164.40        219.59        23.53 o                         
  -2  10   7        296.41        324.66        26.23 o                         
  -1  10   7        335.82        326.59        31.83 o                         
   0  10   7          9.04         20.63        31.06 o                         
   1  10   7        338.43        359.88        30.45 o                         
   2  10   7        282.61        310.42        27.75 o                         
   3  10   7        175.04        211.77        22.08 o                         
   0  11   7        190.93        192.29        31.46 o                         
   0   0   8      30105.47      30409.46       200.62 o                         
   1   0   8        602.90        632.53        25.03 o                         
   2   0   8      13714.60      13479.64       198.62 o                         
   3   0   8        976.99        955.75        19.34 o                         
   4   0   8        770.58        754.01        20.90 o                         
   5   0   8        455.51        441.68        17.89 o                         
   6   0   8       1923.24       1854.56        27.81 o                         
   7   0   8        808.49        797.81        29.14 o                         
   8   0   8        182.86        196.64        22.28 o                         
  -8   1   8        549.68        545.56        21.87 o                         
  -7   1   8        492.88        466.19        20.95 o                         
  -6   1   8        333.53        350.02        16.47 o                         
  -5   1   8         79.58         81.52        16.19 o                         
  -4   1   8         31.01         39.89        14.90 o                         
  -3   1   8        314.98        363.30        18.00 o                         
  -2   1   8        362.50        417.39        20.13 o                         
  -1   1   8       4698.34       4912.33        72.86 o                         
   0   1   8         38.60         58.61        22.20 o                         
   1   1   8       4734.15       4770.91        60.14 o                         
   2   1   8        382.26        390.75        17.57 o                         
   3   1   8        315.71        343.46        18.14 o                         
   4   1   8         30.65         27.68        17.83 o                         
   5   1   8         83.67         77.58        17.62 o                         
   6   1   8        331.89        350.18        18.87 o                         
   7   1   8        489.15        467.33        22.88 o                         
   8   1   8        547.25        568.91        33.84 o                         
  -8   2   8          5.98         -0.38        28.89 o                         
  -7   2   8         36.48         35.43        18.76 o                         
  -6   2   8        453.39        458.48        19.24 o                         
  -5   2   8        258.66        248.27        16.97 o                         
  -4   2   8        780.23        751.30        27.83 o                         
  -3   2   8          6.52         18.61        16.94 o                         
  -2   2   8       3620.92       3603.27        45.27 o                         
  -1   2   8        364.56        377.50        30.98 o                         
   0   2   8       2868.21       2920.65        52.78 o                         
   1   2   8        335.66        333.54        29.72 o                         
   2   2   8       3532.43       3534.84        51.03 o                         
   3   2   8          5.68          7.76        14.77 o                         
   4   2   8        824.77        799.67        18.59 o                         
   5   2   8        268.09        285.62        18.34 o                         
   6   2   8        454.14        477.14        23.89 o                         
   7   2   8         30.64         37.26        22.12 o                         
   8   2   8          8.09         36.22        24.97 o                         
  -8   3   8        191.43        210.24        21.89 o                         
  -7   3   8       1293.22       1281.29        30.61 o                         
  -6   3   8        691.64        656.43        19.32 o                         
  -5   3   8        931.08        909.77        24.45 o                         
  -4   3   8        939.92        945.49        19.96 o                         
  -3   3   8        800.07        830.87        19.35 o                         
  -2   3   8        627.15        690.18        20.40 o                         
  -1   3   8        338.43        383.92        24.80 o                         
   0   3   8       3119.96       3212.20        53.89 o                         
   1   3   8        324.61        308.07        24.87 o                         
   2   3   8        607.03        657.56        25.22 o                         
   3   3   8        839.47        822.50        24.53 o                         
   4   3   8        932.94        965.35        21.97 o                         
   5   3   8        945.13        870.01        27.99 o                         
   6   3   8        678.80        681.15        20.62 o                         
   7   3   8       1294.83       1331.23        22.36 o                         
   8   3   8        190.18        194.30        23.97 o                         
  -8   4   8         99.42        116.10        24.42 o                         
  -7   4   8         49.46         88.24        26.21 o                         
  -6   4   8        340.82        374.24        19.15 o                         
  -5   4   8        226.03        236.99        25.88 o                         
  -4   4   8       2078.05       2014.45        31.23 o                         
  -3   4   8       1467.27       1441.63        28.41 o                         
  -2   4   8       5918.62       5844.01       110.35 o                         
  -1   4   8       2128.31       2126.89        39.04 o                         
   0   4   8       3877.04       3772.27        50.24 o                         
   1   4   8       2097.16       2066.80        34.03 o                         
   2   4   8       5931.34       5835.88        83.69 o                         
   3   4   8       1466.34       1397.84        27.17 o                         
   4   4   8       2087.71       2013.38        29.05 o                         
   5   4   8        223.97        231.75        20.62 o                         
   6   4   8        336.62        344.59        20.77 o                         
   7   4   8         48.99         52.66        20.17 o                         
   8   4   8        101.13        110.97        23.08 o                         
  -7   5   8         23.53         42.83        31.86 o                         
  -6   5   8         76.49         94.65        25.52 o                         
  -5   5   8        500.64        512.68        21.85 o                         
  -4   5   8        504.55        503.14        23.32 o                         
  -3   5   8        874.24        863.91        27.30 o                         
  -2   5   8        508.22        560.86        36.23 o                         
  -1   5   8         11.73         42.27        21.57 o                         
   0   5   8        132.31        135.30        19.41 o                         
   1   5   8         12.16         19.99        20.82 o                         
   2   5   8        509.76        512.48        20.99 o                         
   3   5   8        853.47        903.75        24.84 o                         
   4   5   8        510.91        447.75        21.62 o                         
   5   5   8        518.03        507.81        24.98 o                         
   6   5   8         76.38        113.18        25.57 o                         
   7   5   8         23.77         28.10        25.15 o                         
  -7   6   8         65.93         99.74        29.25 o                         
  -6   6   8        114.06        110.63        26.86 o                         
  -5   6   8         81.28         83.22        24.64 o                         
  -4   6   8        510.80        572.06        23.86 o                         
  -3   6   8        439.92        474.79        28.34 o                         
  -2   6   8        353.94        366.47        24.24 o                         
  -1   6   8       1027.71       1027.69        73.56 o                         
   0   6   8        753.44        760.47        25.39 o                         
   1   6   8       1025.48        981.26        24.04 o                         
   2   6   8        356.88        374.92        26.77 o                         
   3   6   8        437.79        412.67        19.92 o                         
   4   6   8        517.89        505.35        20.80 o                         
   5   6   8         89.13         90.41        24.47 o                         
   6   6   8        113.80        141.76        27.19 o                         
   7   6   8         68.40         97.20        38.14 o                         
  -6   7   8        276.87        269.77        25.69 o                         
  -5   7   8        165.37        174.48        23.64 o                         
  -4   7   8       1609.98       1634.39        26.25 o                         
  -3   7   8        137.44        182.05        19.08 o                         
  -2   7   8        674.66        650.04        22.23 o                         
  -1   7   8        168.18        163.25        34.23 o                         
   0   7   8         75.07         80.79        24.28 o                         
   1   7   8        170.40        172.25        23.89 o                         
   2   7   8        654.84        621.25        22.57 o                         
   3   7   8        131.02        129.35        21.48 o                         
   4   7   8       1585.31       1500.31        44.92 o                         
   5   7   8        166.76        174.17        21.95 o                         
   6   7   8        276.27        319.01        26.43 o                         
  -5   8   8        151.29        180.76        26.64 o                         
  -4   8   8        297.88        334.09        21.13 o                         
  -3   8   8       2097.51       2188.39        35.84 o                         
  -2   8   8        601.22        598.32        21.55 o                         
  -1   8   8       2999.65       2985.32        50.53 o                         
   0   8   8        915.85        909.45        51.72 o                         
   1   8   8       2961.14       2935.41        43.05 o                         
   2   8   8        635.87        647.79        22.49 o                         
   3   8   8       2091.05       2046.54        54.52 o                         
   4   8   8        287.22        310.82        27.13 o                         
   5   8   8        143.11        189.62        29.67 o                         
  -4   9   8         30.49         51.84        24.40 o                         
  -3   9   8          8.32         23.31        21.18 o                         
  -2   9   8         46.23         80.27        20.36 o                         
  -1   9   8        157.40        159.58        25.90 o                         
   0   9   8         70.29         58.36        51.19 o                         
   1   9   8        153.11        177.95        24.66 o                         
   2   9   8         56.93         79.41        20.36 o                         
   3   9   8          8.37          6.86        22.21 o                         
   4   9   8         36.00         53.37        23.38 o                         
  -3  10   8        223.20        291.09        28.51 o                         
  -2  10   8         18.67         47.28        25.91 o                         
  -1  10   8        304.86        274.00        33.74 o                         
   0  10   8        604.16        610.22        57.81 o                         
   1  10   8        331.84        320.52        31.00 o                         
   2  10   8         19.42         41.00        23.85 o                         
   3  10   8        213.28        244.94        25.67 o                         
   1   0   9        359.38        344.07        28.98 o                         
   2   0   9        402.13        395.22        17.26 o                         
   3   0   9       8599.79       8764.82       117.18 o                         
   4   0   9        800.87        780.41        19.56 o                         
   5   0   9          2.54         13.89        17.40 o                         
   6   0   9       1565.17       1589.78        40.52 o                         
   7   0   9         13.81         47.94        20.31 o                         
   8   0   9        331.94        313.99        20.14 o                         
  -8   1   9        650.68        623.78        21.11 o                         
  -7   1   9          4.76         16.64        21.96 o                         
  -6   1   9        133.84        134.52        17.35 o                         
  -5   1   9        118.88        145.66        17.82 o                         
  -4   1   9       1671.45       1620.97        26.99 o                         
  -3   1   9        216.24        213.89        15.17 o                         
  -2   1   9       1037.31       1068.50        23.69 o                         
  -1   1   9        130.39        143.02        21.52 o                         
   0   1   9         14.39          9.84        26.32 o                         
   1   1   9        129.07        146.43        28.48 o                         
   2   1   9       1037.88       1072.49        20.58 o                         
   3   1   9        225.19        206.24        19.95 o                         
   4   1   9       1665.38       1649.01        25.56 o                         
   5   1   9        114.10        144.13        19.87 o                         
   6   1   9        126.11        127.00        16.09 o                         
   7   1   9          4.63         -1.45        20.00 o                         
   8   1   9        642.04        630.87        22.74 o                         
  -8   2   9       1013.14        962.54        25.14 o                         
  -7   2   9        544.97        513.68        22.11 o                         
  -6   2   9       2143.53       2168.70        30.20 o                         
  -5   2   9        828.10        808.49        21.68 o                         
  -4   2   9       3773.86       3721.94        93.76 o                         
  -3   2   9        387.72        362.18        17.38 o                         
  -2   2   9       1175.59       1199.67        41.60 o                         
  -1   2   9        583.26        663.02        20.51 o                         
   0   2   9        209.19        201.69        21.13 o                         
   1   2   9        593.99        629.87        24.73 o                         
   2   2   9       1146.23       1160.51        32.83 o                         
   3   2   9        380.27        367.90        17.67 o                         
   4   2   9       3854.02       3871.12        56.34 o                         
   5   2   9        827.62        830.22        21.49 o                         
   6   2   9       2204.21       2252.82        52.31 o                         
   7   2   9        525.28        477.17        20.24 o                         
   8   2   9        997.00       1033.46        28.30 o                         
  -8   3   9        417.87        435.48        27.25 o                         
  -7   3   9        321.04        364.22        24.10 o                         
  -6   3   9        312.91        315.72        22.07 o                         
  -5   3   9        577.70        570.39        21.13 o                         
  -4   3   9       2985.02       2843.11        34.48 o                         
  -3   3   9        112.48        149.85        20.56 o                         
  -2   3   9        179.82        222.40        18.31 o                         
  -1   3   9        230.92        210.48        18.13 o                         
   0   3   9        119.02        135.43        20.95 o                         
   1   3   9        237.15        193.19        29.35 o                         
   2   3   9        177.78        210.00        24.28 o                         
   3   3   9        112.16        141.38        20.26 o                         
   4   3   9       3016.75       3076.91        57.46 o                         
   5   3   9        581.62        573.38        23.71 o                         
   6   3   9        295.64        291.50        20.21 o                         
   7   3   9        323.85        294.70        20.28 o                         
   8   3   9        429.09        433.80        23.29 o                         
  -7   4   9        156.69        175.36        20.57 o                         
  -6   4   9        878.39        883.65        23.86 o                         
  -5   4   9        465.30        470.59        23.33 o                         
  -4   4   9        950.03        974.93        22.64 o                         
  -3   4   9        751.87        725.66        20.72 o                         
  -2   4   9       1501.29       1502.99        23.97 o                         
  -1   4   9       2057.99       2170.58        28.40 o                         
   0   4   9       1355.85       1320.70        31.01 o                         
   1   4   9       2102.46       2083.14        64.82 o                         
   2   4   9       1484.00       1414.23        31.82 o                         
   3   4   9        715.96        709.39        22.95 o                         
   4   4   9        966.06        984.26        26.26 o                         
   5   4   9        464.29        469.86        24.25 o                         
   6   4   9        872.55        837.04        24.57 o                         
   7   4   9        166.69        154.76        28.71 o                         
  -7   5   9        741.09        755.47        27.08 o                         
  -6   5   9        100.56        137.04        23.19 o                         
  -5   5   9         14.79         10.06        23.51 o                         
  -4   5   9          2.19          9.70        19.36 o                         
  -3   5   9        127.30        136.55        22.75 o                         
  -2   5   9       1132.33       1178.90        23.79 o                         
  -1   5   9       2650.37       2689.29        34.18 o                         
   0   5   9        583.54        550.65        42.15 o                         
   1   5   9       2582.74       2524.85        36.97 o                         
   2   5   9       1144.22       1148.51        25.00 o                         
   3   5   9        146.17        133.14        19.63 o                         
   4   5   9          1.48         29.93        22.46 o                         
   5   5   9         18.86         52.23        23.50 o                         
   6   5   9        101.33        104.50        26.34 o                         
   7   5   9        725.25        724.53        29.75 o                         
  -7   6   9        969.07        977.51        31.82 o                         
  -6   6   9       1083.32       1006.86        27.39 o                         
  -5   6   9        595.69        584.76        24.10 o                         
  -4   6   9        807.71        822.32        30.92 o                         
  -3   6   9        187.65        204.40        20.82 o                         
  -2   6   9       1094.25       1146.19        32.43 o                         
  -1   6   9        459.91        486.51        34.42 o                         
   0   6   9       1966.34       1928.92        28.59 o                         
   1   6   9        454.78        460.99        27.84 o                         
   2   6   9       1109.96       1043.09        31.86 o                         
   3   6   9        178.60        193.83        20.54 o                         
   4   6   9        820.12        817.17        25.84 o                         
   5   6   9        594.16        623.35        22.25 o                         
   6   6   9       1115.67       1108.90        54.15 o                         
   7   6   9        970.80        938.81        29.22 o                         
  -6   7   9        449.06        502.37        34.86 o                         
  -5   7   9        200.07        210.28        31.63 o                         
  -4   7   9         37.50         69.58        24.77 o                         
  -3   7   9         10.48         20.50        18.21 o                         
  -2   7   9        128.68        134.93        19.09 o                         
  -1   7   9       1528.30       1458.12        50.97 o                         
   0   7   9        641.74        671.24        36.03 o                         
   1   7   9       1563.49       1515.81        28.63 o                         
   2   7   9        130.14        141.42        19.41 o                         
   3   7   9         13.86         35.01        19.64 o                         
   4   7   9         38.40         76.91        22.84 o                         
   5   7   9        202.00        203.23        27.85 o                         
   6   7   9        439.32        458.98        25.34 o                         
  -5   8   9        326.45        336.65        24.37 o                         
  -4   8   9        708.00        688.75        23.18 o                         
  -3   8   9        189.47        239.05        23.66 o                         
  -2   8   9        312.53        300.83        18.16 o                         
  -1   8   9         31.17         88.30        34.51 o                         
   0   8   9       1613.79       1582.32        49.47 o                         
   1   8   9         28.48         46.99        28.81 o                         
   2   8   9        326.21        332.73        25.94 o                         
   3   8   9        192.35        199.62        23.67 o                         
   4   8   9        704.32        689.60        24.43 o                         
   5   8   9        330.21        311.49        22.88 o                         
  -4   9   9         33.28         67.58        22.93 o                         
  -3   9   9         94.82         98.05        21.50 o                         
  -2   9   9        967.19        965.36        26.64 o                         
  -1   9   9          9.46          2.93        29.81 o                         
   0   9   9       1150.75       1094.16        36.78 o                         
   1   9   9          7.27         17.73        24.39 o                         
   2   9   9        970.72        994.64        25.07 o                         
   3   9   9         98.36        104.45        25.34 o                         
   4   9   9         34.50         41.21        26.49 o                         
  -3  10   9        842.48        858.91        36.87 o                         
  -2  10   9         75.04        122.52        29.15 o                         
  -1  10   9         74.69         89.39        33.64 o                         
   0  10   9          0.23         22.24        40.40 o                         
   1  10   9         72.40        106.38        40.10 o                         
   2  10   9         83.58        107.52        26.86 o                         
   3  10   9        864.27        856.21        30.01 o                         
   0   0  10       1809.34       1924.81        57.01 o                         
   1   0  10       1486.03       1566.73        34.97 o                         
   2   0  10       2983.90       3000.48        29.09 o                         
   3   0  10       3645.64       3643.76        60.58 o                         
   4   0  10        173.16        193.51        16.28 o                         
   5   0  10       1315.30       1313.93        25.42 o                         
   6   0  10        587.75        578.01        20.52 o                         
   7   0  10          1.32         25.20        17.77 o                         
   8   0  10          8.07         33.02        20.13 o                         
  -8   1  10        287.82        308.30        24.28 o                         
  -7   1  10        774.93        793.57        28.60 o                         
  -6   1  10       1514.74       1520.77        37.57 o                         
  -5   1  10          4.79          8.38        19.14 o                         
  -4   1  10        688.36        687.17        21.19 o                         
  -3   1  10       1139.54       1151.25        20.61 o                         
  -2   1  10        601.58        643.11        18.77 o                         
  -1   1  10        113.29        110.98        20.96 o                         
   0   1  10       2987.89       3198.27        59.03 o                         
   1   1  10        115.58        113.27        20.81 o                         
   2   1  10        595.91        570.61        25.07 o                         
   3   1  10       1139.81       1163.86        20.81 o                         
   4   1  10        705.45        702.90        19.95 o                         
   5   1  10          2.66         27.61        18.17 o                         
   6   1  10       1520.59       1527.31        50.34 o                         
   7   1  10        749.50        774.54        32.55 o                         
   8   1  10        296.46        334.89        23.98 o                         
  -8   2  10        327.23        319.14        22.77 o                         
  -7   2  10       2558.75       2612.91        28.93 o                         
  -6   2  10         67.89         93.60        19.05 o                         
  -5   2  10       1965.42       1906.22        25.91 o                         
  -4   2  10       1012.93        986.26        22.06 o                         
  -3   2  10        729.04        764.54        21.26 o                         
  -2   2  10       1660.91       1667.63        57.87 o                         
  -1   2  10       2763.76       2859.65        37.04 o                         
   0   2  10       6021.04       6158.52       154.37 o                         
   1   2  10       2730.04       2741.40        97.54 o                         
   2   2  10       1613.67       1600.30        50.71 o                         
   3   2  10        743.16        758.31        22.05 o                         
   4   2  10       1018.82       1027.04        35.00 o                         
   5   2  10       1884.31       1813.01        59.34 o                         
   6   2  10         63.30         96.29        18.00 o                         
   7   2  10       2567.27       2585.97        56.69 o                         
   8   2  10        320.12        339.08        29.35 o                         
  -8   3  10         40.38         39.57        23.10 o                         
  -7   3  10        499.40        483.66        23.11 o                         
  -6   3  10         84.75         99.47        21.76 o                         
  -5   3  10          2.04          9.81        19.81 o                         
  -4   3  10        110.20        102.47        16.98 o                         
  -3   3  10        838.40        852.75        22.03 o                         
  -2   3  10          5.53         -3.11        23.13 o                         
  -1   3  10         47.72         31.89        22.44 o                         
   0   3  10       2022.84       1955.67        32.94 o                         
   1   3  10         47.51         67.19        24.67 o                         
   2   3  10          3.78        -13.84        24.19 o                         
   3   3  10        859.46        870.74        41.13 o                         
   4   3  10        112.24        123.42        20.25 o                         
   5   3  10          1.85         14.78        22.23 o                         
   6   3  10         79.85         92.05        19.88 o                         
   7   3  10        521.47        522.01        24.64 o                         
   8   3  10         38.14         50.13        26.69 o                         
  -7   4  10        550.40        509.00        28.13 o                         
  -6   4  10        330.80        351.06        22.03 o                         
  -5   4  10        511.59        510.82        22.15 o                         
  -4   4  10        387.04        356.88        21.12 o                         
  -3   4  10        365.46        378.55        22.37 o                         
  -2   4  10        462.74        479.30        43.60 o                         
  -1   4  10         89.57         75.92        23.91 o                         
   0   4  10       2034.17       2077.71        36.78 o                         
   1   4  10        101.18         85.50        26.08 o                         
   2   4  10        492.17        511.04        32.71 o                         
   3   4  10        343.63        353.17        26.11 o                         
   4   4  10        365.56        327.55        23.98 o                         
   5   4  10        453.29        437.96        24.77 o                         
   6   4  10        319.05        302.84        29.51 o                         
   7   4  10        543.22        536.62        29.49 o                         
  -7   5  10        227.78        262.32        26.62 o                         
  -6   5  10        434.68        469.35        26.95 o                         
  -5   5  10        360.23        329.68        22.44 o                         
  -4   5  10       1582.15       1558.23        39.00 o                         
  -3   5  10       2142.32       2092.50        53.29 o                         
  -2   5  10        926.01        980.37        20.95 o                         
  -1   5  10        395.01        418.44        26.88 o                         
   0   5  10        682.58        644.88        25.09 o                         
   1   5  10        377.24        356.12        22.51 o                         
   2   5  10        942.73        953.92        26.56 o                         
   3   5  10       2162.65       2082.09        32.53 o                         
   4   5  10       1585.14       1501.96        32.51 o                         
   5   5  10        363.59        366.31        25.51 o                         
   6   5  10        432.89        444.39        28.15 o                         
   7   5  10        223.89        241.08        34.17 o                         
  -6   6  10        211.50        208.54        25.61 o                         
  -5   6  10        649.94        672.35        24.42 o                         
  -4   6  10       2408.51       2395.76        44.03 o                         
  -3   6  10        793.36        836.55        25.08 o                         
  -2   6  10        330.19        350.15        20.98 o                         
  -1   6  10        565.41        552.11        25.64 o                         
   0   6  10        128.17        157.38        23.19 o                         
   1   6  10        563.92        553.65        25.38 o                         
   2   6  10        314.37        334.36        22.58 o                         
   3   6  10        827.96        821.67        25.34 o                         
   4   6  10       2453.70       2344.86        29.17 o                         
   5   6  10        611.79        600.38        25.24 o                         
   6   6  10        194.47        194.20        28.31 o                         
  -6   7  10          2.14         17.63        29.52 o                         
  -5   7  10         77.59        101.16        27.28 o                         
  -4   7  10         13.57          2.86        29.92 o                         
  -3   7  10        656.65        657.52        21.56 o                         
  -2   7  10         41.60         48.00        16.37 o                         
  -1   7  10         51.77         65.84        31.95 o                         
   0   7  10        430.20        422.74        25.26 o                         
   1   7  10         54.93         66.67        26.93 o                         
   2   7  10         40.52         43.87        21.26 o                         
   3   7  10        665.15        626.62        25.30 o                         
   4   7  10         10.82         38.25        23.11 o                         
   5   7  10         74.61         89.97        22.64 o                         
   6   7  10          0.87         -5.69        24.39 o                         
  -5   8  10        163.31        150.63        24.58 o                         
  -4   8  10        151.82        159.82        21.18 o                         
  -3   8  10         53.05         63.78        19.54 o                         
  -2   8  10        519.23        538.45        26.18 o                         
  -1   8  10        155.71        164.01        35.10 o                         
   0   8  10         37.17         23.23        28.41 o                         
   1   8  10        143.69        163.80        25.49 o                         
   2   8  10        529.64        521.08        27.01 o                         
   3   8  10         43.54         59.05        25.95 o                         
   4   8  10        139.26        145.09        24.88 o                         
   5   8  10        161.96        180.36        30.07 o                         
  -4   9  10         24.82         28.81        24.43 o                         
  -3   9  10        618.39        659.37        31.82 o                         
  -2   9  10        433.65        420.83        27.63 o                         
  -1   9  10        220.49        228.57        53.60 o                         
   0   9  10         55.67         67.86        26.03 o                         
   1   9  10        228.50        234.58        31.78 o                         
   2   9  10        429.63        419.92        28.92 o                         
   3   9  10        608.94        637.18        25.40 o                         
   4   9  10         22.72         24.19        24.93 o                         
  -2  10  10        276.37        261.02        35.43 o                         
  -1  10  10        670.46        591.58        46.06 o                         
   0  10  10        155.59        151.35        34.79 o                         
   1  10  10        693.12        728.77        35.69 o                         
   2  10  10        266.22        250.49        31.25 o                         
   1   0  11       1533.90       1570.67        69.68 o                         
   2   0  11       1175.08       1205.48        23.72 o                         
   3   0  11       4214.80       4111.88        68.80 o                         
   4   0  11       2267.38       2195.93        43.26 o                         
   5   0  11        208.95        241.13        18.26 o                         
   6   0  11        198.14        204.16        19.98 o                         
   7   0  11          0.79          6.34        19.50 o                         
   8   0  11        260.99        295.76        24.26 o                         
  -8   1  11         82.97        107.91        26.30 o                         
  -7   1  11        486.32        482.77        23.16 o                         
  -6   1  11        467.80        462.67        17.85 o                         
  -5   1  11        137.19        138.07        22.19 o                         
  -4   1  11         48.28         37.93        19.05 o                         
  -3   1  11       3141.69       3151.36        48.04 o                         
  -2   1  11        836.26        842.57        20.66 o                         
  -1   1  11       1155.51       1151.48        33.34 o                         
   0   1  11         21.99         19.04        16.52 o                         
   1   1  11       1149.72       1102.78        32.37 o                         
   2   1  11        822.57        812.48        22.97 o                         
   3   1  11       3159.18       3129.57        62.51 o                         
   4   1  11         45.77         57.82        21.50 o                         
   5   1  11        137.13        119.38        17.22 o                         
   6   1  11        492.26        490.16        22.78 o                         
   7   1  11        491.35        519.39        27.13 o                         
   8   1  11         80.67         74.45        24.45 o                         
  -8   2  11         86.94         82.66        24.32 o                         
  -7   2  11         79.91         82.07        21.68 o                         
  -6   2  11         56.45         45.95        21.62 o                         
  -5   2  11        876.20        902.77        29.25 o                         
  -4   2  11        871.53        879.52        30.70 o                         
  -3   2  11       1574.42       1645.87        35.69 o                         
  -2   2  11        658.51        661.65        30.58 o                         
  -1   2  11       4325.28       4310.24        44.47 o                         
   0   2  11        750.71        737.62        28.74 o                         
   1   2  11       4397.12       4223.78        79.14 o                         
   2   2  11        631.19        614.93        31.64 o                         
   3   2  11       1612.75       1660.40        30.81 o                         
   4   2  11        860.57        888.45        24.09 o                         
   5   2  11        888.70        909.45        24.69 o                         
   6   2  11         59.90         65.58        19.47 o                         
   7   2  11         75.07         85.45        21.17 o                         
   8   2  11         84.23         93.92        22.75 o                         
  -7   3  11        460.51        483.32        21.63 o                         
  -6   3  11        208.66        221.75        25.26 o                         
  -5   3  11         19.96         29.96        17.49 o                         
  -4   3  11        780.89        727.83        24.01 o                         
  -3   3  11       1914.19       1928.23        35.22 o                         
  -2   3  11         83.85         90.89        24.50 o                         
  -1   3  11       1123.62       1202.41        23.68 o                         
   0   3  11       1403.00       1353.43        47.84 o                         
   1   3  11       1126.32       1104.40        37.89 o                         
   2   3  11         82.24         77.30        26.12 o                         
   3   3  11       1886.03       1771.01        64.30 o                         
   4   3  11        805.11        786.99        30.69 o                         
   5   3  11         18.07         29.21        20.68 o                         
   6   3  11        215.51        234.60        19.26 o                         
   7   3  11        457.53        455.37        21.88 o                         
  -7   4  11        643.18        654.32        41.00 o                         
  -6   4  11        902.62        909.74        31.01 o                         
  -5   4  11         24.85         46.17        20.81 o                         
  -4   4  11        552.25        562.02        26.67 o                         
  -3   4  11       1918.95       1927.65        24.37 o                         
  -2   4  11        440.56        507.31        31.88 o                         
  -1   4  11       3403.71       3409.98        34.36 o                         
   0   4  11       1936.95       1953.81        37.51 o                         
   1   4  11       3473.03       3373.99        41.96 o                         
   2   4  11        442.55        426.57        29.16 o                         
   3   4  11       1947.59       1944.65        31.71 o                         
   4   4  11        513.26        487.69        25.55 o                         
   5   4  11         19.94         21.10        23.60 o                         
   6   4  11        875.06        832.62        40.79 o                         
   7   4  11        639.99        635.55        52.43 o                         
  -7   5  11        182.18        173.47        27.02 o                         
  -6   5  11        658.60        637.59        44.09 o                         
  -5   5  11        532.00        529.10        23.12 o                         
  -4   5  11        100.62        114.25        20.53 o                         
  -3   5  11        514.97        524.70        23.81 o                         
  -2   5  11        504.30        501.56        27.05 o                         
  -1   5  11        770.76        729.76        28.42 o                         
   0   5  11       3131.53       3066.46        62.55 o                         
   1   5  11        767.51        767.80        26.01 o                         
   2   5  11        509.53        438.93        29.23 o                         
   3   5  11        532.82        483.19        25.77 o                         
   4   5  11         94.01        124.53        24.93 o                         
   5   5  11        555.56        534.45        30.52 o                         
   6   5  11        649.06        632.26        25.94 o                         
   7   5  11        183.39        187.26        27.11 o                         
  -6   6  11         57.47         95.22        22.71 o                         
  -5   6  11         12.75        -13.70        21.34 o                         
  -4   6  11       1710.18       1719.75        28.83 o                         
  -3   6  11        722.67        764.23        19.80 o                         
  -2   6  11       1219.96       1200.93        37.73 o                         
  -1   6  11       2758.37       2692.53        47.59 o                         
   0   6  11       1418.64       1412.06        33.36 o                         
   1   6  11       2787.31       2742.07        34.03 o                         
   2   6  11       1236.10       1212.60        28.11 o                         
   3   6  11        758.27        749.34        23.73 o                         
   4   6  11       1677.09       1624.04        26.33 o                         
   5   6  11         10.58          5.26        24.43 o                         
   6   6  11         59.21         60.03        28.93 o                         
  -6   7  11        451.60        494.75        31.45 o                         
  -5   7  11         83.63        104.96        23.15 o                         
  -4   7  11        459.18        462.15        22.36 o                         
  -3   7  11         57.01         47.25        17.35 o                         
  -2   7  11        111.53        124.47        21.78 o                         
  -1   7  11        576.05        577.45        29.33 o                         
   0   7  11       1890.38       1830.36        34.46 o                         
   1   7  11        561.61        569.58        29.90 o                         
   2   7  11        110.23        124.39        24.03 o                         
   3   7  11         60.05         43.17        22.41 o                         
   4   7  11        475.42        476.81        26.98 o                         
   5   7  11         76.27         81.31        24.97 o                         
   6   7  11        456.80        455.21        32.19 o                         
  -5   8  11        210.67        263.97        24.02 o                         
  -4   8  11         84.36        109.19        21.69 o                         
  -3   8  11         43.94         34.46        19.90 o                         
  -2   8  11        566.61        516.67        27.15 o                         
  -1   8  11       1439.47       1376.47        31.16 o                         
   0   8  11       1044.42        974.94        39.02 o                         
   1   8  11       1437.72       1447.93        30.29 o                         
   2   8  11        562.21        529.33        26.04 o                         
   3   8  11         41.24         27.86        25.04 o                         
   4   8  11         88.09        114.86        26.45 o                         
   5   8  11        223.25        246.01        30.60 o                         
  -4   9  11        533.25        554.58        28.48 o                         
  -3   9  11        652.14        664.43        31.60 o                         
  -2   9  11        117.17        133.59        22.91 o                         
  -1   9  11         12.70        -10.40        52.02 o                         
   0   9  11        265.30        314.22        31.49 o                         
   1   9  11         13.86        -13.92        31.93 o                         
   2   9  11        120.00        136.36        23.62 o                         
   3   9  11        674.68        668.56        26.19 o                         
   4   9  11        524.32        506.74        29.05 o                         
  -2  10  11        615.53        607.48        36.77 o                         
  -1  10  11         17.05         -2.69        35.68 o                         
   0  10  11       1236.59       1196.27        39.31 o                         
   1  10  11         15.12         19.84        30.67 o                         
   2  10  11        611.41        599.75        30.57 o                         
   0   0  12       9944.98      10683.10       194.81 o                         
   1   0  12       1149.13       1150.87        40.34 o                         
   2   0  12        634.10        655.25        24.43 o                         
   3   0  12       8372.85       8568.09        96.82 o                         
   4   0  12        401.93        418.04        20.68 o                         
   5   0  12       2188.87       2220.89        35.46 o                         
   6   0  12        229.89        230.58        18.54 o                         
   7   0  12       2720.29       2752.03        37.88 o                         
   8   0  12        140.64        167.94        24.79 o                         
  -8   1  12        280.24        269.02        23.38 o                         
  -7   1  12        249.58        267.69        20.68 o                         
  -6   1  12        146.64        153.66        22.48 o                         
  -5   1  12        759.90        756.13        22.06 o                         
  -4   1  12        331.04        324.24        18.87 o                         
  -3   1  12         66.85         78.32        17.84 o                         
  -2   1  12       1937.87       1983.13        28.56 o                         
  -1   1  12        522.27        558.86        24.38 o                         
   0   1  12       1934.34       1990.50        32.44 o                         
   1   1  12        530.63        543.68        35.34 o                         
   2   1  12       1970.82       1945.38        34.77 o                         
   3   1  12         69.98         75.23        18.08 o                         
   4   1  12        329.01        319.97        17.98 o                         
   5   1  12        755.56        769.49        24.54 o                         
   6   1  12        145.84        162.22        20.47 o                         
   7   1  12        248.30        267.20        24.06 o                         
   8   1  12        265.92        282.74        27.72 o                         
  -7   2  12        593.19        590.16        23.09 o                         
  -6   2  12         17.14         37.89        20.23 o                         
  -5   2  12       2087.37       2035.61        28.55 o                         
  -4   2  12        202.58        206.06        18.49 o                         
  -3   2  12       1701.34       1716.90        26.29 o                         
  -2   2  12        892.17        929.09        29.31 o                         
  -1   2  12       2652.42       2738.46        36.25 o                         
   0   2  12        171.31        156.73        29.97 o                         
   1   2  12       2672.34       2621.70        41.77 o                         
   2   2  12        901.82        848.02        57.24 o                         
   3   2  12       1746.21       1708.83        36.04 o                         
   4   2  12        201.67        214.66        21.19 o                         
   5   2  12       2065.35       2046.76        47.01 o                         
   6   2  12         16.80         17.59        22.36 o                         
   7   2  12        613.08        624.42        22.06 o                         
  -7   3  12        362.26        336.21        24.04 o                         
  -6   3  12        799.69        817.75        24.27 o                         
  -5   3  12         17.77         19.61        17.55 o                         
  -4   3  12       2458.28       2468.38        31.33 o                         
  -3   3  12         37.01         56.73        21.92 o                         
  -2   3  12       2860.18       2850.10        52.77 o                         
  -1   3  12       1410.01       1447.42        27.43 o                         
   0   3  12       1252.22       1228.59        54.59 o                         
   1   3  12       1411.90       1340.68        34.39 o                         
   2   3  12       2867.40       2796.07        39.57 o                         
   3   3  12         37.90         20.80        32.45 o                         
   4   3  12       2446.34       2361.67        30.13 o                         
   5   3  12         18.09         35.20        21.92 o                         
   6   3  12        808.41        784.13        24.94 o                         
   7   3  12        374.09        376.32        27.19 o                         
  -7   4  12       1231.07       1308.70        34.13 o                         
  -6   4  12       1037.67       1077.68        24.78 o                         
  -5   4  12       2683.77       2663.67        52.66 o                         
  -4   4  12        784.89        809.21        29.51 o                         
  -3   4  12       2482.28       2432.99        27.46 o                         
  -2   4  12       1684.29       1777.68        38.38 o                         
  -1   4  12        263.81        294.54        25.75 o                         
   0   4  12        112.26        110.76        24.15 o                         
   1   4  12        275.90        244.31        28.00 o                         
   2   4  12       1662.63       1640.98        31.79 o                         
   3   4  12       2466.43       2389.80        40.86 o                         
   4   4  12        814.84        767.05        27.23 o                         
   5   4  12       2754.05       2718.53        72.10 o                         
   6   4  12       1043.77       1064.23        27.01 o                         
   7   4  12       1210.11       1178.79        29.80 o                         
  -7   5  12        254.89        270.09        27.90 o                         
  -6   5  12         95.62         94.74        22.26 o                         
  -5   5  12        522.57        498.38        21.86 o                         
  -4   5  12        601.22        633.50        25.63 o                         
  -3   5  12        675.49        653.17        26.31 o                         
  -2   5  12        712.37        698.86        21.15 o                         
  -1   5  12         38.39         24.82        21.95 o                         
   0   5  12          2.02          0.37        23.50 o                         
   1   5  12         38.26         41.95        28.21 o                         
   2   5  12        726.87        724.58        27.98 o                         
   3   5  12        671.22        616.03        31.07 o                         
   4   5  12        597.98        603.03        30.43 o                         
   5   5  12        520.43        485.35        26.69 o                         
   6   5  12         94.82         90.79        28.33 o                         
   7   5  12        255.79        238.68        28.63 o                         
  -6   6  12         12.73         11.70        23.57 o                         
  -5   6  12        926.33        904.54        28.89 o                         
  -4   6  12        652.28        657.69        26.70 o                         
  -3   6  12        410.30        410.39        20.48 o                         
  -2   6  12        357.45        374.26        21.67 o                         
  -1   6  12        125.11        149.15        26.68 o                         
   0   6  12        351.15        346.95        25.43 o                         
   1   6  12        120.84        138.89        24.15 o                         
   2   6  12        355.17        358.06        30.08 o                         
   3   6  12        435.83        441.17        59.23 o                         
   4   6  12        647.46        688.91        34.35 o                         
   5   6  12        923.01        902.81        26.87 o                         
   6   6  12         19.44         35.06        26.50 o                         
  -5   7  12        393.00        426.57        26.38 o                         
  -4   7  12        591.00        643.24        22.97 o                         
  -3   7  12        696.60        716.91        24.06 o                         
  -2   7  12        898.92        887.47        30.56 o                         
  -1   7  12       1310.70       1263.25        39.43 o                         
   0   7  12        670.94        656.92        30.61 o                         
   1   7  12       1321.97       1310.29        50.62 o                         
   2   7  12        910.49        852.22        33.17 o                         
   3   7  12        683.75        684.60        33.08 o                         
   4   7  12        586.85        560.58        27.26 o                         
   5   7  12        390.34        405.37        32.92 o                         
  -4   8  12        952.47        941.38        31.55 o                         
  -3   8  12        652.58        673.62        25.85 o                         
  -2   8  12        683.19        658.57        28.06 o                         
  -1   8  12         71.54         86.21        29.44 o                         
   0   8  12        581.67        544.34        43.66 o                         
   1   8  12         75.91         92.12        25.26 o                         
   2   8  12        684.54        638.96        28.19 o                         
   3   8  12        624.95        619.97        29.08 o                         
   4   8  12        932.41        922.14        31.47 o                         
  -3   9  12         81.27         75.17        33.21 o                         
  -2   9  12         47.33         24.51        28.31 o                         
  -1   9  12        104.72        132.76        32.40 o                         
   0   9  12         34.92         29.71        27.98 o                         
   1   9  12         91.22        116.05        29.00 o                         
   2   9  12         47.91         42.50        28.32 o                         
   3   9  12         79.29        134.13        34.56 o                         
  -1  10  12          2.67         -0.01        27.76 o                         
   0  10  12        205.85        228.55        35.97 o                         
   1  10  12          2.66         14.62        31.26 o                         
   1   0  13       4342.61       4544.54       131.67 o                         
   2   0  13         62.26         55.36        24.67 o                         
   3   0  13        745.87        758.08        22.12 o                         
   4   0  13          0.35          2.82        19.40 o                         
   5   0  13       1806.05       1765.38        25.23 o                         
   6   0  13       1838.80       1828.83        32.15 o                         
   7   0  13         75.97        109.37        24.75 o                         
  -7   1  13         35.96         59.97        22.49 o                         
  -6   1  13        126.02        111.14        20.38 o                         
  -5   1  13       1704.32       1667.20        25.48 o                         
  -4   1  13        434.35        442.26        24.29 o                         
  -3   1  13        226.20        228.26        18.76 o                         
  -2   1  13        672.88        669.51        21.65 o                         
  -1   1  13       2180.13       2278.65        66.35 o                         
   0   1  13          0.55         16.27        22.79 o                         
   1   1  13       2117.52       2083.71        71.01 o                         
   2   1  13        656.97        645.75        25.53 o                         
   3   1  13        217.47        244.45        23.48 o                         
   4   1  13        432.78        427.45        21.33 o                         
   5   1  13       1687.33       1729.36        54.27 o                         
   6   1  13        123.15        124.80        19.30 o                         
   7   1  13         35.55         40.21        28.32 o                         
  -7   2  13        275.19        259.17        21.74 o                         
  -6   2  13         46.74         63.39        25.71 o                         
  -5   2  13       1329.60       1355.92        24.47 o                         
  -4   2  13        545.44        545.72        24.25 o                         
  -3   2  13       2934.51       3090.85        33.33 o                         
  -2   2  13        331.60        356.10        33.51 o                         
  -1   2  13       4323.58       4634.69        45.78 o                         
   0   2  13        717.02        695.13        22.76 o                         
   1   2  13       4394.67       4389.26       148.95 o                         
   2   2  13        351.03        350.54        24.97 o                         
   3   2  13       2947.66       2830.84        39.01 o                         
   4   2  13        558.35        570.21        22.69 o                         
   5   2  13       1301.29       1301.34        53.99 o                         
   6   2  13         49.35         75.67        22.59 o                         
   7   2  13        274.01        265.15        23.28 o                         
  -7   3  13         34.19         37.01        23.40 o                         
  -6   3  13        115.02        131.12        26.19 o                         
  -5   3  13        675.93        673.94        24.15 o                         
  -4   3  13        148.21        152.56        20.59 o                         
  -3   3  13         26.88         46.03        19.38 o                         
  -2   3  13        986.46       1000.75        36.33 o                         
  -1   3  13       2320.65       2335.32        49.07 o                         
   0   3  13        653.85        626.43        31.64 o                         
   1   3  13       2330.94       2167.48        81.47 o                         
   2   3  13       1002.60        944.40        37.11 o                         
   3   3  13         28.85         20.92        22.50 o                         
   4   3  13        147.22        139.11        24.19 o                         
   5   3  13        690.78        710.56        32.01 o                         
   6   3  13        122.46        135.39        25.74 o                         
   7   3  13         33.97         63.05        23.68 o                         
  -7   4  13         53.90         69.20        26.66 o                         
  -6   4  13        399.92        380.04        24.65 o                         
  -5   4  13       1035.49       1024.76        59.64 o                         
  -4   4  13        163.57        194.31        21.06 o                         
  -3   4  13       1261.15       1283.92        25.55 o                         
  -2   4  13       1418.79       1421.20        29.16 o                         
  -1   4  13       1264.78       1248.47        25.56 o                         
   0   4  13          2.06         12.74        24.84 o                         
   1   4  13       1256.64       1143.59        32.85 o                         
   2   4  13       1411.03       1394.33        34.70 o                         
   3   4  13       1226.46       1218.90        37.38 o                         
   4   4  13        162.64        189.66        27.77 o                         
   5   4  13       1041.58       1030.94        30.94 o                         
   6   4  13        411.61        446.46        25.74 o                         
   7   4  13         54.75         30.05        27.15 o                         
  -6   5  13        137.85        179.63        25.70 o                         
  -5   5  13        242.06        259.92        23.37 o                         
  -4   5  13        344.91        348.61        25.13 o                         
  -3   5  13        298.12        311.82        23.49 o                         
  -2   5  13       1489.58       1498.16        27.43 o                         
  -1   5  13        582.88        562.18        21.94 o                         
   0   5  13          2.14         28.25        25.47 o                         
   1   5  13        568.54        514.93        30.16 o                         
   2   5  13       1465.54       1361.19        55.39 o                         
   3   5  13        283.26        261.76        35.91 o                         
   4   5  13        331.28        334.08        26.74 o                         
   5   5  13        223.57        249.78        26.08 o                         
   6   5  13        129.03        137.60        31.75 o                         
  -6   6  13        265.35        300.18        30.26 o                         
  -5   6  13         82.15        107.88        27.25 o                         
  -4   6  13        850.07        832.04        23.53 o                         
  -3   6  13        591.04        592.10        23.02 o                         
  -2   6  13       1070.78       1091.82        26.29 o                         
  -1   6  13        624.13        627.03        25.15 o                         
   0   6  13       1000.82        966.40        42.25 o                         
   1   6  13        591.75        546.02        31.04 o                         
   2   6  13       1056.12       1060.26        33.61 o                         
   3   6  13        571.80        509.22        38.03 o                         
   4   6  13        852.52        811.32        40.95 o                         
   5   6  13         71.92         33.01        28.73 o                         
   6   6  13        270.36        314.94        28.35 o                         
  -5   7  13        209.66        200.78        26.56 o                         
  -4   7  13        469.26        494.52        22.35 o                         
  -3   7  13        694.20        718.85        19.97 o                         
  -2   7  13        960.98       1021.11        27.41 o                         
  -1   7  13        274.67        268.28        29.07 o                         
   0   7  13        128.22        119.33        28.88 o                         
   1   7  13        261.62        256.67        29.52 o                         
   2   7  13        957.65        898.07        39.34 o                         
   3   7  13        716.78        694.69        41.74 o                         
   4   7  13        470.25        483.33        35.38 o                         
   5   7  13        202.95        204.84        36.93 o                         
  -4   8  13        554.05        548.22        24.48 o                         
  -3   8  13        201.32        210.61        20.00 o                         
  -2   8  13        738.53        760.47        37.08 o                         
  -1   8  13        131.32        111.34        29.63 o                         
   0   8  13         12.33         23.33        34.00 o                         
   1   8  13        128.53        126.33        22.73 o                         
   2   8  13        756.56        731.10        28.69 o                         
   3   8  13        197.44        168.12        35.40 o                         
   4   8  13        547.81        562.54        38.05 o                         
  -3   9  13        491.96        429.22        25.71 o                         
  -2   9  13        108.63        142.19        29.45 o                         
  -1   9  13        149.48        158.01        25.42 o                         
   0   9  13         33.20         39.37        32.20 o                         
   1   9  13        151.89        162.55        25.51 o                         
   2   9  13        111.67        152.74        29.50 o                         
   3   9  13        476.61        479.92        34.07 o                         
   0   0  14       4583.72       4546.15        67.36 o                         
   1   0  14        783.02        768.30        28.69 o                         
   2   0  14        252.64        242.81        21.31 o                         
   3   0  14         55.70         82.55        19.82 o                         
   4   0  14         17.89          1.47        19.85 o                         
   5   0  14         86.38         85.50        19.35 o                         
   6   0  14         83.14         84.10        25.49 o                         
   7   0  14        672.55        683.68        36.79 o                         
  -7   1  14        145.89        164.20        23.39 o                         
  -6   1  14        214.90        232.10        23.75 o                         
  -5   1  14        522.94        562.16        25.35 o                         
  -4   1  14         23.65         27.90        19.89 o                         
  -3   1  14        185.67        194.78        19.50 o                         
  -2   1  14       2051.62       2160.30        41.03 o                         
  -1   1  14        300.33        306.37        28.14 o                         
   0   1  14          5.95         18.53        18.63 o                         
   1   1  14        308.84        295.77        26.81 o                         
   2   1  14       2081.09       2040.42        40.56 o                         
   3   1  14        174.24        203.07        23.60 o                         
   4   1  14         21.98         27.43        18.17 o                         
   5   1  14        508.52        532.98        22.42 o                         
   6   1  14        214.90        195.63        19.84 o                         
   7   1  14        149.81        138.53        21.78 o                         
  -7   2  14        502.07        512.07        23.14 o                         
  -6   2  14        267.08        261.52        21.90 o                         
  -5   2  14       1607.18       1599.53        23.74 o                         
  -4   2  14        218.97        233.69        24.40 o                         
  -3   2  14        865.89        876.66        23.10 o                         
  -2   2  14       6260.27       6472.64        69.87 o                         
  -1   2  14        307.02        317.12        26.78 o                         
   0   2  14        677.76        693.44        25.58 o                         
   1   2  14        304.71        276.30        28.12 o                         
   2   2  14       6156.48       5880.69        75.01 o                         
   3   2  14        901.35        914.44        36.20 o                         
   4   2  14        254.08        238.18        25.66 o                         
   5   2  14       1564.40       1422.97       107.21 o                         
   6   2  14        259.29        285.99        28.54 o                         
   7   2  14        499.90        555.91        27.18 o                         
  -7   3  14         82.43         86.61        24.72 o                         
  -6   3  14         87.08        112.36        21.85 o                         
  -5   3  14        598.20        607.74        29.92 o                         
  -4   3  14        340.31        356.56        23.71 o                         
  -3   3  14        960.27        941.16        32.32 o                         
  -2   3  14       1715.50       1703.60        43.11 o                         
  -1   3  14        199.76        195.42        23.14 o                         
   0   3  14        148.43        183.50        35.43 o                         
   1   3  14        190.10        184.79        32.95 o                         
   2   3  14       1698.75       1603.98        40.00 o                         
   3   3  14        978.62        956.91        34.80 o                         
   4   3  14        336.83        301.66        28.78 o                         
   5   3  14        588.13        588.32        33.39 o                         
   6   3  14         86.27        125.66        31.34 o                         
   7   3  14         82.89        115.01        26.70 o                         
  -6   4  14          2.23         13.14        27.97 o                         
  -5   4  14        386.17        399.01        24.32 o                         
  -4   4  14        258.28        236.09        24.86 o                         
  -3   4  14        398.08        423.70        24.37 o                         
  -2   4  14         60.75         55.74        29.28 o                         
  -1   4  14        115.53        121.57        20.85 o                         
   0   4  14       1960.47       2016.00        45.38 o                         
   1   4  14        127.38        122.49        28.06 o                         
   2   4  14         60.29         81.98        29.52 o                         
   3   4  14        402.21        408.40        29.41 o                         
   4   4  14        254.44        261.68        32.49 o                         
   5   4  14        408.94        427.84        32.20 o                         
   6   4  14          2.54          4.20        30.84 o                         
  -6   5  14        400.08        453.74        26.92 o                         
  -5   5  14       1090.84       1081.99        41.13 o                         
  -4   5  14        169.50        189.40        20.88 o                         
  -3   5  14          0.44         13.43        21.61 o                         
  -2   5  14        690.83        731.90        23.00 o                         
  -1   5  14        618.49        648.78        24.47 o                         
   0   5  14          0.44          9.53        32.56 o                         
   1   5  14        629.88        618.96        31.58 o                         
   2   5  14        683.66        699.57        32.48 o                         
   3   5  14          0.45          3.81        28.58 o                         
   4   5  14        173.20        172.56        26.55 o                         
   5   5  14       1108.63       1105.85        35.87 o                         
   6   5  14        397.27        399.12        36.92 o                         
  -5   6  14        926.91        966.67        30.50 o                         
  -4   6  14        349.75        361.81        31.55 o                         
  -3   6  14        285.46        337.89        23.26 o                         
  -2   6  14        732.36        814.93        26.49 o                         
  -1   6  14       1987.82       2039.97        49.80 o                         
   0   6  14        880.05        873.12        40.97 o                         
   1   6  14       1957.92       1881.33        44.04 o                         
   2   6  14        725.47        709.50        32.53 o                         
   3   6  14        308.32        345.26        39.13 o                         
   4   6  14        344.31        320.10        33.92 o                         
   5   6  14        925.72        925.18        72.09 o                         
  -5   7  14         50.50         65.93        26.62 o                         
  -4   7  14        184.59        196.14        20.36 o                         
  -3   7  14         94.71         90.42        23.82 o                         
  -2   7  14        162.48        213.91        26.58 o                         
  -1   7  14         14.03         24.33        24.58 o                         
   0   7  14        174.90        184.45        31.06 o                         
   1   7  14         13.93         37.59        31.76 o                         
   2   7  14        158.45        178.23        27.96 o                         
   3   7  14        103.00        121.82        40.63 o                         
   4   7  14        179.81        185.18        36.61 o                         
   5   7  14         52.61         52.17        38.41 o                         
  -4   8  14        374.44        404.99        27.76 o                         
  -3   8  14        182.40        211.28        43.72 o                         
  -2   8  14        343.98        350.45        28.20 o                         
  -1   8  14        159.39        169.92        27.33 o                         
   0   8  14         89.43         94.07        31.52 o                         
   1   8  14        149.99        155.34        27.77 o                         
   2   8  14        356.03        355.78        35.16 o                         
   3   8  14        185.48        218.07        36.32 o                         
   4   8  14        380.06        365.77        40.02 o                         
  -2   9  14        117.34        121.47        27.19 o                         
  -1   9  14        776.05        740.40        28.18 o                         
   0   9  14        408.92        374.82        37.98 o                         
   1   9  14        768.80        788.38        39.85 o                         
   2   9  14        110.18        158.63        37.67 o                         
   1   0  15       2102.98       2104.64        56.44 o                         
   2   0  15        213.74        192.51        32.43 o                         
   3   0  15        151.94        171.34        26.14 o                         
   4   0  15        683.16        636.79        22.81 o                         
   5   0  15       1089.71       1070.64        24.51 o                         
   6   0  15       1461.55       1422.03        27.14 o                         
   7   0  15         23.44         49.43        25.75 o                         
  -7   1  15         99.85         98.46        22.19 o                         
  -6   1  15        421.84        407.49        21.12 o                         
  -5   1  15        216.75        205.58        23.26 o                         
  -4   1  15        136.12        164.31        19.15 o                         
  -3   1  15        483.61        483.84        23.11 o                         
  -2   1  15        395.39        423.58        33.84 o                         
  -1   1  15        235.17        240.07        29.35 o                         
   0   1  15        239.37        252.94        22.38 o                         
   1   1  15        230.94        211.18        23.05 o                         
   2   1  15        406.73        410.78        28.51 o                         
   3   1  15        482.90        468.37        34.76 o                         
   4   1  15        135.52        161.42        21.26 o                         
   5   1  15        212.67        229.79        25.12 o                         
   6   1  15        442.57        449.53        24.70 o                         
   7   1  15        101.70         92.71        22.50 o                         
  -7   2  15         17.79         14.33        24.25 o                         
  -6   2  15       1544.70       1498.09        25.34 o                         
  -5   2  15        703.39        705.68        22.46 o                         
  -4   2  15       2399.72       2488.81        60.37 o                         
  -3   2  15        393.77        411.88        26.98 o                         
  -2   2  15       1248.68       1342.16        51.08 o                         
  -1   2  15         37.05         35.10        25.07 o                         
   0   2  15        271.93        291.61        25.58 o                         
   1   2  15         40.98         60.46        32.09 o                         
   2   2  15       1189.48       1163.87        30.35 o                         
   3   2  15        391.80        409.42        33.96 o                         
   4   2  15       2394.35       2302.09        33.82 o                         
   5   2  15        709.46        711.13        23.42 o                         
   6   2  15       1592.66       1574.68        41.22 o                         
   7   2  15         17.43          8.59        26.62 o                         
  -6   3  15        577.66        600.31        23.81 o                         
  -5   3  15        820.78        779.87        55.11 o                         
  -4   3  15        161.74        168.52        21.73 o                         
  -3   3  15        121.03        100.19        19.22 o                         
  -2   3  15        540.27        561.18        41.49 o                         
  -1   3  15        353.77        368.75        27.20 o                         
   0   3  15         96.20        106.68        21.69 o                         
   1   3  15        344.33        360.58        34.74 o                         
   2   3  15        530.78        544.45        35.28 o                         
   3   3  15        120.24         83.10        24.40 o                         
   4   3  15        169.14        165.96        29.25 o                         
   5   3  15        798.18        767.43        39.58 o                         
   6   3  15        554.90        560.73        35.85 o                         
  -6   4  15        705.10        724.59        36.40 o                         
  -5   4  15        507.74        530.45        25.09 o                         
  -4   4  15        604.57        602.74        25.72 o                         
  -3   4  15        235.93        248.25        43.78 o                         
  -2   4  15       1037.10       1089.87        27.05 o                         
  -1   4  15        901.41        881.30        25.94 o                         
   0   4  15         10.64          5.21        32.20 o                         
   1   4  15        880.88        811.44        37.06 o                         
   2   4  15       1025.19        987.74        52.40 o                         
   3   4  15        237.84        232.27        28.86 o                         
   4   4  15        628.82        627.65        38.87 o                         
   5   4  15        507.19        586.28        33.04 o                         
   6   4  15        698.42        687.17        35.14 o                         
  -6   5  15         46.37         13.34        24.56 o                         
  -5   5  15        218.46        222.07        25.11 o                         
  -4   5  15        165.78        161.22        26.50 o                         
  -3   5  15        119.58        180.35        29.55 o                         
  -2   5  15         74.27         79.04        24.22 o                         
  -1   5  15        427.33        424.62        23.31 o                         
   0   5  15        637.78        606.50        34.24 o                         
   1   5  15        429.94        384.81        29.71 o                         
   2   5  15         70.03         74.88        30.02 o                         
   3   5  15        115.39        133.69        30.26 o                         
   4   5  15        163.92        136.89        32.32 o                         
   5   5  15        231.02        241.45        40.47 o                         
   6   5  15         43.92         81.14        44.09 o                         
  -5   6  15        279.11        326.96        29.79 o                         
  -4   6  15        456.21        484.34        29.88 o                         
  -3   6  15        115.80        116.94        37.78 o                         
  -2   6  15        979.76       1027.89        27.84 o                         
  -1   6  15        217.51        235.71        25.22 o                         
   0   6  15        115.24        111.39        40.70 o                         
   1   6  15        216.09        201.90        37.02 o                         
   2   6  15        962.81        918.69        35.32 o                         
   3   6  15        121.99        170.88        40.36 o                         
   4   6  15        452.26        416.18        35.05 o                         
   5   6  15        294.53        319.63        37.20 o                         
  -4   7  15        325.30        327.33        26.73 o                         
  -3   7  15        118.12        128.62        27.62 o                         
  -2   7  15        288.74        274.26        27.03 o                         
  -1   7  15         26.86         60.19        29.56 o                         
   0   7  15         17.26        -13.01        40.21 o                         
   1   7  15         23.38          3.94        38.21 o                         
   2   7  15        285.20        283.29        33.38 o                         
   3   7  15        109.91        149.45        41.99 o                         
   4   7  15        334.98        327.43        32.74 o                         
  -3   8  15        315.32        369.40        49.34 o                         
  -2   8  15        946.68        942.13        53.43 o                         
  -1   8  15          7.28         38.63        27.97 o                         
   0   8  15        232.49        255.04        35.12 o                         
   1   8  15          6.68         -4.56        33.88 o                         
   2   8  15        955.18        884.20        34.03 o                         
   3   8  15        302.79        310.26        32.68 o                         
  -1   9  15         21.79         29.40        30.64 o                         
   0   9  15        950.93        997.10        39.30 o                         
   1   9  15         23.46         52.49        49.08 o                         
   0   0  16       6254.98       6257.31        91.13 o                         
   1   0  16        273.94        266.39        26.58 o                         
   2   0  16       3671.01       3714.29        91.13 o                         
   3   0  16         64.74         69.89        20.45 o                         
   4   0  16        718.07        727.78        21.81 o                         
   5   0  16        174.47        197.55        20.80 o                         
   6   0  16         57.12         56.15        24.82 o                         
   7   0  16        239.09        292.01        27.56 o                         
  -7   1  16        393.99        394.10        27.89 o                         
  -6   1  16         59.42         63.05        24.69 o                         
  -5   1  16        143.56        141.97        19.40 o                         
  -4   1  16          2.62         14.97        24.25 o                         
  -3   1  16        403.45        401.99        24.02 o                         
  -2   1  16       1207.65       1215.60        33.42 o                         
  -1   1  16        348.19        370.26        28.80 o                         
   0   1  16        297.54        306.32        24.44 o                         
   1   1  16        352.03        375.62        24.43 o                         
   2   1  16       1193.60       1140.35        61.90 o                         
   3   1  16        405.61        390.29        27.75 o                         
   4   1  16          3.39          9.69        20.93 o                         
   5   1  16        137.58        156.80        26.03 o                         
   6   1  16         63.01         79.51        24.38 o                         
   7   1  16        394.58        364.50        25.67 o                         
  -6   2  16        204.82        181.74        23.91 o                         
  -5   2  16        137.80        141.84        27.30 o                         
  -4   2  16         86.80         96.88        24.59 o                         
  -3   2  16        424.60        441.23        24.98 o                         
  -2   2  16        362.63        366.11        28.41 o                         
  -1   2  16        266.15        254.67        27.83 o                         
   0   2  16       1222.07       1232.87        24.26 o                         
   1   2  16        255.93        224.26        28.07 o                         
   2   2  16        316.65        313.09        25.88 o                         
   3   2  16        423.65        449.85        34.93 o                         
   4   2  16         96.23        119.21        28.29 o                         
   5   2  16        136.89        134.76        33.17 o                         
   6   2  16        201.31        162.99        23.54 o                         
  -6   3  16        118.42        149.30        28.98 o                         
  -5   3  16        422.71        418.35        27.42 o                         
  -4   3  16         95.25        118.49        20.53 o                         
  -3   3  16       1009.59       1006.66        49.52 o                         
  -2   3  16        834.58        863.88        36.72 o                         
  -1   3  16        530.53        519.02        27.69 o                         
   0   3  16        391.10        372.88        24.97 o                         
   1   3  16        532.36        476.13        29.56 o                         
   2   3  16        839.66        837.86        74.71 o                         
   3   3  16        998.99       1000.70        29.55 o                         
   4   3  16        100.83         86.86        29.72 o                         
   5   3  16        418.69        414.17        39.50 o                         
   6   3  16        124.72        125.68        37.68 o                         
  -6   4  16        482.00        515.74        30.35 o                         
  -5   4  16        108.49        148.16        31.09 o                         
  -4   4  16       1444.45       1509.98        47.40 o                         
  -3   4  16        972.58       1082.80        51.66 o                         
  -2   4  16       2103.06       2199.72        45.09 o                         
  -1   4  16       1715.51       1741.20        76.50 o                         
   0   4  16       1883.60       1970.88        40.98 o                         
   1   4  16       1729.15       1685.19        43.23 o                         
   2   4  16       2110.28       2026.24        48.68 o                         
   3   4  16        992.85        957.37        33.99 o                         
   4   4  16       1419.78       1401.86        47.49 o                         
   5   4  16        102.72        125.32        32.43 o                         
   6   4  16        481.00        497.44        36.68 o                         
  -5   5  16        494.85        553.43        41.00 o                         
  -4   5  16         95.90        144.39        26.80 o                         
  -3   5  16        211.12        249.70        51.46 o                         
  -2   5  16         74.09         85.59        28.03 o                         
  -1   5  16        242.62        268.16        28.03 o                         
   0   5  16          7.76        -10.81        34.01 o                         
   1   5  16        243.91        228.53        36.64 o                         
   2   5  16         72.07         88.84        29.94 o                         
   3   5  16        206.83        213.42        31.84 o                         
   4   5  16         94.62         93.74        28.52 o                         
   5   5  16        509.72        494.05        36.49 o                         
  -5   6  16         48.22         76.22        27.30 o                         
  -4   6  16        668.80        734.80        30.02 o                         
  -3   6  16         21.55         28.59        23.83 o                         
  -2   6  16        224.29        231.04        21.68 o                         
  -1   6  16        161.53        153.14        22.91 o                         
   0   6  16        297.47        281.80        38.19 o                         
   1   6  16        161.45        152.69        40.62 o                         
   2   6  16        209.86        196.19        39.71 o                         
   3   6  16         15.06         34.83        46.13 o                         
   4   6  16        664.84        665.27        41.74 o                         
   5   6  16         44.54         48.60        37.51 o                         
  -4   7  16        406.17        470.82        25.14 o                         
  -3   7  16        193.50        202.81        25.39 o                         
  -2   7  16         95.42        114.63        24.65 o                         
  -1   7  16        109.86        118.70        28.23 o                         
   0   7  16        546.99        553.13        49.59 o                         
   1   7  16        109.88        107.35        32.47 o                         
   2   7  16        102.92         78.85        29.53 o                         
   3   7  16        189.47        218.48        42.83 o                         
   4   7  16        404.51        475.19        34.44 o                         
  -3   8  16        581.00        548.23        28.87 o                         
  -2   8  16        598.65        625.25        35.23 o                         
  -1   8  16       1225.85       1214.15        71.47 o                         
   0   8  16        321.97        327.89        44.94 o                         
   1   8  16       1202.31       1173.95       115.40 o                         
   2   8  16        605.97        660.75        38.39 o                         
   3   8  16        576.79        558.52        39.72 o                         
   1   0  17       1753.92       1752.72        35.32 o                         
   2   0  17         14.91         12.19        26.57 o                         
   3   0  17       5800.55       5830.14       115.53 o                         
   4   0  17       1645.00       1745.22        93.29 o                         
   5   0  17        120.26        108.83        21.21 o                         
   6   0  17        475.52        421.22        25.82 o                         
  -6   1  17         24.35         18.26        25.12 o                         
  -5   1  17        232.39        228.01        25.07 o                         
  -4   1  17        964.20        968.61        22.88 o                         
  -3   1  17        184.75        181.96        22.31 o                         
  -2   1  17        350.91        358.49        29.35 o                         
  -1   1  17        669.85        669.79        32.24 o                         
   0   1  17         51.20         51.24        23.87 o                         
   1   1  17        688.47        698.90        29.34 o                         
   2   1  17        344.72        332.79        28.10 o                         
   3   1  17        186.91        176.67        34.05 o                         
   4   1  17        950.89        906.02        38.77 o                         
   5   1  17        238.20        250.10        22.41 o                         
   6   1  17         25.07         31.99        21.89 o                         
  -6   2  17       1307.73       1283.13        25.91 o                         
  -5   2  17        398.18        376.46        31.36 o                         
  -4   2  17        414.44        450.09        23.80 o                         
  -3   2  17        106.38        117.26        33.23 o                         
  -2   2  17        274.76        273.10        24.28 o                         
  -1   2  17        663.98        699.33        52.17 o                         
   0   2  17          2.03          4.23        21.33 o                         
   1   2  17        692.43        671.98        24.08 o                         
   2   2  17        284.84        274.40        34.53 o                         
   3   2  17         98.34        105.00        24.32 o                         
   4   2  17        444.34        439.05        31.48 o                         
   5   2  17        400.24        411.62        39.41 o                         
   6   2  17       1301.58       1312.30        34.88 o                         
  -6   3  17        109.73        158.32        34.14 o                         
  -5   3  17        252.32        238.16        31.32 o                         
  -4   3  17        287.22        324.83        41.17 o                         
  -3   3  17          1.52         -8.44        33.40 o                         
  -2   3  17         88.19         85.98        27.49 o                         
  -1   3  17        439.32        440.43        28.83 o                         
   0   3  17         42.25         65.27        26.62 o                         
   1   3  17        452.35        440.00        35.22 o                         
   2   3  17         90.42         89.69        28.44 o                         
   3   3  17          1.01         23.27        28.11 o                         
   4   3  17        282.24        275.19        27.50 o                         
   5   3  17        249.52        262.10        44.65 o                         
   6   3  17        114.95        140.00        42.19 o                         
  -5   4  17         33.20         46.95        28.72 o                         
  -4   4  17       1129.03       1162.77        28.46 o                         
  -3   4  17       1092.89       1097.45        54.86 o                         
  -2   4  17        192.91        182.07        28.39 o                         
  -1   4  17       1985.63       1930.01        76.69 o                         
   0   4  17       2813.27       2814.40       151.55 o                         
   1   4  17       2017.59       1820.15        52.28 o                         
   2   4  17        215.28        210.93        36.94 o                         
   3   4  17       1130.79       1108.84        40.83 o                         
   4   4  17       1096.22       1083.56        42.73 o                         
   5   4  17         28.51         66.26        32.73 o                         
  -5   5  17         78.92        106.63        26.76 o                         
  -4   5  17        196.76        213.06        27.56 o                         
  -3   5  17        197.96        215.28        21.95 o                         
  -2   5  17        437.37        405.63        26.51 o                         
  -1   5  17        699.55        661.08        30.72 o                         
   0   5  17         34.11         -9.85        35.13 o                         
   1   5  17        696.94        612.81        32.05 o                         
   2   5  17        445.49        434.20        38.95 o                         
   3   5  17        191.74        190.70        32.61 o                         
   4   5  17        200.18        189.89        29.35 o                         
   5   5  17         77.22         96.42        30.40 o                         
  -4   6  17        369.12        362.67        27.05 o                         
  -3   6  17        190.09        201.94        24.85 o                         
  -2   6  17        575.98        563.78        23.70 o                         
  -1   6  17         73.96         76.26        24.33 o                         
   0   6  17        669.84        576.82        53.95 o                         
   1   6  17         76.52         59.33        30.63 o                         
   2   6  17        575.94        531.77        35.23 o                         
   3   6  17        175.58        152.68        33.44 o                         
   4   6  17        378.24        353.54        44.26 o                         
  -3   7  17        223.76        234.50        30.15 o                         
  -2   7  17          8.79         26.85        28.25 o                         
  -1   7  17        303.66        318.24        32.25 o                         
   0   7  17          7.04        -18.13        38.82 o                         
   1   7  17        310.31        321.56        35.01 o                         
   2   7  17         11.01         56.62        41.51 o                         
   3   7  17        230.60        239.79        44.47 o                         
  -2   8  17        681.87        710.67        33.22 o                         
  -1   8  17        196.04        190.40        31.83 o                         
   0   8  17       2809.53       2769.46        53.14 o                         
   1   8  17        190.20        242.83        61.48 o                         
   2   8  17        700.70        654.53        39.09 o                         
   0   0  18        231.42        219.70        33.23 o                         
   1   0  18        381.14        366.74        28.57 o                         
   2   0  18       1108.40       1076.81        35.16 o                         
   3   0  18        521.67        545.81        31.33 o                         
   4   0  18         18.99         34.98        26.79 o                         
   5   0  18       1278.98       1341.96        42.31 o                         
   6   0  18        437.42        454.73        25.36 o                         
  -6   1  18        498.31        546.27        31.15 o                         
  -5   1  18        152.41        155.55        25.35 o                         
  -4   1  18        547.06        567.72        27.61 o                         
  -3   1  18         77.26         72.34        28.40 o                         
  -2   1  18        575.26        559.20        48.76 o                         
  -1   1  18        706.93        671.82        23.27 o                         
   0   1  18       1685.50       1702.21        44.78 o                         
   1   1  18        718.85        699.10        24.69 o                         
   2   1  18        560.97        550.18        29.77 o                         
   3   1  18         78.99         72.87        35.47 o                         
   4   1  18        552.17        530.34        32.32 o                         
   5   1  18        155.27        144.10        31.94 o                         
   6   1  18        504.07        515.80        25.79 o                         
  -6   2  18        587.40        698.34        35.80 o                         
  -5   2  18        554.12        576.04        24.32 o                         
  -4   2  18        487.15        527.70        36.57 o                         
  -3   2  18       1435.07       1519.21        58.68 o                         
  -2   2  18       2046.37       2096.51        45.60 o                         
  -1   2  18        304.16        323.01        24.40 o                         
   0   2  18       4321.09       4171.21        68.19 o                         
   1   2  18        309.18        313.02        24.78 o                         
   2   2  18       2069.76       1977.81        47.69 o                         
   3   2  18       1410.04       1389.06        41.00 o                         
   4   2  18        479.00        480.34        52.06 o                         
   5   2  18        538.05        571.52        34.81 o                         
   6   2  18        583.82        552.71        32.35 o                         
  -5   3  18        115.56        105.23        25.47 o                         
  -4   3  18        123.09        118.93        30.93 o                         
  -3   3  18        401.35        387.24        36.93 o                         
  -2   3  18        419.20        443.71        23.50 o                         
  -1   3  18        285.64        322.16        28.59 o                         
   0   3  18        218.00        240.29        33.92 o                         
   1   3  18        281.52        285.29        22.94 o                         
   2   3  18        403.31        387.54        36.89 o                         
   3   3  18        410.96        436.55        80.93 o                         
   4   3  18        124.74        118.05        27.11 o                         
   5   3  18        114.59        135.44        33.94 o                         
  -5   4  18        638.39        719.09        34.94 o                         
  -4   4  18         48.48         56.93        38.55 o                         
  -3   4  18        444.98        450.78        31.63 o                         
  -2   4  18        401.07        395.80        29.83 o                         
  -1   4  18        119.35        139.34        35.56 o                         
   0   4  18        253.78        255.57        25.40 o                         
   1   4  18        115.44        105.79        35.61 o                         
   2   4  18        423.75        418.70        28.76 o                         
   3   4  18        410.32        390.02        33.26 o                         
   4   4  18         55.57         48.72        31.33 o                         
   5   4  18        626.22        530.78        37.09 o                         
  -5   5  18         94.95        144.69        30.56 o                         
  -4   5  18       1346.63       1421.73        43.35 o                         
  -3   5  18        301.35        296.72        23.05 o                         
  -2   5  18        746.86        753.46        29.13 o                         
  -1   5  18        242.48        248.95        27.14 o                         
   0   5  18        608.83        626.62        61.29 o                         
   1   5  18        237.66        223.80        38.96 o                         
   2   5  18        763.40        705.70        41.61 o                         
   3   5  18        288.01        268.22        33.36 o                         
   4   5  18       1344.75       1295.87        38.87 o                         
   5   5  18         92.64        124.42        36.10 o                         
  -4   6  18       1250.50       1257.32        38.91 o                         
  -3   6  18        980.42       1051.36        34.64 o                         
  -2   6  18        507.29        522.20        29.81 o                         
  -1   6  18        401.34        418.72        29.62 o                         
   0   6  18        839.61        758.23        30.12 o                         
   1   6  18        427.71        427.96        45.40 o                         
   2   6  18        505.90        506.83        35.08 o                         
   3   6  18       1000.41       1012.85        38.83 o                         
   4   6  18       1263.92       1235.39       108.89 o                         
  -3   7  18        275.14        295.02        31.28 o                         
  -2   7  18        105.01        131.51        26.80 o                         
  -1   7  18         75.42         80.11        29.27 o                         
   0   7  18          7.30         44.88        34.20 o                         
   1   7  18         76.19         87.49        42.56 o                         
   2   7  18        105.34        110.16        43.80 o                         
   3   7  18        280.07        293.24        38.05 o                         
   0   8  18        125.62        145.10        30.99 o                         
   1   0  19        806.95        794.40        24.66 o                         
   2   0  19         97.07        118.17        31.77 o                         
   3   0  19        218.42        241.23        29.99 o                         
   4   0  19       2090.13       2087.92        40.13 o                         
   5   0  19        419.66        429.88        26.83 o                         
   6   0  19         36.03         79.30        31.14 o                         
  -6   1  19          2.23         20.34        23.98 o                         
  -5   1  19          7.36          8.00        26.05 o                         
  -4   1  19         50.27         72.13        26.54 o                         
  -3   1  19       1826.66       1952.16        58.09 o                         
  -2   1  19         95.99         37.77        48.67 o                         
  -1   1  19        365.35        371.35        24.78 o                         
   0   1  19        405.02        425.80        23.71 o                         
   1   1  19        380.11        374.31        28.10 o                         
   2   1  19         89.80        107.12        28.32 o                         
   3   1  19       1849.15       1835.23        42.87 o                         
   4   1  19         47.63         29.92        31.22 o                         
   5   1  19          6.96         46.95        40.09 o                         
   6   1  19          2.04        -12.40        43.82 o                         
  -5   2  19        993.33       1064.56        29.39 o                         
  -4   2  19        398.61        373.51        28.20 o                         
  -3   2  19       1379.85       1453.37        44.02 o                         
  -2   2  19        534.10        552.49        38.38 o                         
  -1   2  19       2629.67       2622.27        38.68 o                         
   0   2  19        211.06        226.85        21.83 o                         
   1   2  19       2645.91       2658.76        42.80 o                         
   2   2  19        533.06        527.35        38.00 o                         
   3   2  19       1366.80       1375.31        59.24 o                         
   4   2  19        389.38        370.82        33.32 o                         
   5   2  19       1001.44       1015.67        37.44 o                         
  -5   3  19         31.07         70.52        34.25 o                         
  -4   3  19        205.72        254.32        31.80 o                         
  -3   3  19        515.92        514.29        53.91 o                         
  -2   3  19        244.36        268.85        23.41 o                         
  -1   3  19        317.50        314.86        36.23 o                         
   0   3  19        483.54        475.32        26.65 o                         
   1   3  19        310.13        344.32        27.13 o                         
   2   3  19        235.42        222.05        30.51 o                         
   3   3  19        505.61        512.22        33.10 o                         
   4   3  19        201.41        230.88        40.09 o                         
   5   3  19         31.37         -0.51        34.18 o                         
  -5   4  19        120.62        127.35        30.66 o                         
  -4   4  19        474.80        500.15        29.77 o                         
  -3   4  19        586.89        603.75        32.97 o                         
  -2   4  19        193.38        200.13        30.82 o                         
  -1   4  19        899.00        921.40        38.53 o                         
   0   4  19        300.63        344.80        37.26 o                         
   1   4  19        837.06        820.47        34.40 o                         
   2   4  19        189.38        171.42        31.36 o                         
   3   4  19        594.08        559.18        34.90 o                         
   4   4  19        467.38        471.18        35.49 o                         
   5   4  19        111.86        124.49        35.72 o                         
  -4   5  19        128.04        119.96        42.02 o                         
  -3   5  19        150.49        182.07        25.75 o                         
  -2   5  19        269.29        268.81        27.76 o                         
  -1   5  19        262.12        279.50        37.56 o                         
   0   5  19        639.42        567.17        28.36 o                         
   1   5  19        255.98        190.16        34.48 o                         
   2   5  19        266.17        239.82        32.89 o                         
   3   5  19        158.80        208.82        40.67 o                         
   4   5  19        125.39        153.45        43.83 o                         
  -3   6  19        626.84        650.66        31.42 o                         
  -2   6  19       1242.64       1233.76        28.77 o                         
  -1   6  19       1493.11       1560.33        42.37 o                         
   0   6  19        224.57        247.76        32.72 o                         
   1   6  19       1544.55       1491.26        46.49 o                         
   2   6  19       1225.17       1141.99        46.53 o                         
   3   6  19        615.77        596.60        33.89 o                         
  -2   7  19         83.67        121.40        30.34 o                         
  -1   7  19        175.47        125.10        37.98 o                         
   0   7  19       2366.27       2432.66        41.32 o                         
   1   7  19        174.21        172.94        43.98 o                         
   2   7  19         84.54         85.82        37.12 o                         
   0   0  20         22.88         21.41        34.76 o                         
   1   0  20       1576.11       1513.18        38.42 o                         
   2   0  20          2.33         10.33        30.31 o                         
   3   0  20       1127.31       1141.38        32.72 o                         
   4   0  20        168.42        180.84        32.51 o                         
   5   0  20        981.27        977.14        44.88 o                         
  -5   1  20        200.01        211.38        42.15 o                         
  -4   1  20         79.96         82.29        32.08 o                         
  -3   1  20         18.30         17.17        36.80 o                         
  -2   1  20        299.69        300.67        52.23 o                         
  -1   1  20        383.38        395.79        25.53 o                         
   0   1  20        489.96        478.54        26.39 o                         
   1   1  20        373.50        376.17        26.56 o                         
   2   1  20        293.94        313.52        26.58 o                         
   3   1  20         16.51          5.90        30.64 o                         
   4   1  20         88.77        106.23        39.42 o                         
   5   1  20        198.40        161.62        34.81 o                         
  -5   2  20        449.15        468.53        31.36 o                         
  -4   2  20         20.88         12.71        32.42 o                         
  -3   2  20        571.63        586.82        41.02 o                         
  -2   2  20        246.66        233.95        37.86 o                         
  -1   2  20          2.93         24.73        35.44 o                         
   0   2  20         88.79        107.17        27.53 o                         
   1   2  20          4.05          4.92        22.40 o                         
   2   2  20        249.56        256.97        30.29 o                         
   3   2  20        577.97        576.87        40.25 o                         
   4   2  20         21.86         31.78        32.23 o                         
   5   2  20        431.43        435.83        37.13 o                         
  -5   3  20         18.29          6.50        35.34 o                         
  -4   3  20        671.14        714.65        35.79 o                         
  -3   3  20        154.86        170.75        38.28 o                         
  -2   3  20        494.43        558.55        32.28 o                         
  -1   3  20        371.30        344.60        37.35 o                         
   0   3  20        226.33        253.22        29.81 o                         
   1   3  20        381.52        377.39        32.97 o                         
   2   3  20        503.16        510.38        33.88 o                         
   3   3  20        163.15        163.17        40.14 o                         
   4   3  20        680.38        677.44        51.22 o                         
   5   3  20         16.97         36.10        43.86 o                         
  -4   4  20        481.96        460.21        44.23 o                         
  -3   4  20        850.34        871.75        42.33 o                         
  -2   4  20         83.87         76.59        31.10 o                         
  -1   4  20         63.53         36.04        30.40 o                         
   0   4  20         36.50         30.57        30.44 o                         
   1   4  20         71.09         96.54        28.04 o                         
   2   4  20         80.00         65.28        39.06 o                         
   3   4  20        854.14        813.00        43.36 o                         
   4   4  20        460.94        498.51        37.24 o                         
  -3   5  20        558.95        569.92        31.13 o                         
  -2   5  20        141.27        143.93        32.60 o                         
  -1   5  20          8.86         12.46        27.22 o                         
   0   5  20         15.39         22.61        38.44 o                         
   1   5  20          8.46          7.46        29.76 o                         
   2   5  20        146.61        144.73        40.45 o                         
   3   5  20        542.69        556.97        36.76 o                         
  -2   6  20        325.34        355.87        27.50 o                         
  -1   6  20        129.58        185.26        34.11 o                         
   0   6  20        179.53        148.96        34.15 o                         
   1   6  20        126.98        126.55        43.07 o                         
   2   6  20        322.67        334.29        36.37 o                         
   0   7  20         14.55         -0.45        43.84 o                         
   1   0  21        569.21        574.32        27.74 o                         
   2   0  21         76.72         95.63        25.50 o                         
   3   0  21         11.58         19.01        27.77 o                         
   4   0  21        396.39        397.41        38.78 o                         
   5   0  21        185.63        209.41        37.46 o                         
  -5   1  21        531.27        579.09        37.23 o                         
  -4   1  21        481.01        549.45        43.71 o                         
  -3   1  21         25.89         13.13        37.18 o                         
  -2   1  21        332.54        320.49        53.75 o                         
  -1   1  21        199.63        215.01        30.35 o                         
   0   1  21          8.85          4.88        22.63 o                         
   1   1  21        205.48        219.88        26.39 o                         
   2   1  21        334.09        299.11        25.25 o                         
   3   1  21         23.48         35.76        27.33 o                         
   4   1  21        472.80        466.81        42.84 o                         
   5   1  21        536.64        530.69        37.41 o                         
  -4   2  21        305.83        299.27        33.94 o                         
  -3   2  21       1562.74       1599.00        45.67 o                         
  -2   2  21         61.67         83.44        27.16 o                         
  -1   2  21        694.15        720.98        33.33 o                         
   0   2  21        347.52        316.87        26.90 o                         
   1   2  21        711.55        707.65        23.96 o                         
   2   2  21         66.91         68.93        24.46 o                         
   3   2  21       1572.88       1547.78        74.82 o                         
   4   2  21        322.31        349.04        41.91 o                         
  -4   3  21        450.76        461.87        49.62 o                         
  -3   3  21        172.47        212.66        40.02 o                         
  -2   3  21        151.08        159.05        32.11 o                         
  -1   3  21        476.47        514.12        32.44 o                         
   0   3  21        100.41         97.94        30.02 o                         
   1   3  21        484.20        491.70        29.78 o                         
   2   3  21        148.88        172.26        32.32 o                         
   3   3  21        161.07        164.48        29.40 o                         
   4   3  21        458.31        479.61        44.73 o                         
  -4   4  21        167.19        171.48        61.27 o                         
  -3   4  21        351.99        362.05        30.68 o                         
  -2   4  21        609.29        624.39        67.40 o                         
  -1   4  21        542.79        571.07        32.80 o                         
   0   4  21         15.59         40.19        30.92 o                         
   1   4  21        522.93        540.54        29.32 o                         
   2   4  21        585.22        583.19        42.54 o                         
   3   4  21        365.01        380.07        43.22 o                         
   4   4  21        182.25        126.00        37.54 o                         
  -3   5  21          1.03        -14.35        31.04 o                         
  -2   5  21        102.96        187.58        41.61 o                         
  -1   5  21        782.48        748.10        31.88 o                         
   0   5  21         75.60         57.54        33.43 o                         
   1   5  21        774.17        757.07        41.79 o                         
   2   5  21         98.87         97.78        36.45 o                         
   3   5  21          1.74         28.08        43.87 o                         
  -1   6  21        801.85        766.26        32.35 o                         
   0   6  21       1593.08       1625.31        46.46 o                         
   1   6  21        791.76        765.89        36.71 o                         
   0   0  22        560.31        504.90        39.78 o                         
   1   0  22        334.40        363.61        30.28 o                         
   2   0  22        113.06        119.17        33.45 o                         
   3   0  22          5.32         26.68        36.89 o                         
   4   0  22        113.67        109.70        33.87 o                         
  -4   1  22         75.37         70.14        42.40 o                         
  -3   1  22        148.52        181.11        41.05 o                         
  -2   1  22        150.96        160.49        39.21 o                         
  -1   1  22        188.75        182.00        25.20 o                         
   0   1  22          3.80         14.25        28.63 o                         
   1   1  22        196.09        182.96        27.64 o                         
   2   1  22        156.46        158.46        27.93 o                         
   3   1  22        146.18        161.63        33.03 o                         
   4   1  22         72.03         71.76        29.72 o                         
  -4   2  22        596.06        564.08        45.26 o                         
  -3   2  22        659.91        748.85        59.52 o                         
  -2   2  22       2203.26       2079.61        39.65 o                         
  -1   2  22        153.53        167.46        31.53 o                         
   0   2  22       2013.32       1893.65        39.09 o                         
   1   2  22        145.91        149.09        22.94 o                         
   2   2  22       2166.25       2038.15        66.24 o                         
   3   2  22        666.85        672.00        35.35 o                         
   4   2  22        601.90        597.80        45.60 o                         
  -3   3  22        270.62        289.92        34.85 o                         
  -2   3  22         55.97         13.76        40.17 o                         
  -1   3  22         35.18         46.66        38.58 o                         
   0   3  22         27.98         30.90        26.37 o                         
   1   3  22         34.74         42.17        29.23 o                         
   2   3  22         60.38         79.44        28.48 o                         
   3   3  22        271.58        269.29        43.07 o                         
  -3   4  22          2.54         -8.66        31.14 o                         
  -2   4  22         51.38        102.60        41.23 o                         
  -1   4  22        135.19        147.95        41.06 o                         
   0   4  22        360.39        327.63        28.89 o                         
   1   4  22        149.12        151.61        33.63 o                         
   2   4  22         64.61         91.16        29.88 o                         
   3   4  22          1.47        -10.94        35.57 o                         
  -2   5  22          3.23         50.56        43.42 o                         
  -1   5  22        415.16        422.78        36.02 o                         
   0   5  22          0.81         -1.20        29.73 o                         
   1   5  22        433.59        439.17        31.32 o                         
   2   5  22          3.31         15.25        44.39 o                         
   1   0  23       1013.97       1014.47        29.58 o                         
   2   0  23          0.16          8.36        27.81 o                         
   3   0  23        286.99        287.78        44.25 o                         
  -3   1  23         16.59         12.66        58.65 o                         
  -2   1  23        188.52        181.30        34.07 o                         
  -1   1  23         44.39         70.73        39.78 o                         
   0   1  23          1.41         10.67        22.64 o                         
   1   1  23         43.46         45.22        28.00 o                         
   2   1  23        189.67        189.16        29.62 o                         
   3   1  23         15.54          0.67        34.23 o                         
  -3   2  23         33.79        107.49        60.29 o                         
  -2   2  23        452.34        553.39        70.91 o                         
  -1   2  23        484.05        478.16        46.81 o                         
   0   2  23         57.49         70.65        31.84 o                         
   1   2  23        488.58        488.88        27.00 o                         
   2   2  23        440.99        435.30        31.20 o                         
   3   2  23         38.54         53.00        34.96 o                         
  -3   3  23        293.81        350.25        45.03 o                         
  -2   3  23        173.82        144.66        42.09 o                         
  -1   3  23        247.67        255.19        47.61 o                         
   0   3  23        108.07         86.44        40.69 o                         
   1   3  23        254.32        234.78        32.80 o                         
   2   3  23        176.12        187.63        30.50 o                         
   3   3  23        294.84        323.97        37.03 o                         
  -2   4  23        369.59        415.62        36.54 o                         
  -1   4  23        473.79        495.59        47.76 o                         
   0   4  23        143.53        142.61        34.51 o                         
   1   4  23        468.99        456.12        42.79 o                         
   2   4  23        370.48        336.30        34.14 o                         
   0   0  24       2054.22       1981.30        96.78 o                         
   1   0  24         90.19        108.72        30.82 o                         
   2   0  24       3557.57       3507.10        47.41 o                         
  -2   1  24         72.84         65.41        35.64 o                         
  -1   1  24        282.24        257.23        34.79 o                         
   0   1  24        194.88        172.46        29.94 o                         
   1   1  24        287.86        297.93        30.61 o                         
   2   1  24         73.47         88.73        30.98 o                         
  -2   2  24         31.59         47.69        34.86 o                         
  -1   2  24        353.30        327.67        31.67 o                         
   0   2  24        401.74        405.33        42.82 o                         
   1   2  24        347.15        337.24        30.96 o                         
   2   2  24         32.06         30.69        34.76 o                         
  -1   3  24         85.75        119.15        29.96 o                         
   0   3  24         54.48         57.19        33.67 o                         
   1   3  24         87.12         99.92        31.15 o                         
   1   0  25       1046.78       1046.54        34.67 o                         
  -1   1  25        320.87        322.57        37.16 o                         
   0   1  25        193.33        193.97        32.53 o                         
   1   1  25        315.18        288.84        32.08 o                         
                                                                                
